# Supplementary material for: Wnt4 is heterogeneously activated in maturing β-cells to control calcium signaling, metabolism and function
Source: Nat Commun. 2022 Oct 21;13:6255. doi: 10.1038/s41467-022-33841-5 (PMC9587236; doi:10.1038/s41467-022-33841-5)
Supplement: Supplementary file 3 — Supplementary Data 1 [file 41467_2022_33841_MOESM3_ESM.xlsx]

## Sheet: Differential Expression__onlypv
	Wnt4neg_1	Wnt4neg_3	Wnt4neg_4	Wnt4pos_1	Wnt4pos_2	Wnt4pos_3	Wnt4pos_4	GeneID	GeneName	Description	logFC	P.Value	Wnt4pos_avg	Wnt4neg_avg
Marc2	12.1356	11.7343	11.615	11.165	11.4393	11.1536	11.6067	NM_133684	Marc2	Mus musculus mitochondrial amidoxime reducing component 2 (Marc2), mRNA [NM_133684]	0.487178	0.0285181	11.3411	11.8283
March4	6.82909	6.53116	6.65699	7.03798	8.38685	7.52378	7.75254	NM_001045533	March4	Mus musculus membrane-associated ring finger (C3HC4) 4 (March4), mRNA [NM_001045533]	-1.00288	0.0106797	7.67529	6.67241
Sept4	11.8128	11.9599	11.7777	8.82892	9.49275	9.09903	9.85431	NM_011129	Sept4	Mus musculus septin 4 (Sept4), transcript variant 1, mRNA [NM_011129]	2.53136	1.12232e-05	9.31875	11.8501
Septin6	9.57769	9.45429	9.54325	9.17709	9.20343	9.22981	9.07477	ENSMUST00000128766	Septin6	septin 6 [Source:MGI Symbol;Acc:MGI:1888939] [ENSMUST00000128766]	0.353802	0.00963395	9.17128	9.52508
Septin7	10.5548	10.8912	11.6062	10.2641	9.85882	9.69567	10.6287	AK141572	Septin7	Mus musculus adult male hippocampus cDNA, RIKEN full-length enriched library, clone:C630032C11 product:septin 7, full insert sequence. [AK141572]	0.905563	0.0213399	10.1118	11.0174
Sept8	11.5723	11.3797	11.6272	11.1633	10.8585	10.859	11.0948	XM_011248833	Sept8	PREDICTED: Mus musculus septin 8 (Sept8), transcript variant X1, mRNA [XM_011248833]	0.532511	0.00444059	10.9939	11.5264
Sept9	12.3683	11.3414	10.9811	9.90715	10.8815	9.02612	10.2525	NM_001113487	Sept9	Mus musculus septin 9 (Sept9), transcript variant 2, mRNA [NM_001113487]	1.5468	0.0141916	10.0168	11.5636
Septin11	12.0298	12.3117	12.7611	11.6355	11.4833	11.5503	11.1901	AK136063	Septin11	Mus musculus in vitro fertilized eggs cDNA, RIKEN full-length enriched library, clone:7420452E18 product:hypothetical Cell division/GTP binding protein containing protein, full insert sequence. [AK136063]	0.902785	0.00231293	11.4648	12.3676
0610009E02Rik	11.1977	10.1037	11.7446	9.77577	8.84152	9.49366	9.61744	AK075572	0610009E02Rik	Mus musculus adult male kidney cDNA, RIKEN full-length enriched library, clone:0610009E02 product:unclassifiable, full insert sequence. [AK075572]	1.58326	0.00497108	9.4321	11.0154
0610009L18Rik	7.96893	8.16179	9.4925	9.89572	9.61731	9.95362	9.71089	NR_038126	0610009L18Rik	Mus musculus RIKEN cDNA 0610009L18 gene (0610009L18Rik), long non-coding RNA [NR_038126]	-1.25331	0.0085416	9.79439	8.54107
0610011F06Rik	10.0283	10.2353	10.031	10.3258	11.0908	11.5628	11.7854	NM_026686	0610011F06Rik	Mus musculus RIKEN cDNA 0610011F06 gene (0610011F06Rik), mRNA [NM_026686]	-1.09302	0.012434	11.1912	10.0982
0610012G03Rik	9.17662	9.39152	8.89841	9.48939	9.51568	9.55948	9.53862	NR_027897	0610012G03Rik	Mus musculus RIKEN cDNA 0610012G03 gene (0610012G03Rik), long non-coding RNA [NR_027897]	-0.370278	0.0286068	9.52579	9.15552
0610040J01Rik	10.277	9.76906	10.0706	10.7737	11.5267	10.9161	11.5378	NM_029554	0610040J01Rik	Mus musculus RIKEN cDNA 0610040J01 gene (0610040J01Rik), mRNA [NM_029554]	-1.14967	0.00173051	11.1886	10.0389
1010001N08Rik	7.66912	7.56295	7.41225	7.75503	7.90988	7.87482	7.77305	AK033147	1010001N08Rik	Mus musculus 15 days embryo male testis cDNA, RIKEN full-length enriched library, clone:8030446N09 product:unclassifiable, full insert sequence. [AK033147]	-0.280087	0.0401364	7.82819	7.54811
1110004E09Rik	9.71582	9.75393	9.75304	10.3066	10.2583	10.0195	10.4296	NM_026502	1110004E09Rik	Mus musculus RIKEN cDNA 1110004E09 gene (1110004E09Rik), mRNA [NM_026502]	-0.512588	0.00423073	10.2535	9.74093
1110008F13Rik	11.9696	11.6317	12.1833	11.006	10.7527	11.5354	11.1996	NM_026124	1110008F13Rik	Mus musculus RIKEN cDNA 1110008F13 gene (1110008F13Rik), mRNA [NM_026124]	0.804793	0.00690062	11.1234	11.9282
1110028F18Rik	7.32566	7.46632	7.72466	7.78874	7.91793	7.89769	7.81167	NR_045470	1110028F18Rik	Mus musculus RIKEN cDNA 1110028F18 gene (1110028F18Rik), long non-coding RNA [NR_045470]	-0.348459	0.0274177	7.85401	7.50555
1110037F02Rik	10.1811	10.1105	10.1391	9.84819	9.67981	9.6015	9.7577	NM_001081183	1110037F02Rik	Mus musculus RIKEN cDNA 1110037F02 gene (1110037F02Rik), mRNA [NM_001081183]	0.421796	0.00515395	9.7218	10.1436
1110038B12Rik	11.0462	11.4052	11.364	11.0093	10.211	10.3984	10.4474	NR_027943	1110038B12Rik	Mus musculus RIKEN cDNA 1110038B12 gene (1110038B12Rik), transcript variant 1, long non-coding RNA [NR_027943]	0.755325	0.00762141	10.5165	11.2718
1110059G10Rik	10.3753	9.79886	10.286	8.58932	8.55943	9.11615	9.55477	NM_025419	1110059G10Rik	Mus musculus RIKEN cDNA 1110059G10 gene (1110059G10Rik), mRNA [NM_025419]	1.19848	0.00320261	8.95492	10.1534
1190002F15Rik	10.1781	9.90487	10.7393	9.329	8.91705	9.14971	8.19846	NR_037956	1190002F15Rik	Mus musculus RIKEN cDNA 1190002F15 gene (1190002F15Rik), transcript variant 1, long non-coding RNA [NR_037956]	1.37553	0.00269908	8.89856	10.2741
1500011B03Rik	10.4536	10.6136	10.8316	11.4527	11.1523	11.2036	11.6769	NR_027817	1500011B03Rik	Mus musculus RIKEN cDNA 1500011B03 gene (1500011B03Rik), transcript variant 1, long non-coding RNA [NR_027817]	-0.738436	0.00287677	11.3714	10.6329
1500012F01Rik	11.3867	11.0097	11.6799	10.5543	10.5318	10.9152	10.7548	NM_001081005	1500012F01Rik	Mus musculus RIKEN cDNA 1500012F01 gene (1500012F01Rik), mRNA [NM_001081005]	0.669747	0.00796392	10.689	11.3588
1500026H17Rik	7.05267	7.70553	7.21626	8.16675	8.01002	8.01225	8.76404	AK045887	1500026H17Rik	Mus musculus adult male corpora quadrigemina cDNA, RIKEN full-length enriched library, clone:B230317N08 product:unclassifiable, full insert sequence. [AK045887]	-0.913441	0.00610204	8.23826	7.32482
1600020E01Rik	9.57824	10.0861	9.5048	10.2375	10.1587	10.1126	10.362	NR_037961	1600020E01Rik	Mus musculus RIKEN cDNA 1600020E01 gene (1600020E01Rik), transcript variant 1, long non-coding RNA [NR_037961]	-0.494666	0.0192276	10.2177	9.72305
1700001C02Rik	9.4876	9.37172	9.21853	10.5015	9.80703	9.82828	9.67043	NM_029285	1700001C02Rik	Mus musculus RIKEN cDNA 1700001C02 gene (1700001C02Rik), mRNA [NM_029285]	-0.592524	0.0252482	9.95181	9.35928
1700006F04Rik	6.26127	6.23813	7.06016	8.08852	8.21332	8.6754	7.95992	NR_045621	1700006F04Rik	Mus musculus RIKEN cDNA 1700006F04 gene (1700006F04Rik), long non-coding RNA [NR_045621]	-1.71444	0.000239197	8.23429	6.51985
1700007H22Rik	7.46739	7.24066	7.16548	8.64561	7.82077	7.47995	7.82899	AK005715	1700007H22Rik	Mus musculus adult male testis cDNA, RIKEN full-length enriched library, clone:1700007H22 product:unclassifiable, full insert sequence. [AK005715]	-0.652654	0.0427279	7.94383	7.29118
1700007J10Rik	8.05365	8.94345	8.35119	8.12442	7.77305	7.68565	7.83911	NR_045476	1700007J10Rik	Mus musculus RIKEN cDNA 1700007J10 gene (1700007J10Rik), long non-coding RNA [NR_045476]	0.593875	0.03116	7.85556	8.44943
1700007J24Rik	7.03759	7.64208	8.15499	6.86489	6.88072	7.02683	6.64365	AK005727	1700007J24Rik	Mus musculus adult male testis cDNA, RIKEN full-length enriched library, clone:1700007J24 product:unclassifiable, full insert sequence. [AK005727]	0.757527	0.0192637	6.85402	7.61155
1700007L15Rik	7.93108	7.67434	8.28842	8.77879	8.60066	8.43358	8.23592	NR_045709	1700007L15Rik	Mus musculus RIKEN cDNA 1700007L15 gene (1700007L15Rik), long non-coding RNA [NR_045709]	-0.547624	0.0230789	8.51224	7.96461
1700011H14Rik	7.76789	7.82487	8.45964	7.55585	7.3717	7.39905	7.33143	NM_025956	1700011H14Rik	Mus musculus RIKEN cDNA 1700011H14 gene (1700011H14Rik), mRNA [NM_025956]	0.602958	0.0131536	7.41451	8.01747
1700016G22Rik	6.80947	6.80533	6.76041	6.42122	6.65545	6.25307	6.2914	NR_045891	1700016G22Rik	Mus musculus RIKEN cDNA 1700016G22 gene (1700016G22Rik), long non-coding RNA [NR_045891]	0.386449	0.0189592	6.40529	6.79174
1700018L02Rik	7.45477	7.67963	7.50485	8.34414	7.75726	8.19451	7.77884	NR_028360	1700018L02Rik	Mus musculus RIKEN cDNA 1700018L02 gene (1700018L02Rik), long non-coding RNA [NR_028360]	-0.472271	0.0315571	8.01869	7.54642
1700019D03Rik	7.92331	8.88631	8.74595	8.89899	9.25438	10.0936	9.68866	ENSMUST00000114493	1700019D03Rik	RIKEN cDNA 1700019D03 gene [Source:MGI Symbol;Acc:MGI:1914330] [ENSMUST00000114493]	-0.965378	0.0240346	9.4839	8.51852
1700020D05Rik	7.82623	8.06409	8.73901	7.38266	7.66676	7.65078	7.80173	NM_023781	1700020D05Rik	Mus musculus RIKEN cDNA 1700020D05 gene (1700020D05Rik), mRNA [NM_023781]	0.584296	0.0355244	7.62548	8.20978
1700021K19Rik	10.6422	10.0876	10.8414	11.5912	11.2724	11.3794	11.3989	NM_172615	1700021K19Rik	Mus musculus RIKEN cDNA 1700021K19 gene (1700021K19Rik), transcript variant 2, mRNA [NM_172615]	-0.886757	0.00219139	11.4105	10.5237
1700025M24Rik	8.05365	7.52625	7.77316	7.48658	7.48749	7.39623	7.06824	NR_040687	1700025M24Rik	Mus musculus RIKEN cDNA 1700025M24 gene (1700025M24Rik), transcript variant 1, long non-coding RNA [NR_040687]	0.424722	0.040254	7.35963	7.78436
1700026H06Rik	9.04567	9.2455	8.76358	10.5395	10.006	10.2438	9.6404	AK006385	1700026H06Rik	Mus musculus adult male testis cDNA, RIKEN full-length enriched library, clone:1700026H06 product:unclassifiable, full insert sequence. [AK006385]	-1.08918	0.0018216	10.1074	9.01825
1700026L06Rik	7.81277	7.84439	7.47631	7.90308	8.9537	8.67359	8.84088	NM_027283	1700026L06Rik	Mus musculus RIKEN cDNA 1700026L06 gene (1700026L06Rik), mRNA [NM_027283]	-0.881656	0.0112818	8.59282	7.71116
1700027A07Rik	7.02656	7.15323	7.55283	6.82121	6.90586	6.76752	6.97875	AK006404	1700027A07Rik	Mus musculus adult male testis cDNA, RIKEN full-length enriched library, clone:1700027A07 product:unclassifiable, full insert sequence. [AK006404]	0.375871	0.0398323	6.86834	7.24421
1700029J07Rik	9.11169	8.74429	8.50221	9.27026	9.25626	9.76437	9.65467	NM_001033148	1700029J07Rik	Mus musculus RIKEN cDNA 1700029J07 gene (1700029J07Rik), mRNA [NM_001033148]	-0.700331	0.00921911	9.48639	8.78606
1700040L02Rik	9.53745	7.72393	8.12183	11.2375	10.6566	10.3395	11.4926	NM_028491	1700040L02Rik	Mus musculus RIKEN cDNA 1700040L02 gene (1700040L02Rik), mRNA [NM_028491]	-2.47049	0.000996438	10.9316	8.46107
1700049L16Rik	9.22921	9.28933	8.68595	9.47048	9.7494	9.83277	9.80377	NR_003644	1700049L16Rik	Mus musculus RIKEN cDNA 1700049L16 gene (1700049L16Rik), non-coding RNA [NR_003644]	-0.645941	0.00844862	9.7141	9.06816
1700084J12Rik	9.76025	10.0098	10.2989	9.31673	9.56351	9.78778	9.40098	NR_033608	1700084J12Rik	Mus musculus RIKEN cDNA 1700084J12 gene (1700084J12Rik), non-coding RNA [NR_033608]	0.505748	0.0219123	9.51725	10.023
1700086L19Rik	9.82724	11.1504	10.9387	12.0326	11.3839	12.0873	12.4504	NR_030733	1700086L19Rik	Mus musculus RIKEN cDNA 1700086L19 gene (1700086L19Rik), transcript variant 1, long non-coding RNA [NR_030733]	-1.34979	0.00743214	11.9886	10.6388
1700086P04Rik	6.79917	6.67693	6.61957	7.16596	6.93535	7.85032	8.39031	XR_390171	1700086P04Rik	PREDICTED: Mus musculus RIKEN cDNA 1700086P04 gene (1700086P04Rik), transcript variant X6, misc_RNA [XR_390171]	-0.886925	0.0330731	7.58549	6.69856
1700094D03Rik	8.99719	9.13918	8.7439	10.4904	10.1386	10.2667	9.41624	NM_028567	1700094D03Rik	Mus musculus RIKEN cDNA 1700094D03 gene (1700094D03Rik), mRNA [NM_028567]	-1.11788	0.00306067	10.078	8.96009
1700095A21Rik	7.84149	7.79456	7.7445	7.27544	7.44337	7.34797	7.68673	NR_045468	1700095A21Rik	Mus musculus RIKEN cDNA 1700095A21 gene (1700095A21Rik), long non-coding RNA [NR_045468]	0.355138	0.0272436	7.43838	7.79352
1700096K18Rik	6.84262	7.149	6.5087	8.37892	7.24593	7.2505	7.47562	NR_027388	1700096K18Rik	Mus musculus RIKEN cDNA 1700096K18 gene (1700096K18Rik), long non-coding RNA [NR_027388]	-0.754303	0.0419843	7.58774	6.83344
1700104B16Rik	9.38043	9.11101	9.18158	8.60279	8.69841	8.48323	8.72826	XR_404833	1700104B16Rik	PREDICTED: Mus musculus RIKEN cDNA 1700104B16 gene (1700104B16Rik), misc_RNA [XR_404833]	0.596168	0.00148913	8.62817	9.22434
1700112D23Rik	9.53605	10.751	9.08597	11.0496	10.8477	10.7851	10.641	XR_400709	1700112D23Rik	PREDICTED: Mus musculus RIKEN cDNA 1700112D23 gene (1700112D23Rik), transcript variant X8, misc_RNA [XR_400709]	-1.03983	0.0236433	10.8308	9.79102
1700112E06Rik	9.64907	8.40888	8.72939	8.30791	8.20229	8.2239	8.01404	NM_028275	1700112E06Rik	Mus musculus RIKEN cDNA 1700112E06 gene (1700112E06Rik), mRNA [NM_028275]	0.742076	0.0314332	8.18704	8.92911
1810006J02Rik	7.21123	6.63849	6.98038	6.27586	6.0268	5.9671	5.98457	NR_040439	1810006J02Rik	Mus musculus RIKEN cDNA 1810006J02 gene (1810006J02Rik), long non-coding RNA [NR_040439]	0.879784	0.000886665	6.06358	6.94337
1810008I18Rik	9.34276	9.4668	9.45309	9.44264	9.97757	9.88771	10.2444	NR_045301	1810008I18Rik	Mus musculus RIKEN cDNA 1810008I18 gene (1810008I18Rik), long non-coding RNA [NR_045301]	-0.467191	0.0415563	9.88807	9.42088
1810010H24Rik	7.0839	7.13611	6.85157	7.86495	7.32309	7.55283	7.64143	NM_001163473	1810010H24Rik	Mus musculus RIKEN cDNA 1810010H24 gene (1810010H24Rik), mRNA [NM_001163473]	-0.571714	0.00734481	7.59557	7.02386
1810011H11Rik	8.59267	8.43072	6.90557	6.11605	6.41882	6.95431	6.1378	NM_001163616	1810011H11Rik	Mus musculus RIKEN cDNA 1810011H11 gene (1810011H11Rik), mRNA [NM_001163616]	1.56958	0.00732605	6.40674	7.97632
1810011O10Rik	10.798	10.5688	11.2746	9.03819	8.37595	7.87314	7.53391	ENSMUST00000052622	1810011O10Rik	RIKEN cDNA 1810011O10 gene [Source:MGI Symbol;Acc:MGI:1916318] [ENSMUST00000052622]	2.67515	0.000120513	8.2053	10.8804
1810012K16Rik	9.95392	10.65	10.7294	11.0354	11.0299	11.025	11.1367	NR_045473	1810012K16Rik	Mus musculus RIKEN cDNA 1810012K16 gene (1810012K16Rik), long non-coding RNA [NR_045473]	-0.6123	0.0156512	11.0568	10.4445
1810019D21Rik	8.93703	8.7778	8.77603	9.19826	9.03496	9.40645	9.39904	NR_040344	1810019D21Rik	Mus musculus RIKEN cDNA 1810019D21 gene (1810019D21Rik), transcript variant 1, long non-coding RNA [NR_040344]	-0.429394	0.0133786	9.25968	8.83029
1810020O05Rik	8.33615	7.96728	8.10421	8.27398	9.61628	9.26859	8.59483	NR_045482	1810020O05Rik	Mus musculus Riken cDNA 1810020O05 gene (1810020O05Rik), long non-coding RNA [NR_045482]	-0.802539	0.0401006	8.93842	8.13588
1810022K09Rik	11.5943	10.8755	11.2822	10.4193	10.735	10.3971	10.6868	NM_001099674	1810022K09Rik	Mus musculus RIKEN cDNA 1810022K09 gene (1810022K09Rik), mRNA [NM_001099674]	0.691119	0.00799184	10.5595	11.2507
1810041L15Rik	8.36733	9.82038	9.04371	10.3777	9.58357	10.6898	9.88747	NM_001163145	1810041L15Rik	Mus musculus RIKEN cDNA 1810041L15 gene (1810041L15Rik), mRNA [NM_001163145]	-1.05751	0.0283904	10.1347	9.07714
2010002M09Rik	8.3099	7.18332	8.13105	7.20478	7.21799	7.40441	6.97875	AK008051	2010002M09Rik	Mus musculus adult male small intestine cDNA, RIKEN full-length enriched library, clone:2010002M09 product:unclassifiable, full insert sequence. [AK008051]	0.67327	0.0412023	7.20148	7.87475
2010005H15Rik	10.0256	10.3431	10.4166	8.20192	10.1903	8.90257	7.75254	NM_029733	2010005H15Rik	Mus musculus RIKEN cDNA 2010005H15 gene (2010005H15Rik), mRNA [NM_029733]	1.49994	0.0249954	8.76184	10.2618
2010016I18Rik	7.30039	8.66816	8.09883	10.5694	9.35776	8.5559	9.14374	NR_033207	2010016I18Rik	Mus musculus RIKEN cDNA 2010016I18 gene (2010016I18Rik), long non-coding RNA [NR_033207]	-1.38424	0.0274784	9.4067	8.02246
2010107G23Rik	9.76212	9.75645	9.28988	10.2682	10.0207	10.0034	10.0476	NM_027251	2010107G23Rik	Mus musculus RIKEN cDNA 2010107G23 gene (2010107G23Rik), mRNA [NM_027251]	-0.482163	0.015988	10.085	9.60282
2010310C07Rik	6.76326	7.23148	6.10823	5.891	6.16749	6.02205	5.95386	NR_045169	2010310C07Rik	Mus musculus RIKEN cDNA 2010310C07 gene (2010310C07Rik), long non-coding RNA [NR_045169]	0.692388	0.0265711	6.0086	6.70099
2210408F21Rik	6.32006	6.58797	6.55875	7.11434	7.76738	6.97647	8.68545	NR_040259	2210408F21Rik	Mus musculus RIKEN cDNA 2210408F21 gene (2210408F21Rik), transcript variant 3, long non-coding RNA [NR_040259]	-1.14698	0.0220898	7.63591	6.48892
2210411A11Rik	9.05542	8.81842	8.99224	8.18291	7.91473	6.70716	7.90852	AK008891	2210411A11Rik	Mus musculus adult male stomach cDNA, RIKEN full-length enriched library, clone:2210411A11 product:unclassifiable, full insert sequence. [AK008891]	1.27703	0.00643753	7.67833	8.95536
2310010J17Rik	9.21196	9.28169	9.80664	10.1254	10.2401	9.86095	10.267	NR_046006	2310010J17Rik	Mus musculus RIKEN cDNA 2310010J17 gene (2310010J17Rik), transcript variant 1, long non-coding RNA [NR_046006]	-0.689918	0.00648467	10.1233	9.43343
2310026L22Rik	6.5593	6.2732	6.37975	6.70222	7.23554	7.83416	7.50243	AK009512	2310026L22Rik	Mus musculus adult male tongue cDNA, RIKEN full-length enriched library, clone:2310026L22 product:unclassifiable, full insert sequence. [AK009512]	-0.914506	0.0087142	7.31859	6.40408
2310030G06Rik	8.30532	9.33786	9.60252	10.3094	9.49696	10.4098	11.0225	NM_025865	2310030G06Rik	Mus musculus RIKEN cDNA 2310030G06 gene (2310030G06Rik), mRNA [NM_025865]	-1.22778	0.0212879	10.3097	9.0819
2310079F09Rik	8.04393	8.2855	7.85032	8.90663	9.3705	8.58255	8.17515	AK142062	2310079F09Rik	Mus musculus 12 days embryo eyeball cDNA, RIKEN full-length enriched library, clone:D230018B15 product:unclassifiable, full insert sequence. [AK142062]	-0.698792	0.0386811	8.75871	8.05992
2410006H16Rik	11.9292	11.9958	11.985	10.7384	11.4178	11.4205	11.3839	NR_030738	2410006H16Rik	Mus musculus RIKEN cDNA 2410006H16 gene (2410006H16Rik), long non-coding RNA [NR_030738]	0.729869	0.00561859	11.2401	11.97
2410021H03Rik	9.07746	10.0544	10.009	11.699	11.2755	11.0238	10.6342	NR_045428	2410021H03Rik	Mus musculus RIKEN cDNA 2410021H03 gene (2410021H03Rik), long non-coding RNA [NR_045428]	-1.4445	0.00259818	11.1581	9.71363
2410022M11Rik	10.1399	9.68004	9.79657	9.53163	9.66429	9.22841	9.46266	XR_141234	2410022M11Rik	PREDICTED: Mus musculus RIKEN cDNA 2410022M11 gene (2410022M11Rik), misc_RNA [XR_141234]	0.400433	0.0395738	9.47175	9.87218
2610015P09Rik	7.4555	7.86277	7.44869	7.76193	8.17426	7.92882	8.53216	NM_027801	2610015P09Rik	Mus musculus RIKEN cDNA 2610015P09 gene (2610015P09Rik), mRNA [NM_027801]	-0.510307	0.0442209	8.09929	7.58899
2610029K11Rik	9.93822	9.03658	8.63356	7.86495	8.48125	8.22875	8.48716	AK011616	2610029K11Rik	Mus musculus 10 days embryo whole body cDNA, RIKEN full-length enriched library, clone:2610029K11 product:unclassifiable, full insert sequence. [AK011616]	0.937257	0.0199358	8.26553	9.20278
2610042L04Rik	7.69549	8.34405	7.76833	7.35805	7.59288	6.86113	7.24338	XR_032590	2610042L04Rik	PREDICTED: Mus musculus RIKEN cDNA 2610042L04 gene (2610042L04Rik), transcript variant X12, misc_RNA [XR_032590]	0.672092	0.0195143	7.26386	7.93595
2610044O15Rik8	8.15938	8.98132	9.00354	8.63113	7.92949	7.71145	7.78407	NM_153780	2610044O15Rik8	Mus musculus RIKEN cDNA 2610044O15 gene (2610044O15Rik8), mRNA [NM_153780]	0.700715	0.0483777	8.01403	8.71475
2610203C22Rik	7.99255	7.8337	7.7767	7.63644	7.49012	7.40682	7.32175	NR_015470	2610203C22Rik	Mus musculus RIKEN cDNA 2610203C22 gene (2610203C22Rik), long non-coding RNA [NR_015470]	0.403874	0.0121561	7.46378	7.86765
2610305D13Rik	8.12883	8.75243	8.64176	7.18756	6.79423	6.82637	6.81726	NM_145078	2610305D13Rik	Mus musculus RIKEN cDNA 2610305D13 gene (2610305D13Rik), mRNA [NM_145078]	1.60132	4.36052e-05	6.90636	8.50768
2610528J11Rik	9.30257	9.28933	9.53032	10.4119	9.70169	9.69337	9.99729	NM_025572	2610528J11Rik	Mus musculus RIKEN cDNA 2610528J11 gene (2610528J11Rik), mRNA [NM_025572]	-0.576989	0.0209766	9.95106	9.37407
2700046G09Rik	8.86838	9.11753	9.29401	9.58144	9.36608	9.41999	9.73939	NR_033198	2700046G09Rik	Mus musculus RIKEN cDNA 2700046G09 gene (2700046G09Rik), long non-coding RNA [NR_033198]	-0.43342	0.0226084	9.52673	9.09331
2810032G03Rik	7.2633	7.44431	8.1172	7.04619	7.34829	7.04463	6.82659	AK012851	2810032G03Rik	Mus musculus 10, 11 days embryo whole body cDNA, RIKEN full-length enriched library, clone:2810032G03 product:hypothetical protein, full insert sequence. [AK012851]	0.541844	0.0472436	7.06642	7.60827
2810455B08Rik	7.70071	7.8716	8.4012	7.4704	7.51108	7.74378	7.10912	AK013351	2810455B08Rik	Mus musculus 10, 11 days embryo whole body cDNA, RIKEN full-length enriched library, clone:2810455B08 product:unclassifiable, full insert sequence. [AK013351]	0.532577	0.0409499	7.45859	7.99117
2900001G08Rik	10.5291	11.3722	11.5561	12.3885	12.0916	12.0685	12.1844	AK013461	2900001G08Rik	Mus musculus adult male hippocampus cDNA, RIKEN full-length enriched library, clone:2900001G08 product:unclassifiable, full insert sequence. [AK013461]	-1.03076	0.00383035	12.1832	11.1525
2900005J15Rik	11.3699	10.5627	9.96197	12.013	11.5496	12.1603	11.0593	NR_027851	2900005J15Rik	Mus musculus RIKEN cDNA 2900005J15 gene (2900005J15Rik), long non-coding RNA [NR_027851]	-1.06405	0.0262737	11.6956	10.6315
2900009J06Rik	9.99787	8.12472	8.06229	6.96933	7.92727	6.67953	7.4974	AA986756	2900009J06Rik	uc73h09.x1 Sugano mouse liver mlia Mus musculus cDNA clone IMAGE:1431329 3'. [AA986756]	1.45991	0.0257962	7.26838	8.72829
2900026A02Rik	10.6546	10.0447	10.3723	9.53458	9.86051	10.0862	9.77638	NM_172884	2900026A02Rik	Mus musculus RIKEN cDNA 2900026A02 gene (2900026A02Rik), mRNA [NM_172884]	0.542784	0.0229217	9.81441	10.3572
2900076A07Rik	8.47693	8.39919	8.93842	9.27748	9.08692	9.17013	8.8188	DV072070	2900076A07Rik	VP01_11_K16.x1 FH VP01 Mus musculus cDNA clone VP01_11_K16, mRNA sequence [DV072070]	-0.483486	0.0279449	9.08833	8.60485
3110027N22Rik	8.75146	7.07609	8.01553	6.23266	7.2505	6.53116	6.90586	AK014088	3110027N22Rik	Mus musculus 13 days embryo head cDNA, RIKEN full-length enriched library, clone:3110027N22 product:inferred: RIKEN cDNA 3110027N22 gene, full insert sequence. [AK014088]	1.21765	0.0196007	6.73005	7.94769
3110052M02Rik	8.08628	8.13674	7.84136	8.61369	8.33485	8.56225	8.67578	AK162561	3110052M02Rik	Mus musculus 16 days neonate cerebellum cDNA, RIKEN full-length enriched library, clone:9630012B19 product:unclassifiable, full insert sequence. [AK162561]	-0.525184	0.00518902	8.54664	8.02146
3110053B16Rik	8.45355	8.43556	7.81963	7.38697	7.64109	7.25579	7.66676	XR_868554	3110053B16Rik	PREDICTED: Mus musculus RIKEN cDNA 3110053B16 gene (3110053B16Rik), transcript variant X1, misc_RNA [XR_868554]	0.748597	0.00617548	7.48765	8.23625
3110062M04Rik	10.0603	10.356	10.3632	9.06701	10.109	9.43534	9.52445	BC114394	3110062M04Rik	Mus musculus cDNA clone IMAGE:40043988. [BC114394]	0.72588	0.0183592	9.53395	10.2598
3632451O06Rik	7.32566	7.35081	7.53794	7.13318	7.23554	6.98388	7.05125	NM_026142	3632451O06Rik	Mus musculus RIKEN cDNA 3632451O06 gene (3632451O06Rik), mRNA [NM_026142]	0.303842	0.0336868	7.10096	7.4048
3830403N18Rik	7.86653	6.67222	8.02278	6.1378	6.48359	6.35479	7.10164	NM_027510	3830403N18Rik	Mus musculus RIKEN cDNA 3830403N18 gene (3830403N18Rik), mRNA [NM_027510]	1.00106	0.028807	6.51945	7.52051
4632404H12Rik	9.06223	8.8983	9.08392	9.49675	9.34604	9.80481	9.28847	NR_130957	4632404H12Rik	Mus musculus RIKEN cDNA 4632404H12 gene (4632404H12Rik), long non-coding RNA [NR_130957]	-0.469203	0.0165245	9.48402	9.01482
4632428N05Rik	8.3724	8.20912	9.10014	8.18291	8.12238	7.8917	7.61802	NM_028732	4632428N05Rik	Mus musculus RIKEN cDNA 4632428N05 gene (4632428N05Rik), transcript variant 1, mRNA [NM_028732]	0.6068	0.0410491	7.95375	8.56055
4633401B06Rik	9.59027	10.1697	10.3811	10.3715	10.5892	10.8773	10.6477	AK014609	4633401B06Rik	Mus musculus 0 day neonate skin cDNA, RIKEN full-length enriched library, clone:4633401B06 product:unclassifiable, full insert sequence. [AK014609]	-0.574397	0.029789	10.6214	10.047
4732423E21Rik	10.9797	10.9329	11.3587	9.67513	8.7312	8.47327	10.0355	AK028644	4732423E21Rik	Mus musculus 10 days neonate skin cDNA, RIKEN full-length enriched library, clone:4732423E21 product:unclassifiable, full insert sequence. [AK028644]	1.86165	0.00171356	9.22879	11.0904
4833412C05Rik	6.93815	7.3147	6.25172	6.19939	6.29173	6.27586	6.2914	NR_045954	4833412C05Rik	Mus musculus RIKEN cDNA 4833412C05 gene (4833412C05Rik), long non-coding RNA [NR_045954]	0.57026	0.0442115	6.2646	6.83486
4921506M07Rik	8.13105	6.87722	7.66198	6.63019	6.85543	6.91144	6.93731	NM_001037743	4921506M07Rik	Mus musculus RIKEN cDNA 4921506M07 gene (4921506M07Rik), mRNA [NM_001037743]	0.723158	0.0338345	6.83359	7.55675
4922502H24Rik	7.98881	8.13362	7.99569	8.2085	8.27428	8.58482	8.53581	NR_046187	4922502H24Rik	Mus musculus RIKEN cDNA 4922502H24 gene (4922502H24Rik), long non-coding RNA [NR_046187]	-0.361482	0.0297557	8.40085	8.03937
4930406M16Rik	6.10823	6.31392	6.0268	6.02364	5.8235	5.84155	5.66745	AK015108	4930406M16Rik	Mus musculus adult male testis cDNA, RIKEN full-length enriched library, clone:4930406M16 product:unclassifiable, full insert sequence. [AK015108]	0.310615	0.048082	5.83903	6.14965
4930412L05Rik	7.03759	6.84262	7.00867	7.15937	7.2505	7.69755	7.44682	AK141187	4930412L05Rik	Mus musculus 0 day neonate cerebellum cDNA, RIKEN full-length enriched library, clone:C230090D07 product:unclassifiable, full insert sequence. [AK141187]	-0.425601	0.0272393	7.38856	6.96296
4930412M03Rik	8.59267	9.19648	8.45086	8.15613	7.98429	8.54436	7.57525	AK089395	4930412M03Rik	Mus musculus B6-derived CD11 +ve dendritic cells cDNA, RIKEN full-length enriched library, clone:F730021I03 product:unclassifiable, full insert sequence. [AK089395]	0.681663	0.0372887	8.06501	8.74667
4930415C11Rik	9.97524	10.558	9.50169	8.87981	9.07878	9.10056	9.15885	AI606402	4930415C11Rik	mr62b05.y1 Stratagene mouse testis (#937308) Mus musculus cDNA clone IMAGE:602001 5' similar to gb:J03952 Mouse, glutathione transferase GT8.7 mRNA, complete cds (MOUSE);. [AI606402]	0.95714	0.00459096	9.0545	10.0116
4930428E07Rik	6.16964	6.05032	6.31651	6.37106	6.34341	7.00587	6.97875	NR_045943	4930428E07Rik	Mus musculus RIKEN cDNA 4930428E07 gene (4930428E07Rik), long non-coding RNA [NR_045943]	-0.495951	0.0476381	6.67477	6.17882
4930433B08Rik	5.89793	6.73452	6.47415	5.79071	5.97039	5.84155	5.95386	NR_040544	4930433B08Rik	Mus musculus RIKEN cDNA 4930433B08 gene (4930433B08Rik), long non-coding RNA [NR_040544]	0.479737	0.0451555	5.88913	6.36887
4930435N07Rik	8.50725	8.18321	8.13402	8.94919	8.89973	9.02767	8.89615	AK015328	4930435N07Rik	Mus musculus adult male testis cDNA, RIKEN full-length enriched library, clone:4930435N07 product:unclassifiable, full insert sequence. [AK015328]	-0.668358	0.000998076	8.94318	8.27483
4930439A04Rik	7.84149	9.15378	7.67333	9.26694	9.19764	9.29483	8.82482	XR_865354	4930439A04Rik	PREDICTED: Mus musculus RIKEN cDNA 4930439A04 gene (4930439A04Rik), transcript variant X2, ncRNA [XR_865354]	-0.923188	0.0331934	9.14606	8.22287
4930444A19Rik	7.66676	7.77603	7.98756	9.45663	9.71527	8.81426	10.2046	AK139166	4930444A19Rik	Mus musculus 7 days neonate cerebellum cDNA, RIKEN full-length enriched library, clone:A730057B05 product:unclassifiable, full insert sequence. [AK139166]	-1.73758	0.000621012	9.54769	7.81011
4930451E10Rik	10.5865	10.8039	10.4866	10.7634	10.978	11.1137	10.924	AK019623	4930451E10Rik	Mus musculus adult male testis cDNA, RIKEN full-length enriched library, clone:4930451E10 product:hypothetical Prenyl group binding site (CAAX box) containing protein, full insert sequence. [AK019623]	-0.319131	0.0466039	10.9448	10.6257
4930500G05Rik	6.90586	6.33832	7.21626	6.16102	6.07039	6.13193	6.06424	AK015661	4930500G05Rik	Mus musculus adult male testis cDNA, RIKEN full-length enriched library, clone:4930500G05 product:unclassifiable, full insert sequence. [AK015661]	0.713251	0.00882714	6.1069	6.82015
4930503L19Rik	9.47701	9.67661	9.96777	7.9967	8.60946	8.9596	9.09878	NM_172967	4930503L19Rik	Mus musculus RIKEN cDNA 4930503L19 gene (4930503L19Rik), mRNA [NM_172967]	1.041	0.00634647	8.66613	9.70713
4930507L24Rik	5.95884	7.11359	5.80528	7.33494	7.04736	7.4704	7.33143	AK015729	4930507L24Rik	Mus musculus adult male testis cDNA, RIKEN full-length enriched library, clone:4930507L24 product:hypothetical protein, full insert sequence. [AK015729]	-1.00346	0.013892	7.29603	6.29257
4930509K18Rik	8.99956	8.94853	8.72227	9.21316	9.12625	9.10802	9.22155	NR_040663	4930509K18Rik	Mus musculus RIKEN cDNA 4930509K18 gene (4930509K18Rik), long non-coding RNA [NR_040663]	-0.277124	0.0433276	9.16724	8.89012
4930511M06Rik	11.0443	11.1755	11.1612	11.4381	11.2523	11.5802	11.3499	NR_015494	4930511M06Rik	Mus musculus RIKEN cDNA 4930511M06 gene (4930511M06Rik), transcript variant 1, long non-coding RNA [NR_015494]	-0.278118	0.049971	11.4051	11.127
4930523C07Rik	7.07297	7.89527	7.95861	6.69379	6.85109	6.62053	6.55218	NM_001162896	4930523C07Rik	Mus musculus RIKEN cDNA 4930523C07 gene (4930523C07Rik), transcript variant 1, mRNA [NM_001162896]	0.962888	0.00342105	6.6794	7.64228
4930533I22Rik	7.0839	7.15323	7.17543	7.66676	7.52055	7.52774	7.20513	AK029757	4930533I22Rik	Mus musculus adult male testis cDNA, RIKEN full-length enriched library, clone:4930533I22 product:unclassifiable, full insert sequence. [AK029757]	-0.342528	0.0368591	7.48004	7.13752
4930538E20Rik	6.80229	6.78678	7.26916	8.02434	7.13794	7.80726	7.82419	XR_865285	4930538E20Rik	PREDICTED: Mus musculus RIKEN cDNA 4930538E20 gene (4930538E20Rik), misc_RNA [XR_865285]	-0.745686	0.0153125	7.69843	6.95275
4930539E08Rik	8.89055	8.76265	8.69011	9.37597	9.31964	9.83646	8.8862	NM_172450	4930539E08Rik	Mus musculus RIKEN cDNA 4930539E08 gene (4930539E08Rik), mRNA [NM_172450]	-0.573462	0.0309145	9.35457	8.7811
4930548J01Rik	7.39679	7.52186	7.31162	7.74161	7.64556	7.636	7.64143	NR_045462	4930548J01Rik	Mus musculus RIKEN cDNA 4930548J01 gene (4930548J01Rik), long non-coding RNA [NR_045462]	-0.256061	0.0432983	7.66615	7.41009
4930555G01Rik	7.33622	7.46166	7.7445	7.21903	7.13685	7.14087	7.05774	NM_175393	4930555G01Rik	Mus musculus RIKEN cDNA 4930555G01 gene (4930555G01Rik), mRNA [NM_175393]	0.375504	0.0214637	7.13862	7.51412
4930555O08Rik	8.26672	8.28153	8.09479	9.40845	8.46259	8.80162	8.48968	AK016136	4930555O08Rik	Mus musculus adult male testis cDNA, RIKEN full-length enriched library, clone:4930555O08 product:unclassifiable, full insert sequence. [AK016136]	-0.576238	0.0442226	8.79059	8.21435
4930562A09Rik	8.73115	8.81426	8.68316	9.13751	8.98458	8.99748	9.05125	AK016187	4930562A09Rik	Mus musculus adult male testis cDNA, RIKEN full-length enriched library, clone:4930562A09 product:unclassifiable, full insert sequence. [AK016187]	-0.299846	0.020974	9.0427	8.74286
4930563F08Rik	8.39631	8.78004	8.40685	9.06936	8.7366	9.02465	9.00758	NR_040704	4930563F08Rik	Mus musculus RIKEN cDNA 4930563F08 gene (4930563F08Rik), long non-coding RNA [NR_040704]	-0.431809	0.020799	8.95955	8.52774
4930564I24Rik	6.33832	6.31392	6.1899	6.73476	7.20408	6.47666	7.4121	AK019783	4930564I24Rik	Mus musculus adult male testis cDNA, RIKEN full-length enriched library, clone:4930564I24 product:unclassifiable, full insert sequence. [AK019783]	-0.676186	0.0208943	6.9569	6.28071
4930578C19Rik	8.3821	8.06409	8.23933	7.5449	7.50683	7.69233	7.71366	XM_006527708	4930578C19Rik	PREDICTED: Mus musculus RIKEN cDNA 4930578C19 gene (4930578C19Rik), transcript variant X5, mRNA [XM_006527708]	0.614075	0.00140634	7.61443	8.2285
4930578M01Rik	6.67424	6.58797	6.6853	7.16692	7.81486	7.25579	6.9619	NR_045991	4930578M01Rik	Mus musculus RIKEN cDNA 4930578M01 gene (4930578M01Rik), long non-coding RNA [NR_045991]	-0.650698	0.0137439	7.29987	6.64917
4930589P08Rik	7.30414	8.72538	7.6067	6.02364	6.47289	6.14728	7.83911	AK016376	4930589P08Rik	Mus musculus adult male testis cDNA, RIKEN full-length enriched library, clone:4930589P08 product:unclassifiable, full insert sequence. [AK016376]	1.25801	0.0426095	6.62073	7.87874
4930597L12Rik	9.64166	8.80924	8.43536	7.93659	8.33341	7.78407	7.96735	AK016407	4930597L12Rik	Mus musculus adult male testis cDNA, RIKEN full-length enriched library, clone:4930597L12 product:hypothetical protein, full insert sequence. [AK016407]	0.956731	0.0116602	8.00536	8.96209
4931406P16Rik	8.54824	8.8031	8.9587	8.06776	7.79188	7.98119	8.27456	ENSMUST00000146025	4931406P16Rik	RIKEN cDNA 4931406P16 gene [Source:MGI Symbol;Acc:MGI:1924311] [ENSMUST00000146025]	0.741167	0.00198621	8.02885	8.77002
4931430N09Rik	8.57337	8.74268	7.40441	8.93863	9.0696	9.32848	8.80279	NR_046053	4931430N09Rik	Mus musculus RIKEN cDNA 4931430N09 gene (4931430N09Rik), long non-coding RNA [NR_046053]	-0.794723	0.0424668	9.03488	8.24015
4932411N23Rik	10.2479	10.2667	10.2747	11.0336	10.5385	10.5433	10.6584	NM_177705	4932411N23Rik	Mus musculus RIKEN cDNA 4932411N23 gene (4932411N23Rik), mRNA [NM_177705]	-0.43035	0.0211119	10.6934	10.2631
4932702P03Rik	8.09619	8.67634	8.23743	8.52882	8.79205	9.24315	9.30127	NR_045182	4932702P03Rik	Mus musculus RIKEN cDNA 4932702P03 gene (4932702P03Rik), long non-coding RNA [NR_045182]	-0.629671	0.0309165	8.96632	8.33665
4933412L11Rik	7.33622	7.26866	7.5148	8.10808	7.95598	7.76758	7.79223	AK016793	4933412L11Rik	Mus musculus adult male testis cDNA, RIKEN full-length enriched library, clone:4933412L11 product:unclassifiable, full insert sequence. [AK016793]	-0.532741	0.00435439	7.90597	7.37323
4933415F23Rik	8.11701	8.04851	7.94082	8.26421	8.25931	8.29554	8.51226	NM_025746	4933415F23Rik	Mus musculus RIKEN cDNA 4933415F23 gene (4933415F23Rik), mRNA [NM_025746]	-0.297382	0.0354703	8.33283	8.03545
4933422A05Rik	9.08312	9.23423	9.19129	9.65568	9.61023	9.60644	9.24998	NR_040715	4933422A05Rik	Mus musculus RIKEN cDNA 4933422A05 gene (4933422A05Rik), long non-coding RNA [NR_040715]	-0.361035	0.0299516	9.53058	9.16955
4933425B07Rik	10.2708	10.2822	10.4303	10.652	10.8037	10.6959	10.6744	NR_046460	4933425B07Rik	Mus musculus RIKEN cDNA 4933425B07 gene (4933425B07Rik), long non-coding RNA [NR_046460]	-0.37873	0.00791053	10.7065	10.3278
4933427I18Rik	6.29436	6.53116	6.82909	9.778	6.9457	7.85344	7.73284	AK016954	4933427I18Rik	Mus musculus adult male testis cDNA, RIKEN full-length enriched library, clone:4933427I18 product:hypothetical protein, full insert sequence. [AK016954]	-1.52596	0.0380781	8.07749	6.55154
4933435E02Rik	6.88857	6.83677	7.11805	7.16692	7.64556	7.09738	7.51971	AK017066	4933435E02Rik	Mus musculus adult male testis cDNA, RIKEN full-length enriched library, clone:4933435E02 product:unclassifiable, full insert sequence. [AK017066]	-0.409593	0.0459999	7.35739	6.9478
5031434C07Rik	7.5757	7.49859	7.79803	7.20757	7.00185	6.95431	7.08769	AK030322	5031434C07Rik	Mus musculus 11 days pregnant adult female ovary and uterus cDNA, RIKEN full-length enriched library, clone:5031434C07 product:similar to H88 [Human herpesvirus 6], full insert sequence. [AK030322]	0.561254	0.00243409	7.06286	7.62411
5033421B08Rik	8.5533	8.2311	8.36873	9.06515	8.72532	8.77736	9.3616	XR_394241	5033421B08Rik	PREDICTED: Mus musculus RIKEN cDNA 5033421B08 gene (5033421B08Rik), transcript variant X2, ncRNA [XR_394241]	-0.597981	0.0127495	8.98236	8.38438
5033428I22Rik	7.01824	6.94298	7.73759	6.16102	6.16964	6.07039	6.10823	AK142377	5033428I22Rik	Mus musculus 13 days embryo lung cDNA, RIKEN full-length enriched library, clone:D430027E22 product:unclassifiable, full insert sequence. [AK142377]	1.10562	0.000736681	6.12732	7.23294
5330406M23Rik	9.60364	10.4968	8.9356	10.3952	11.0771	11.0715	11.3353	AK017236	5330406M23Rik	Mus musculus adult male pituitary gland cDNA, RIKEN full-length enriched library, clone:5330406M23 product:unclassifiable, full insert sequence. [AK017236]	-1.29112	0.0107764	10.9698	9.67867
5330417C22Rik	10.9984	11.1813	11.2118	11.1858	11.951	11.7857	11.7537	XM_006501411	5330417C22Rik	PREDICTED: Mus musculus RIKEN cDNA 5330417C22 gene (5330417C22Rik), transcript variant X1, mRNA [XM_006501411]	-0.538502	0.0257378	11.669	11.1305
5330426P16Rik	8.46956	8.52919	7.27166	6.914	7.08693	6.76089	7.10912	NR_028300	5330426P16Rik	Mus musculus RIKEN cDNA 5330426P16 gene (5330426P16Rik), long non-coding RNA [NR_028300]	1.1224	0.00763892	6.96774	8.09014
5330434G04Rik	7.80841	7.46438	7.59283	7.87766	7.90573	8.34698	8.00554	AK134610	5330434G04Rik	Mus musculus adult male medulla oblongata cDNA, RIKEN full-length enriched library, clone:6330500K14 product:unclassifiable, full insert sequence. [AK134610]	-0.412103	0.0325354	8.03398	7.62187
5330439M10Rik	8.84821	8.61466	8.68595	8.95955	9.51036	9.69145	8.98397	AK019940	5330439M10Rik	Mus musculus adult male pituitary gland cDNA, RIKEN full-length enriched library, clone:5330439M10 product:unclassifiable, full insert sequence. [AK019940]	-0.57006	0.0282067	9.28633	8.71627
5430420F09Rik	9.54079	10.3913	9.95998	11.0651	10.4514	11.4179	11.1469	AK017326	5430420F09Rik	Mus musculus 6 days neonate head cDNA, RIKEN full-length enriched library, clone:5430420F09 product:unclassifiable, full insert sequence. [AK017326]	-1.05632	0.00612986	11.0203	9.96402
5730416F02Rik	9.88729	10.0084	9.73975	9.17186	8.9377	8.87806	8.95159	NR_033596	5730416F02Rik	Mus musculus RIKEN cDNA 5730416F02 gene (5730416F02Rik), non-coding RNA [NR_033596]	0.893666	0.000143645	8.9848	9.87847
6030451C04Rik	8.71444	7.29038	8.63953	7.17264	7.2505	7.21453	7.25658	AK080477	6030451C04Rik	Mus musculus 7 days neonate cerebellum cDNA, RIKEN full-length enriched library, clone:A730040I02 product:unclassifiable, full insert sequence. [AK080477]	0.99122	0.019631	7.22356	8.21478
6230424C14Rik	10.3024	10.182	11.775	8.59312	8.53178	7.63016	8.12238	AK078961	6230424C14Rik	Mus musculus adult male cecum cDNA, RIKEN full-length enriched library, clone:9130410H17 product:unclassifiable, full insert sequence. [AK078961]	2.53378	0.000474977	8.21936	10.7531
6330407A03Rik	7.90945	6.81908	7.4352	5.93546	7.11657	6.84082	6.1567	NR_028126	6330407A03Rik	Mus musculus RIKEN cDNA 6330407A03 gene (6330407A03Rik), long non-coding RNA [NR_028126]	0.875526	0.0441858	6.51239	7.38791
6330526H18Rik	7.78244	7.85856	8.08777	7.38697	7.47851	7.36755	7.78407	AK018221	6330526H18Rik	Mus musculus adult male medulla oblongata cDNA, RIKEN full-length enriched library, clone:6330526H18 product:similar to NEPRILYSIN-LIKE PEPTIDASE GAMMA [Mus musculus], full insert sequence. [AK018221]	0.405311	0.0267059	7.50428	7.90959
6330575P09Rik	8.81263	8.9126	9.54781	9.86344	9.91133	9.90135	9.686	AK018252	6330575P09Rik	Mus musculus adult male medulla oblongata cDNA, RIKEN full-length enriched library, clone:6330575P09 product:unclassifiable, full insert sequence. [AK018252]	-0.749517	0.00524349	9.84053	9.09101
6430503K07Rik	8.66045	10.1924	8.91898	10.1953	11.508	10.4181	10.5336	NR_108091	6430503K07Rik	Mus musculus RIKEN cDNA 6430503K07 gene (6430503K07Rik), long non-coding RNA [NR_108091]	-1.40648	0.0146086	10.6638	9.25728
6720427H10Rik	8.43526	9.16056	9.3919	7.47851	8.13984	6.93057	8.85851	AK141715	6720427H10Rik	Mus musculus 9 days embryo whole body cDNA, RIKEN full-length enriched library, clone:D030040B09 product:hypothetical protein, full insert sequence. [AK141715]	1.14405	0.0411426	7.85186	8.99591
6720473M11Rik	10.7772	10.8177	10.5025	11.3362	11.0615	11.1019	10.8119	AK020158	6720473M11Rik	Mus musculus 12 days embryo male wolffian duct includes surrounding region cDNA, RIKEN full-length enriched library, clone:6720473M11 product:hypothetical Retroviral GAG p10 protein/Retroviral matrix protein containing protein, full insert sequence. [AK020158]	-0.378734	0.0439576	11.0779	10.6991
6720475J19Rik	11.3842	11.9404	12.4072	11.7586	10.7901	10.4756	10.6482	AK013372	6720475J19Rik	Mus musculus 10, 11 days embryo whole body cDNA, RIKEN full-length enriched library, clone:2810462E17 product:unclassifiable, full insert sequence. [AK013372]	0.992476	0.026793	10.9181	11.9106
8030498J20Rik	7.74314	6.8816	6.53116	5.8235	6.19939	6.39697	5.8016	AK033346	8030498J20Rik	Mus musculus 15 days embryo male testis cDNA, RIKEN full-length enriched library, clone:8030498J20 product:retinol dehydrogenase 1 (11-cis), full insert sequence. [AK033346]	0.996597	0.0121598	6.05537	7.05196
9030203C11Rik	8.77926	7.60233	8.06409	9.106	8.81125	8.80731	9.20789	AK042442	9030203C11Rik	Mus musculus 3 days neonate thymus cDNA, RIKEN full-length enriched library, clone:A630091P21 product:hypothetical protein, full insert sequence. [AK042442]	-0.834555	0.0174148	8.98311	8.14856
9030419F21Rik	8.17859	8.76955	8.11441	9.65182	8.99532	8.58632	9.15483	AK018519	9030419F21Rik	Mus musculus adult male colon cDNA, RIKEN full-length enriched library, clone:9030419F21 product:unclassifiable, full insert sequence. [AK018519]	-0.742884	0.0293166	9.09707	8.35419
9030619P08Rik	10.7626	10.1488	10.0664	9.329	9.55509	9.3588	9.34737	NR_108041	9030619P08Rik	Mus musculus RIKEN cDNA 9030619P08 gene (9030619P08Rik), non-coding RNA [NR_108041]	0.928391	0.0013454	9.39756	10.326
9130007G19Rik	7.30039	8.44483	8.59764	10.0309	9.4295	8.73111	9.59009	AK018600	9130007G19Rik	Mus musculus adult male cecum cDNA, RIKEN full-length enriched library, clone:9130007G19 product:hypothetical protein, full insert sequence. [AK018600]	-1.33111	0.0114773	9.4454	8.11429
9130008F23Rik	6.74031	7.48935	7.48096	6.52837	6.6755	6.32232	6.26048	NM_027834	9130008F23Rik	Mus musculus RIKEN cDNA 9130008F23 gene (9130008F23Rik), mRNA [NM_027834]	0.790207	0.00748897	6.44667	7.23688
9130019P16Rik	8.12629	7.32566	7.38266	7.31825	6.92167	7.09562	6.99419	AK018637	9130019P16Rik	Mus musculus adult male cecum cDNA, RIKEN full-length enriched library, clone:9130019P16 product:hypothetical protein, full insert sequence. [AK018637]	0.529101	0.0440055	7.08243	7.61154
9130208D14Rik	7.36338	7.26866	7.22225	6.95777	6.9457	6.92089	7.12545	XR_404422	9130208D14Rik	PREDICTED: Mus musculus RIKEN cDNA 9130208D14 gene (9130208D14Rik), transcript variant X1, misc_RNA [XR_404422]	0.297315	0.026513	6.98745	7.28477
9230112E08Rik	7.48207	7.61854	7.98064	8.10284	8.16196	8.06178	8.21147	AK030308	9230112E08Rik	Mus musculus 11 days pregnant adult female ovary and uterus cDNA, RIKEN full-length enriched library, clone:5031418M13 product:unclassifiable, full insert sequence. [AK030308]	-0.440762	0.0163565	8.13451	7.69375
9330133O14Rik	9.70928	8.93161	8.96323	10.5515	10.8527	10.6566	9.72181	NR_045696	9330133O14Rik	Mus musculus RIKEN cDNA 9330133O14 gene (9330133O14Rik), long non-coding RNA [NR_045696]	-1.24427	0.00497184	10.4456	9.20138
9330182L06Rik	8.41047	9.77135	9.03018	9.81113	9.92273	10.3334	10.4093	NM_172706	9330182L06Rik	Mus musculus RIKEN cDNA 9330182L06 gene (9330182L06Rik), mRNA [NM_172706]	-1.04848	0.0129907	10.1191	9.07067
9430020K01Rik	11.5029	10.9766	11.3322	8.9235	8.52014	8.61012	8.43769	NM_001081963	9430020K01Rik	Mus musculus RIKEN cDNA 9430020K01 gene (9430020K01Rik), mRNA [NM_001081963]	2.64769	8.75079e-07	8.62286	11.2706
9430038I01Rik	9.09234	8.79218	8.93044	8.56579	8.55709	8.80901	8.59897	XM_011241948	9430038I01Rik	PREDICTED: Mus musculus RIKEN cDNA 9430038I01 gene (9430038I01Rik), transcript variant X1, mRNA [XM_011241948]	0.305605	0.0427876	8.63272	8.93832
9430091E24Rik	7.6025	7.73098	7.71653	8.38436	7.81109	7.92154	8.14971	NR_040363	9430091E24Rik	Mus musculus RIKEN cDNA 9430091E24 gene (9430091E24Rik), transcript variant 1, long non-coding RNA [NR_040363]	-0.383339	0.0438233	8.06668	7.68334
9530076L18	7.83911	7.38543	7.50485	6.98038	7.01619	6.93057	6.63331	AK035610	9530076L18	Mus musculus adult male urinary bladder cDNA, RIKEN full-length enriched library, clone:9530076L18 product:unclassifiable, full insert sequence. [AK035610]	0.686353	0.00294673	6.89011	7.57646
9530077C14Rik	7.18615	9.119	8.07998	9.86099	9.09875	8.79819	9.43032	AK020648	9530077C14Rik	Mus musculus adult male urinary bladder cDNA, RIKEN full-length enriched library, clone:9530077C14 product:unclassifiable, full insert sequence. [AK020648]	-1.16869	0.035682	9.29706	8.12838
9630013A20Rik	9.40886	8.69406	9.00224	7.67988	7.05422	6.70568	6.74184	NR_015539	9630013A20Rik	Mus musculus RIKEN cDNA 9630013A20 gene (9630013A20Rik), long non-coding RNA [NR_015539]	1.98965	0.000149429	7.04541	9.03505
9930111J21Rik2	8.42845	9.39927	9.49685	7.97204	7.82771	7.78244	8.16542	NM_173434	9930111J21Rik2	Mus musculus RIKEN cDNA 9930111J21 gene 2 (9930111J21Rik2), mRNA [NM_173434]	1.17129	0.00286147	7.9369	9.10819
A030001D20Rik	10.1438	9.63569	10.4922	8.91479	9.75969	9.37857	9.64332	AK049852	A030001D20Rik	Mus musculus adult male hippocampus cDNA, RIKEN full-length enriched library, clone:C630003L02 product:unclassifiable, full insert sequence. [AK049852]	0.666469	0.0401848	9.42409	10.0906
A130072N09Rik	7.71954	7.56975	6.93015	8.12186	8.55218	10.0663	9.18714	AK038031	A130072N09Rik	Mus musculus 16 days neonate thymus cDNA, RIKEN full-length enriched library, clone:A130072N09 product:unclassifiable, full insert sequence. [AK038031]	-1.57538	0.00976497	8.98186	7.40648
A130078K24Rik	7.88626	9.76787	8.84432	9.78257	9.36415	10.3899	10.3407	AK038100	A130078K24Rik	Mus musculus 16 days neonate thymus cDNA, RIKEN full-length enriched library, clone:A130078K24 product:unclassifiable, full insert sequence. [AK038100]	-1.13651	0.0394007	9.96933	8.83282
A130082J08Rik	5.90998	6.13193	6.97384	7.31559	7.01619	8.28608	7.35999	AK038153	A130082J08Rik	Mus musculus 16 days neonate thymus cDNA, RIKEN full-length enriched library, clone:A130082J08 product:unclassifiable, full insert sequence. [AK038153]	-1.15588	0.0142191	7.49446	6.33858
A1cf	7.5459	8.21484	8.13072	8.67492	9.47938	9.5	9.7769	XM_006527331	A1cf	PREDICTED: Mus musculus APOBEC1 complementation factor (A1cf), transcript variant X1, mRNA [XM_006527331]	-1.39398	0.00168383	9.3578	7.96382
A230057D06Rik	6.25172	6.39697	6.56855	7.19462	7.969	6.40246	7.46368	NR_015533	A230057D06Rik	Mus musculus RIKEN cDNA A230057D06 gene (A230057D06Rik), long non-coding RNA [NR_015533]	-0.851689	0.0386636	7.25744	6.40575
A330023F24Rik	9.21113	9.22367	9.37364	9.59214	9.60523	9.98433	9.79759	AK171382	A330023F24Rik	Mus musculus B6-derived CD11 +ve dendritic cells cDNA, RIKEN full-length enriched library, clone:F730115K06 product:hypothetical protein, full insert sequence. [AK171382]	-0.475346	0.00888643	9.74482	9.26948
A330076H08Rik	9.1611	9.81803	8.97519	9.80244	10.6489	10.3346	11.3244	AK082028	A330076H08Rik	Mus musculus 16 days embryo head cDNA, RIKEN full-length enriched library, clone:C130096L06 product:unclassifiable, full insert sequence. [AK082028]	-1.20948	0.0126928	10.5276	9.31811
A430033K04Rik	8.36108	8.31444	8.54417	8.79673	8.74015	8.77431	9.39244	NM_183025	A430033K04Rik	Mus musculus RIKEN cDNA A430033K04 gene (A430033K04Rik), mRNA [NM_183025]	-0.519342	0.024976	8.92591	8.40657
A430046D13Rik	8.70756	8.87285	8.79993	8.91189	9.73879	9.57835	10.682	NR_131150	A430046D13Rik	Mus musculus Riken cDNA A430046D13 gene (A430046D13Rik), transcript variant 1, long non-coding RNA [NR_131150]	-0.934309	0.038028	9.72775	8.79345
A430057M04Rik	9.28641	9.34288	9.43132	9.76307	9.80065	9.68044	10.2957	XR_383239	A430057M04Rik	PREDICTED: Mus musculus RIKEN cDNA A430057M04 gene (A430057M04Rik), transcript variant X2, misc_RNA [XR_383239]	-0.53143	0.01462	9.88497	9.35354
A430090L17Rik	6.79701	6.41882	7.30039	6.23266	5.83795	6.33832	5.83435	NR_045836	A430090L17Rik	Mus musculus RIKEN cDNA A430090L17 gene (A430090L17Rik), long non-coding RNA [NR_045836]	0.777916	0.0126282	6.06082	6.83874
A4galt	8.56335	9.20877	9.15415	7.40887	7.53183	7.234	7.55064	NM_001170954	A4galt	Mus musculus alpha 1,4-galactosyltransferase (A4galt), transcript variant 1, mRNA [NM_001170954]	1.54409	5.2579e-05	7.43133	8.97542
A530058N18Rik	6.61957	6.98038	7.29088	8.59678	7.94271	7.83416	7.67216	NR_028423	A530058N18Rik	Mus musculus RIKEN cDNA A530058N18 gene (A530058N18Rik), long non-coding RNA [NR_028423]	-1.04784	0.00423255	8.01145	6.96361
A530079E22Rik	6.05652	5.88055	5.98917	6.17678	6.44448	6.31133	6.34071	AK080193	A530079E22Rik	Mus musculus adult male aorta and vein cDNA, RIKEN full-length enriched library, clone:A530079E22 product:hypothetical protein, full insert sequence. [AK080193]	-0.342911	0.0180312	6.31832	5.97541
A630033H20Rik	9.1492	8.83973	8.87357	8.23401	8.48721	8.31886	8.23227	NM_001122596	A630033H20Rik	Mus musculus RIKEN cDNA A630033H20 gene (A630033H20Rik), transcript variant 1, mRNA [NM_001122596]	0.63608	0.00147949	8.31808	8.95416
A630034I12Rik	6.88857	7.41091	7.00867	9.67312	8.42501	8.8526	8.45612	XR_401460	A630034I12Rik	PREDICTED: Mus musculus RIKEN cDNA A630034I12 gene (A630034I12Rik), transcript variant X2, ncRNA [XR_401460]	-1.74899	0.000773603	8.85171	7.10272
A630066F11Rik	6.35479	6.18247	6.39921	6.99742	7.56359	7.41205	7.80173	NR_030698	A630066F11Rik	Mus musculus RIKEN cDNA A630066F11 gene (A630066F11Rik), long non-coding RNA [NR_030698]	-1.13154	0.000555596	7.4437	6.31215
A630072M18Rik	6.77836	7.926	8.29685	6.46271	6.28514	6.0268	6.96974	NR_030699	A630072M18Rik	Mus musculus RIKEN cDNA A630072M18 gene (A630072M18Rik), long non-coding RNA [NR_030699]	1.23097	0.0137564	6.4361	7.66707
A930004D18Rik	8.05065	7.94515	8.11024	6.93815	7.12619	6.74224	6.77883	NR_028377	A930004D18Rik	Mus musculus RIKEN cDNA A930004D18 gene (A930004D18Rik), transcript variant 2, long non-coding RNA [NR_028377]	1.13899	3.9816e-05	6.89635	8.03535
A930028N01Rik	11.8468	11.48	11.777	11.03	11.2279	11.2484	11.2911	XR_386702	A930028N01Rik	PREDICTED: Mus musculus RIKEN cDNA A930028N01 gene (A930028N01Rik), ncRNA [XR_386702]	0.501925	0.00654647	11.1994	11.7013
A930035D04Rik	6.5593	6.32425	6.30352	7.25489	7.32309	6.63331	7.91353	AK044707	A930035D04Rik	Mus musculus adult retina cDNA, RIKEN full-length enriched library, clone:A930035D04 product:hypothetical protein, full insert sequence. [AK044707]	-0.885518	0.0144257	7.28121	6.39569
AA212400	7.89473	8.14908	7.83461	8.15366	8.19081	8.79507	8.67414	AA212400		mu44e01.r1 Soares_thymus_2NbMT Mus musculus cDNA clone IMAGE:642264 5'. [AA212400]	-0.493946	0.0391662	8.45342	7.95947
AA623943	8.69228	8.72538	8.67993	9.04289	8.9377	8.95886	8.84773	XM_006534607	AA623943	PREDICTED: Mus musculus expressed sequence AA623943 (AA623943), transcript variant X1, mRNA [XM_006534607]	-0.2476	0.0429233	8.9468	8.6992
Aaas	11.3125	10.1581	11.0066	9.73879	10.0256	10.0895	10.2046	NM_153416	Aaas	Mus musculus achalasia, adrenocortical insufficiency, alacrimia (Aaas), mRNA [NM_153416]	0.811088	0.0199082	10.0146	10.8257
Aacs	11.0318	10.7319	10.6653	11.48	11.0481	11.4548	11.234	NM_030210	Aacs	Mus musculus acetoacetyl-CoA synthetase (Aacs), mRNA [NM_030210]	-0.49456	0.015095	11.3042	10.8097
Aard	7.65539	8.40455	8.3153	8.36193	9.08799	9.27696	9.4959	NM_175503	Aard	Mus musculus alanine and arginine rich domain containing protein (Aard), mRNA [NM_175503]	-0.930616	0.0174896	9.0557	8.12508
AB064489	9.54502	9.27278	10.0664	8.98187	9.21369	8.89621	8.49485	AB064489		Mus musculus mp41 mRNA, 5'UTR, per repeat sequence. [AB064489]	0.731424	0.0164981	8.89665	9.62808
Abca5	7.86343	7.9479	8.20267	8.48929	8.69437	8.25403	8.72337	NM_147219	Abca5	Mus musculus ATP-binding cassette, sub-family A (ABC1), member 5 (Abca5), mRNA [NM_147219]	-0.5356	0.0107233	8.54027	8.00467
Abca9	7.87402	8.73061	8.11024	7.6209	7.51446	7.39623	7.65556	NM_147220	Abca9	Mus musculus ATP-binding cassette, sub-family A (ABC1), member 9 (Abca9), mRNA [NM_147220]	0.691503	0.0117093	7.54679	8.23829
Abcb10	9.42271	9.8258	9.3919	11.0205	10.6422	10.4364	10.7987	NM_019552	Abcb10	Mus musculus ATP-binding cassette, sub-family B (MDR/TAP), member 10 (Abcb10), mRNA [NM_019552]	-1.17763	0.000265664	10.7244	9.5468
Abcc1	9.66552	9.80453	9.81072	9.21177	9.05528	9.46697	9.32493	ENSMUST00000156089	Abcc1	ATP-binding cassette, sub-family C (CFTR/MRP), member 1 [Source:MGI Symbol;Acc:MGI:102676] [ENSMUST00000156089]	0.495523	0.00611582	9.26473	9.76026
Abcc8	10.4515	11.4861	10.0822	12.5114	12.0545	12.2318	11.8462	NM_011510	Abcc8	Mus musculus ATP-binding cassette, sub-family C (CFTR/MRP), member 8 (Abcc8), mRNA [NM_011510]	-1.48771	0.00265388	12.161	10.6733
Abcc9	10.1784	10.8483	10.9128	9.62327	9.23638	8.59013	8.55823	BC094922	Abcc9	Mus musculus ATP-binding cassette, sub-family C (CFTR/MRP), member 9, mRNA (cDNA clone IMAGE:6434110), complete cds. [BC094922]	1.64452	0.00105513	9.002	10.6465
Abcd3	12.7163	12.9691	13.2463	13.8525	13.2852	13.5105	13.6566	NM_008991	Abcd3	Mus musculus ATP-binding cassette, sub-family D (ALD), member 3 (Abcd3), mRNA [NM_008991]	-0.598976	0.0127416	13.5762	12.9772
Abcf3	10.0519	10.7173	10.0505	10.7558	10.7473	11.0974	10.9133	NM_013852	Abcf3	Mus musculus ATP-binding cassette, sub-family F (GCN20), member 3 (Abcf3), mRNA [NM_013852]	-0.605224	0.0168313	10.8785	10.2732
Abcg2	10.243	10.1627	10.2926	8.83236	8.05346	7.43078	8.20267	NM_011920	Abcg2	Mus musculus ATP-binding cassette, sub-family G (WHITE), member 2 (Abcg2), mRNA [NM_011920]	2.10292	0.000158705	8.12982	10.2327
Abhd10	9.68358	9.41045	8.67111	8.18291	8.97889	8.5508	8.34656	NM_172511	Abhd10	Mus musculus abhydrolase domain containing 10 (Abhd10), transcript variant 1, mRNA [NM_172511]	0.740258	0.0335871	8.51479	9.25505
Abhd17c	12.2593	12.8463	12.3809	13.0653	13.077	13.3125	13.4065	NM_133722	Abhd17c	Mus musculus abhydrolase domain containing 17C (Abhd17c), mRNA [NM_133722]	-0.719821	0.00415711	13.2153	12.4955
Abhd8	9.55273	9.84186	9.68813	10.1122	10.0484	10.061	9.80377	AK037669	Abhd8	Mus musculus 16 days neonate thymus cDNA, RIKEN full-length enriched library, clone:A130035M07 product:abhydrolase domain containing 8, full insert sequence. [AK037669]	-0.312126	0.0438824	10.0064	9.69424
Abi3	11.1601	9.63673	9.4925	8.15131	8.85571	8.46094	8.26572	NM_025659	Abi3	Mus musculus ABI gene family, member 3 (Abi3), transcript variant 1, mRNA [NM_025659]	1.66302	0.00432254	8.43342	10.0964
Abl1	9.10301	8.49699	9.38565	7.68623	8.74015	8.40842	8.13558	XM_006497621	Abl1	PREDICTED: Mus musculus c-abl oncogene 1, non-receptor tyrosine kinase (Abl1), transcript variant X2, mRNA [XM_006497621]	0.75262	0.0380436	8.2426	8.99522
Ablim1	10.2903	9.18357	9.58909	9.38896	8.8485	8.46888	8.56709	AK041356	Ablim1	Mus musculus 3 days neonate thymus cDNA, RIKEN full-length enriched library, clone:A630004N08 product:unclassifiable, full insert sequence. [AK041356]	0.869288	0.0268332	8.81836	9.68765
Ablim3	12.4104	11.1588	11.3793	10.9062	10.9955	10.9037	10.724	NM_198649	Ablim3	Mus musculus actin binding LIM protein family, member 3 (Ablim3), transcript variant 1, mRNA [NM_198649]	0.767107	0.0307949	10.8824	11.6495
Acaa2	12.3832	12.1234	12.2765	9.9777	11.8454	11.3886	10.8284	NM_177470	Acaa2	Mus musculus acetyl-Coenzyme A acyltransferase 2 (mitochondrial 3-oxoacyl-Coenzyme A thiolase) (Acaa2), mRNA [NM_177470]	1.25098	0.0169625	11.01	12.261
Acaca	8.08022	8.40705	8.14226	8.85402	8.57532	8.98161	8.7652	ENSMUST00000184534	Acaca	acetyl-Coenzyme A carboxylase alpha [Source:MGI Symbol;Acc:MGI:108451] [ENSMUST00000184534]	-0.584192	0.00418361	8.79404	8.20984
Acap2	9.06527	9.81047	9.90715	8.89553	9.19955	8.79408	8.54519	NM_030138	Acap2	Mus musculus ArfGAP with coiled-coil, ankyrin repeat and PH domains 2 (Acap2), mRNA [NM_030138]	0.735711	0.0187065	8.85859	9.5943
Accs	10.9179	10.5525	10.6031	10.1259	10.1123	10.2766	10.3783	NM_183220	Accs	Mus musculus 1-aminocyclopropane-1-carboxylate synthase (non-functional) (Accs), transcript variant 2, mRNA [NM_183220]	0.467884	0.0104021	10.2233	10.6912
Ace	14.5029	11.8911	11.6433	10.9296	11.2484	11.1156	11.0557	NM_009598	Ace	Mus musculus angiotensin I converting enzyme (peptidyl-dipeptidase A) 1 (Ace), transcript variant 2, mRNA [NM_009598]	1.5918	0.0407188	11.0873	12.6791
Ace2	11.5668	12.1678	12.0728	10.3264	11.2128	10.5955	10.6839	NM_001130513	Ace2	Mus musculus angiotensin I converting enzyme (peptidyl-dipeptidase A) 2 (Ace2), transcript variant 1, mRNA [NM_001130513]	1.23116	0.00120545	10.7047	11.9358
Ackr3	10.8489	9.48939	10.14	6.78958	7.31016	7.32919	7.3495	NM_001271607	Ackr3	Mus musculus atypical chemokine receptor 3 (Ackr3), transcript variant 1, mRNA [NM_001271607]	2.96484	2.39586e-05	7.19461	10.1594
Acly	11.8194	12.2049	11.7229	12.435	13.5105	12.9353	12.5129	NM_134037	Acly	Mus musculus ATP citrate lyase (Acly), transcript variant 2, mRNA [NM_134037]	-0.932661	0.0112592	12.8484	11.9158
Acot10	8.46619	8.09381	8.70262	8.11199	7.74786	7.77363	7.96336	NM_022816	Acot10	Mus musculus acyl-CoA thioesterase 10 (Acot10), mRNA [NM_022816]	0.521661	0.0194076	7.89921	8.42087
Acot7	11.8589	11.29	11.5321	10.5317	10.455	9.68571	10.0017	NM_001146057	Acot7	Mus musculus acyl-CoA thioesterase 7 (Acot7), transcript variant 1, mRNA [NM_001146057]	1.39181	0.000614298	10.1685	11.5603
Acot9	9.28641	8.03295	8.95211	7.7219	7.62352	6.80533	7.05539	NM_019736	Acot9	Mus musculus acyl-CoA thioesterase 9 (Acot9), mRNA [NM_019736]	1.45563	0.0038214	7.30153	8.75716
Acp6	7.90723	7.98413	8.21875	8.10808	8.74591	8.92832	8.55252	NM_019800	Acp6	Mus musculus acid phosphatase 6, lysophosphatidic (Acp6), mRNA [NM_019800]	-0.546999	0.0313287	8.58371	8.03671
Acss1	9.74112	8.57532	9.44676	6.1853	7.12397	6.8816	8.66447	NM_080575	Acss1	Mus musculus acyl-CoA synthetase short-chain family member 1 (Acss1), mRNA [NM_080575]	2.04056	0.00849965	7.21384	9.2544
Acta2	12.777	12.3213	12.4979	12.1272	12.1002	12.0788	11.8616	NM_007392	Acta2	Mus musculus actin, alpha 2, smooth muscle, aorta (Acta2), mRNA [NM_007392]	0.490122	0.0104128	12.0419	12.532
Actb	14.2172	13.8276	13.9641	13.8734	12.983	13.6879	13.1718	NM_007393	Actb	Mus musculus actin, beta (Actb), mRNA [NM_007393]	0.573956	0.0455711	13.429	14.003
Actc1	10.354	10.1319	10.8035	9.84452	9.77511	9.4128	9.90354	NM_009608	Actc1	Mus musculus actin, alpha, cardiac muscle 1 (Actc1), mRNA [NM_009608]	0.695822	0.00889562	9.73399	10.4298
Actg2	11.9979	11.3036	11.646	10.9187	11.0242	10.5278	11.202	NM_009610	Actg2	Mus musculus actin, gamma 2, smooth muscle, enteric (Actg2), mRNA [NM_009610]	0.730993	0.0112223	10.9182	11.6492
Actl6b	9.08423	8.97877	8.73002	9.22684	9.41358	9.41871	9.27378	NM_031404	Actl6b	Mus musculus actin-like 6B (Actl6b), mRNA [NM_031404]	-0.402218	0.014929	9.33323	8.93101
Actn4	10.7457	10.1929	10.5837	9.94579	9.28475	9.21072	9.61696	NM_021895	Actn4	Mus musculus actinin alpha 4 (Actn4), mRNA [NM_021895]	0.992892	0.00248484	9.51456	10.5074
Actr2	10.8599	10.9245	11.2497	10.3389	10.5032	10.5189	10.6294	NM_146243	Actr2	Mus musculus ARP2 actin-related protein 2 (Actr2), mRNA [NM_146243]	0.513747	0.00679257	10.4976	11.0114
Acvr1c	6.71503	8.93723	7.34385	8.77345	8.90395	8.71348	8.7542	NM_001111030	Acvr1c	Mus musculus activin A receptor, type IC (Acvr1c), transcript variant 1, mRNA [NM_001111030]	-1.1209	0.0462056	8.78627	7.66537
Acvrl1	11.7638	11.3449	11.1722	9.83997	9.87082	9.5419	9.79552	NM_001277255	Acvrl1	Mus musculus activin A receptor, type II-like 1 (Acvrl1), transcript variant 5, mRNA [NM_001277255]	1.66493	1.76138e-05	9.76205	11.427
Acyp1	9.93469	9.84319	9.72586	10.3222	10.6976	10.741	10.4364	NM_025421	Acyp1	Mus musculus acylphosphatase 1, erythrocyte (common) type (Acyp1), mRNA [NM_025421]	-0.714712	0.0013124	10.5493	9.83458
Adam10	11.6249	11.4511	11.9208	11.1352	11.1696	10.7991	10.9964	NM_007399	Adam10	Mus musculus a disintegrin and metallopeptidase domain 10 (Adam10), mRNA [NM_007399]	0.640521	0.00411796	11.0251	11.6656
Adam12	10.5706	10.4079	10.6099	9.98811	10.1171	10.095	9.82437	NM_007400	Adam12	Mus musculus a disintegrin and metallopeptidase domain 12 (meltrin alpha) (Adam12), mRNA [NM_007400]	0.523319	0.00314856	10.0061	10.5295
Adam15	12.3258	11.7291	11.9712	11.2757	10.0231	9.4639	10.3085	NM_001037722	Adam15	Mus musculus a disintegrin and metallopeptidase domain 15 (metargidin) (Adam15), transcript variant 1, mRNA [NM_001037722]	1.74093	0.00299744	10.2678	12.0087
Adam19	10.9717	11.3775	11.3212	9.57182	9.95392	9.10935	9.52129	NM_001291891	Adam19	Mus musculus a disintegrin and metallopeptidase domain 19 (meltrin beta) (Adam19), transcript variant 3, mRNA [NM_001291891]	1.68436	7.33428e-05	9.5391	11.2235
Adam26b	8.09996	8.23703	7.81963	8.89181	8.76955	8.72982	8.31519	NM_001009547	Adam26b	Mus musculus a disintegrin and metallopeptidase domain 26B (Adam26b), mRNA [NM_001009547]	-0.624387	0.00857496	8.67659	8.05221
Adamts1	12.9794	13.3562	13.3515	12.2825	11.5706	10.883	11.228	NM_009621	Adamts1	Mus musculus a disintegrin-like and metallopeptidase (reprolysin type) with thrombospondin type 1 motif, 1 (Adamts1), mRNA [NM_009621]	1.73805	0.000807617	11.491	13.2291
Adamts10	9.33341	8.87926	9.25978	8.23076	8.39293	8.06713	8.86843	NM_172619	Adamts10	Mus musculus a disintegrin-like and metallopeptidase (reprolysin type) with thrombospondin type 1 motif, 10 (Adamts10), transcript variant 1, mRNA [NM_172619]	0.767672	0.00857908	8.38981	9.15748
Adamts12	7.97917	8.72077	8.02779	7.65215	7.11397	7.00954	6.9436	AK135354	Adamts12	Mus musculus 12 days embryo female mullerian duct includes surrounding region cDNA, RIKEN full-length enriched library, clone:6820405B02 product:a disintegrin-like and metalloprotease (reprolysin type) with thrombospondin type 1 motif, 12, full insert sequence. [AK135354]	1.06277	0.00316552	7.17981	8.24258
Adamts15	8.3099	8.5778	8.51912	8.38156	7.28461	6.77914	6.5166	NM_001024139	Adamts15	Mus musculus a disintegrin-like and metallopeptidase (reprolysin type) with thrombospondin type 1 motif, 15 (Adamts15), mRNA [NM_001024139]	1.22846	0.0204744	7.24048	8.46894
Adamts19	7.30039	7.22076	7.01983	6.82637	6.69478	6.27586	6.7832	NM_175506	Adamts19	Mus musculus a disintegrin-like and metallopeptidase (reprolysin type) with thrombospondin type 1 motif, 19 (Adamts19), mRNA [NM_175506]	0.535272	0.0131838	6.64505	7.18032
Adamts4	10.8607	11.392	11.5203	9.6141	9.6637	9.05039	9.5935	ENSMUST00000111315	Adamts4	a disintegrin-like and metallopeptidase (reprolysin type) with thrombospondin type 1 motif, 4 [Source:MGI Symbol;Acc:MGI:1339949] [ENSMUST00000111315]	1.77724	6.40877e-05	9.48042	11.2577
Adamts7	11.7222	11.9734	11.6595	11.0083	11.3159	11.5084	11.2255	NM_001003911	Adamts7	Mus musculus a disintegrin-like and metallopeptidase (reprolysin type) with thrombospondin type 1 motif, 7 (Adamts7), mRNA [NM_001003911]	0.520515	0.0105242	11.2645	11.785
Adamts8	9.88131	8.80362	9.28132	7.3505	7.6096	6.21335	6.44152	NM_013906	Adamts8	Mus musculus a disintegrin-like and metallopeptidase (reprolysin type) with thrombospondin type 1 motif, 8 (Adamts8), mRNA [NM_013906]	2.41834	0.000479592	6.90374	9.32208
Adamts9	9.39921	9.24242	9.95333	7.76553	8.39614	8.02654	8.27664	NM_175314	Adamts9	Mus musculus a disintegrin-like and metallopeptidase (reprolysin type) with thrombospondin type 1 motif, 9 (Adamts9), mRNA [NM_175314]	1.41544	0.000314482	8.11621	9.53165
Adamtsl2	9.61744	9.33287	9.85379	9.16684	9.35921	9.29321	9.12392	NM_029981	Adamtsl2	Mus musculus ADAMTS-like 2 (Adamtsl2), mRNA [NM_029981]	0.365569	0.0427235	9.2358	9.60137
Adamtsl4	10.0054	10.3825	9.44676	9.40006	9.60829	9.05896	9.31976	NM_001301705	Adamtsl4	Mus musculus ADAMTS-like 4 (Adamtsl4), transcript variant 1, mRNA [NM_001301705]	0.598123	0.0381732	9.34677	9.94489
Adap2	11.471	12.189	11.5949	11.0315	11.3281	11.3798	10.7365	NM_172133	Adap2	Mus musculus ArfGAP with dual PH domains 2 (Adap2), mRNA [NM_172133]	0.632639	0.0275215	11.119	11.7516
Adck4	11.1586	11.2433	11.0705	11.2388	11.6351	11.556	11.6102	NM_133770	Adck4	Mus musculus aarF domain containing kinase 4 (Adck4), mRNA [NM_133770]	-0.35258	0.032239	11.51	11.1575
Adcy4	12.9908	11.8324	12.5364	8.19592	10.3098	9.51165	9.78378	NM_080435	Adcy4	Mus musculus adenylate cyclase 4 (Adcy4), mRNA [NM_080435]	3.0029	0.000484352	9.4503	12.4532
Adcyap1r1	9.34901	9.91026	9.74113	9.59709	8.94874	8.83985	8.55727	NM_007407	Adcyap1r1	Mus musculus adenylate cyclase activating polypeptide 1 receptor 1 (Adcyap1r1), transcript variant 1, mRNA [NM_007407]	0.681061	0.0333847	8.98574	9.6668
Add1	11.2142	11.3199	11.127	10.8138	10.6387	11.0821	10.6277	NM_001102444	Add1	Mus musculus adducin 1 (alpha) (Add1), transcript variant 3, mRNA [NM_001102444]	0.429799	0.0195704	10.7906	11.2204
Adgra2	9.39351	10.0552	9.83794	7.68381	8.47611	9.42708	8.92152	NM_133911	Adgra2	Mus musculus adhesion G protein-coupled receptor A2 (Adgra2), mRNA [NM_133911]	1.13509	0.0230297	8.62713	9.76222
Adgre4	6.26919	6.21335	6.85736	5.85229	6.05807	5.80528	6.12346	NM_139138	Adgre4	Mus musculus adhesion G protein-coupled receptor E4 (Adgre4), mRNA [NM_139138]	0.486859	0.033159	5.95977	6.44663
Adgre5	10.1059	10.0253	9.82777	8.77879	8.9661	8.70014	8.62065	NM_011925	Adgre5	Mus musculus adhesion G protein-coupled receptor E5 (Adgre5), transcript variant 1, mRNA [NM_011925]	1.21992	2.51878e-05	8.76642	9.98634
Adgrf5	11.8124	11.2736	11.5713	8.61951	8.93891	8.94017	8.09023	XM_006524128	Adgrf5	PREDICTED: Mus musculus G protein-coupled receptor 116 (Gpr116), transcript variant X5, mRNA [XM_006524128]	2.90525	4.36868e-06	8.6472	11.5525
Adgrg1	10.8213	10.5642	10.5542	11.7404	11.2978	11.4697	11.7291	NM_018882	Adgrg1	Mus musculus adhesion G protein-coupled receptor G1 (Adgrg1), transcript variant 2, mRNA [NM_018882]	-0.912706	0.000460791	11.5593	10.6465
Adgrg6	8.3995	9.04631	9.52801	7.20757	7.53322	7.74786	7.28461	NM_001002268	Adgrg6	Mus musculus adhesion G protein-coupled receptor G6 (Adgrg6), mRNA [NM_001002268]	1.54796	0.000630942	7.44331	8.99127
Adgrl2	9.65898	9.11338	9.92623	9.15386	8.87658	8.7219	8.83392	NM_001081298	Adgrl2	Mus musculus adhesion G protein-coupled receptor L2 (Adgrl2), mRNA [NM_001081298]	0.669633	0.014286	8.89657	9.5662
Adgrl3	8.14452	7.77059	8.76539	7.89961	7.42279	7.32217	7.71968	ENSMUST00000140356	Adgrl3	adhesion G protein-coupled receptor L3 [Source:MGI Symbol;Acc:MGI:2441950] [ENSMUST00000140356]	0.635771	0.0406674	7.59106	8.22683
Adgrl4	10.5178	9.55501	9.68904	8.41902	8.26873	8.26471	8.62307	NM_133222	Adgrl4	Mus musculus adhesion G protein-coupled receptor L4 (Adgrl4), mRNA [NM_133222]	1.52672	0.000333364	8.39388	9.9206
Adh1	7.33444	9.89213	8.42999	10.2084	10.4266	10.9814	10.4712	NM_007409	Adh1	Mus musculus alcohol dehydrogenase 1 (class I) (Adh1), mRNA [NM_007409]	-1.9697	0.00785988	10.5219	8.55219
Adhfe1	7.39168	6.77028	6.47415	6.22258	6.23083	6.24766	6.21427	NM_175236	Adhfe1	Mus musculus alcohol dehydrogenase, iron containing, 1 (Adhfe1), transcript variant 1, mRNA [NM_175236]	0.649869	0.0160179	6.22884	6.8787
Adi1	10.0115	11.2062	10.9452	11.3859	11.5402	11.8988	11.9505	NM_134052	Adi1	Mus musculus acireductone dioxygenase 1 (Adi1), mRNA [NM_134052]	-0.972905	0.0131034	11.6939	10.721
Adig	9.4643	9.38968	9.24624	9.7857	9.80184	9.77511	9.69749	NM_145635	Adig	Mus musculus adipogenin (Adig), mRNA [NM_145635]	-0.398295	0.00632385	9.76503	9.36674
Adk	11.6164	11.7568	11.0651	11.9766	11.9852	11.8487	11.8507	AK028100	Adk	Mus musculus 10 day old male pancreas cDNA, RIKEN full-length enriched library, clone:1810013H19 product:RIKEN cDNA 2310026J05 gene, full insert sequence. [AK028100]	-0.435881	0.0416405	11.9153	11.4794
Adm	8.91438	7.92217	8.89706	8.2059	7.76193	7.69233	7.17353	NM_009627	Adm	Mus musculus adrenomedullin (Adm), mRNA [NM_009627]	0.869446	0.0287198	7.70842	8.57787
Adprh	10.9302	10.9267	11.0022	10.214	10.7295	10.5438	10.6873	NM_007414	Adprh	Mus musculus ADP-ribosylarginine hydrolase (Adprh), mRNA [NM_007414]	0.409361	0.0267252	10.5437	10.953
Adrbk1	9.4876	9.54772	9.26918	9.27543	8.67949	9.00318	9.15483	NM_130863	Adrbk1	Mus musculus adrenergic receptor kinase, beta 1 (Adrbk1), transcript variant 2, mRNA [NM_130863]	0.406599	0.0436269	9.02823	9.43483
Adrbk2	9.71545	11.0615	11.0342	11.7852	11.2465	11.616	11.6265	AK048763	Adrbk2	Mus musculus 0 day neonate cerebellum cDNA, RIKEN full-length enriched library, clone:C230050J15 product:hypothetical Regulator of G Protein Signaling (RGS) domain containing protein, full insert sequence. [AK048763]	-0.964844	0.0237633	11.5685	10.6037
AF529169	6.01171	6.12235	6.09434	6.19939	6.87107	6.50076	6.73355	NM_153509	AF529169	Mus musculus cDNA sequence AF529169 (AF529169), mRNA [NM_153509]	-0.500059	0.0219318	6.57619	6.07613
Afap1	10.7591	11.1478	12.0219	10.5612	10.1207	9.8773	10.7091	ENSMUST00000146300	Afap1	actin filament associated protein 1 [Source:MGI Symbol;Acc:MGI:1917542] [ENSMUST00000146300]	0.992481	0.0193043	10.3171	11.3096
Afap1l1	11.059	9.6262	10.4627	9.06569	9.22423	8.97142	9.21232	NM_178928	Afap1l1	Mus musculus actin filament associated protein 1-like 1 (Afap1l1), mRNA [NM_178928]	1.26421	0.00407942	9.11841	10.3826
Afap1l2	9.85785	10.7281	10.7109	9.34231	10.0121	8.92569	9.11709	NM_146102	Afap1l2	Mus musculus actin filament associated protein 1-like 2 (Afap1l2), transcript variant 3, mRNA [NM_146102]	1.08298	0.0106774	9.34931	10.4323
Aftph	10.6979	11.1263	10.8444	11.4262	11.0381	11.2128	11.5271	NM_181411	Aftph	Mus musculus aftiphilin (Aftph), transcript variant 1, mRNA [NM_181411]	-0.411529	0.0408957	11.301	10.8895
Agap2	9.4875	10.9757	9.8459	8.97707	8.64719	7.92882	9.04289	NM_001033263	Agap2	Mus musculus ArfGAP with GTPase domain, ankyrin repeat and PH domain 2 (Agap2), transcript variant 1, mRNA [NM_001033263]	1.45403	0.00852382	8.64899	10.103
Agbl5	10.243	9.54625	9.50798	10.1737	10.8267	11.0333	10.0718	NM_001294262	Agbl5	Mus musculus ATP/GTP binding protein-like 5 (Agbl5), transcript variant 6, mRNA [NM_001294262]	-0.760647	0.0373099	10.5264	9.76573
Agrn	11.8213	11.8458	11.4471	11.1589	10.4016	9.9472	10.0689	NM_021604	Agrn	Mus musculus agrin (Agrn), mRNA [NM_021604]	1.31058	0.00270646	10.3942	11.7047
Agtr1a	9.47701	10.6821	10.1207	6.1378	8.35277	7.76758	9.12817	NM_177322	Agtr1a	Mus musculus angiotensin II receptor, type 1a (Agtr1a), mRNA [NM_177322]	2.2467	0.0114627	7.84658	10.0933
Agtrap	10.0216	10.0722	9.94053	10.536	10.5395	10.7317	10.3692	NM_009642	Agtrap	Mus musculus angiotensin II, type I receptor-associated protein (Agtrap), transcript variant 1, mRNA [NM_009642]	-0.532669	0.00277965	10.5441	10.0114
Agxt2	8.0564	8.08915	7.79471	8.2139	8.74066	8.20869	8.77203	NM_001031851	Agxt2	Mus musculus alanine-glyoxylate aminotransferase 2 (Agxt2), mRNA [NM_001031851]	-0.503732	0.0321245	8.48382	7.98009
Ahcyl2	9.39988	9.83524	9.69328	9.76025	10.1848	10.7761	10.7456	NM_001171001	Ahcyl2	Mus musculus S-adenosylhomocysteine hydrolase-like 2 (Ahcyl2), transcript variant 3, mRNA [NM_001171001]	-0.723888	0.030331	10.3667	9.6428
Ahi1	9.04133	10.0579	10.3091	11.2274	10.702	10.2664	11.1301	NM_026203	Ahi1	Mus musculus Abelson helper integration site 1 (Ahi1), transcript variant 1, mRNA [NM_026203]	-1.0287	0.0221227	10.8314	9.80275
Ahnak	12.413	12.6237	12.5607	11.6696	11.1385	10.827	10.9841	NM_009643	Ahnak	Mus musculus AHNAK nucleoprotein (desmoyokin) (Ahnak), transcript variant 1, mRNA [NM_009643]	1.37767	0.000228861	11.1548	12.5325
AI467036	10.5782	10.5577	10.2766	11.1217	10.7571	11.1168	11.5428	AI467036		vb89b08.x1 Soares mouse 3NbMS Mus musculus cDNA clone IMAGE:764151 3'. [AI467036]	-0.663741	0.0104409	11.1346	10.4709
AI467606	7.89812	7.53461	7.84501	8.46075	8.82335	8.5559	8.40375	NM_178901	AI467606	Mus musculus expressed sequence AI467606 (AI467606), mRNA [NM_178901]	-0.801693	0.000983046	8.56094	7.75925
AI504432	7.26866	6.41882	6.87268	6.47318	6.01569	6.27586	6.45451	NR_033498	AI504432	Mus musculus expressed sequence AI504432 (AI504432), long non-coding RNA [NR_033498]	0.548575	0.039509	6.30481	6.85339
AI507055	7.73437	7.89527	7.91473	8.03817	8.14215	8.56301	8.68545	AI507055		vj29f12.x1 Stratagene mouse diaphragm (#937303) Mus musculus cDNA clone IMAGE:930479 3'. [AI507055]	-0.50907	0.0266501	8.35719	7.84812
AI509003	7.6859	8.73236	8.89706	9.86822	8.88843	9.28802	9.21608	AI509003		vb69a10.y1 Barstead mouse pooled organs MPLRB4 Mus musculus cDNA clone IMAGE:762234 5'. [AI509003]	-0.876744	0.0358987	9.31519	8.43844
AI549920	9.13506	9.73044	9.16285	8.55823	8.36876	8.48491	8.67153	AI549920		vw99f08.x1 Soares_thymus_2NbMT Mus musculus cDNA clone IMAGE:1263111 3'. [AI549920]	0.821926	0.00192535	8.52086	9.34278
AI592952	9.797	9.9432	9.499	10.3159	10.2468	10.0792	10.1947	AI592952		vu88b03.x1 Stratagene mouse skin (#937313) Mus musculus cDNA clone IMAGE:1209197 3'. [AI592952]	-0.462761	0.0115609	10.2092	9.7464
AI608034	7.41944	8.93308	6.59553	9.71774	8.32479	9.52019	9.70906	AI608034		va01g01.y1 Soares mouse lymph node NbMLN Mus musculus cDNA clone IMAGE:721680 5'. [AI608034]	-1.66859	0.0229323	9.31795	7.64935
AI649048	12.3918	11.8177	13.1726	10.1441	10.1633	8.67179	9.43534	AI649048		uk34f02.x1 Sugano mouse kidney mkia Mus musculus cDNA clone IMAGE:1970907 3' similar to TR:O54933 O54933 A KINASE ANCHOR PROTEIN. ;. [AI649048]	2.85704	0.000313855	9.60364	12.4607
AI661453	10.1569	10.1454	9.75894	10.3403	10.5159	10.5921	10.6366	NM_145489	AI661453	Mus musculus expressed sequence AI661453 (AI661453), mRNA [NM_145489]	-0.500792	0.00970635	10.5212	10.0204
AI842900	6.44241	8.29094	7.59283	8.26948	8.66799	8.24567	8.84332	AI842900		UI-M-AN1-afb-g-12-0-UI.s1 NIH_BMAP_MBG_N Mus musculus cDNA clone UI-M-AN1-afb-g-12-0-UI 3'. [AI842900]	-1.06455	0.0342435	8.50661	7.44206
AI845619	10.3729	10.7518	10.9024	10.994	11.1118	11.5064	11.4432	AW491098	AI845619	UI-M-BH3-atw-f-05-0-UI.s1 NIH_BMAP_M_S4 Mus musculus cDNA clone UI-M-BH3-atw-f-05-0-UI 3'. [AW491098]	-0.588162	0.0156782	11.2638	10.6757
Aif1l	10.5327	10.6535	10.9409	9.89817	10.1573	10.0905	10.0577	NM_145144	Aif1l	Mus musculus allograft inflammatory factor 1-like (Aif1l), mRNA [NM_145144]	0.658134	0.00165318	10.0509	10.709
Aim2	8.67162	8.07543	8.98275	7.55475	7.82077	7.64478	7.67216	NM_001013779	Aim2	Mus musculus absent in melanoma 2 (Aim2), mRNA [NM_001013779]	0.903484	0.00344578	7.67312	8.5766
Ajuba	9.52889	9.11101	9.68904	8.25665	8.5391	8.71232	8.40375	NM_010590	Ajuba	Mus musculus ajuba LIM protein (Ajuba), mRNA [NM_010590]	0.965022	0.000853249	8.47796	9.44298
AK004226	12.5596	12.0033	12.4695	11.2098	11.8204	11.2405	10.9082	AK004226		Mus musculus 18-day embryo whole body cDNA, RIKEN full-length enriched library, clone:1110051A18 product:Warning: possibly chimeric clone, full insert sequence. [AK004226]	1.04943	0.00290252	11.2947	12.3441
AK005221	7.46192	8.19642	7.21105	10.4164	8.33485	9.05209	8.91715	AK005221		Mus musculus adult male cerebellum cDNA, RIKEN full-length enriched library, clone:1500011M10 product:hypothetical Arginine-rich region profile containing protein, full insert sequence. [AK005221]	-1.55699	0.0139845	9.18012	7.62313
AK008482	9.59413	9.82474	8.86846	9.58362	10.5661	10.2209	10.2144	AK008482		Mus musculus adult male small intestine cDNA, RIKEN full-length enriched library, clone:2010209L09 product:RAR-related orphan receptor gamma, full insert sequence. [AK008482]	-0.717147	0.0449432	10.1463	9.42911
AK011948	7.12397	8.00193	7.99952	8.87981	8.33874	8.23401	8.26007	AK011948		Mus musculus 10 days embryo whole body cDNA, RIKEN full-length enriched library, clone:2610301A12 product:unclassifiable, full insert sequence. [AK011948]	-0.719683	0.029696	8.42816	7.70847
AK014830	7.55409	7.75821	7.89115	7.46166	6.84531	6.90242	6.67626	AK014830		Mus musculus adult male testis cDNA, RIKEN full-length enriched library, clone:4921507A02 product:unclassifiable, full insert sequence. [AK014830]	0.763073	0.00638377	6.97141	7.73448
AK018214	7.75479	7.52625	7.35931	8.10284	8.02519	7.8652	7.77305	AK018214		Mus musculus adult male medulla oblongata cDNA, RIKEN full-length enriched library, clone:6330514M13 product:high mobility group nucleosomal binding domain 3, full insert sequence. [AK018214]	-0.394786	0.0262847	7.94157	7.54678
AK020096	7.6576	7.55514	7.83461	9.0404	8.16448	8.01872	8.69841	AK020096		Mus musculus adult male olfactory brain cDNA, RIKEN full-length enriched library, clone:6430403P17 product:unclassifiable, full insert sequence. [AK020096]	-0.798052	0.0158701	8.4805	7.68245
AK029495	6.98619	7.02379	7.35428	6.46271	7.03759	6.64365	6.64365	AK029495		Mus musculus adult male testis cDNA, RIKEN full-length enriched library, clone:4921505H08 product:unclassifiable, full insert sequence. [AK029495]	0.424522	0.040458	6.6969	7.12142
AK030177	8.71076	8.04471	7.7767	7.48658	7.62717	7.65568	7.58271	AK030177		Mus musculus adult male testis cDNA, RIKEN full-length enriched library, clone:4933412A06 product:unclassifiable, full insert sequence. [AK030177]	0.589354	0.028212	7.58803	8.17739
AK030821	7.55409	7.76193	6.48704	6.52837	6.47666	6.43677	6.39575	AK030821		Mus musculus adult male thymus cDNA, RIKEN full-length enriched library, clone:5830412L03 product:unclassifiable, full insert sequence. [AK030821]	0.808298	0.0255991	6.45939	7.26769
AK031031	6.93815	6.91699	7.15901	7.54016	7.27732	7.58271	7.18622	AK031031		Mus musculus adult male thymus cDNA, RIKEN full-length enriched library, clone:5832414P18 product:unclassifiable, full insert sequence. [AK031031]	-0.391885	0.0278695	7.3966	7.00472
AK031369	8.07906	9.57123	9.24103	6.61213	7.54043	7.4762	7.74257	AK031369		Mus musculus 13 days embryo male testis cDNA, RIKEN full-length enriched library, clone:6030414B09 product:unclassifiable, full insert sequence. [AK031369]	1.62094	0.00485537	7.34283	8.96377
AK031453	7.32277	6.51322	7.19356	6.63019	5.95386	6.31651	5.90483	AK031453		Mus musculus 13 days embryo male testis cDNA, RIKEN full-length enriched library, clone:6030434I20 product:unclassifiable, full insert sequence. [AK031453]	0.808501	0.0154046	6.20135	7.00985
AK032823	6.88072	6.58797	7.87171	6.49848	6.22304	6.16534	6.09472	AK032823		Mus musculus 12 days embryo male wolffian duct includes surrounding region cDNA, RIKEN full-length enriched library, clone:6720458E07 product:hypothetical protein, full insert sequence. [AK032823]	0.868071	0.0210581	6.24539	7.11346
AK033028	8.10096	8.12194	7.6067	8.60279	8.48342	8.09117	8.60688	AK033028		Mus musculus 11 days embryo gonad cDNA, RIKEN full-length enriched library, clone:7030408E01 product:unclassifiable, full insert sequence. [AK033028]	-0.502868	0.0320893	8.44607	7.9432
AK033220	9.98582	11.1543	10.8677	6.11605	9.65482	7.16692	8.15998	AK033220		Mus musculus 15 days embryo male testis cDNA, RIKEN full-length enriched library, clone:8030467B17 product:transcription factor 4, full insert sequence. [AK033220]	2.89482	0.00694706	7.77444	10.6693
AK033302	10.8686	10.667	10.6201	9.52009	10.2192	9.59025	10.7272	AK033302		Mus musculus 15 days embryo male testis cDNA, RIKEN full-length enriched library, clone:8030489D15 product:unclassifiable, full insert sequence. [AK033302]	0.704431	0.0485353	10.0142	10.7186
AK033311	8.59013	8.84141	10.4549	7.69687	8.60291	6.88784	7.50513	AK033311		Mus musculus 15 days embryo male testis cDNA, RIKEN full-length enriched library, clone:8030491K24 product:unclassifiable, full insert sequence. [AK033311]	1.62229	0.0187599	7.67319	9.29548
AK033337	8.18283	9.57767	8.03492	6.78958	7.2813	7.1236	6.42962	AK033337		Mus musculus 15 days embryo male testis cDNA, RIKEN full-length enriched library, clone:8030496N20 product:unclassifiable, full insert sequence. [AK033337]	1.69245	0.00337619	6.90603	8.59847
AK033778	10.0861	9.12872	9.71109	9.24789	8.94205	8.43769	7.20513	AK033778		Mus musculus adult male epididymis cDNA, RIKEN full-length enriched library, clone:9230106H08 product:unclassifiable, full insert sequence. [AK033778]	1.18377	0.0443668	8.45819	9.64196
AK033971	7.73437	6.1567	7.23565	6.21196	6.18919	6.35479	6.23266	AK033971		Mus musculus adult male diencephalon cDNA, RIKEN full-length enriched library, clone:9330131A14 product:unclassifiable, full insert sequence. [AK033971]	0.795091	0.0486413	6.24715	7.04224
AK034071	8.44525	8.86494	8.50221	11.2723	10.2492	10.3586	9.57559	AK034071		Mus musculus adult male diencephalon cDNA, RIKEN full-length enriched library, clone:9330154C14 product:unclassifiable, full insert sequence. [AK034071]	-1.75978	0.00167494	10.3639	8.60413
AK034833	6.72675	7.17763	6.70913	7.44578	8.01002	7.50243	7.4121	AK034833		Mus musculus 12 days embryo embryonic body between diaphragm region and neck cDNA, RIKEN full-length enriched library, clone:9430045C13 product:hypothetical protein, full insert sequence. [AK034833]	-0.721409	0.00734993	7.59258	6.87117
AK035396	12.8989	12.9041	12.7496	12.6263	12.1387	12.3455	11.8491	AK035396		Mus musculus adult male urinary bladder cDNA, RIKEN full-length enriched library, clone:9530030H05 product:unclassifiable, full insert sequence. [AK035396]	0.610995	0.0133832	12.2399	12.8509
AK036075	9.76779	10.4167	11.1161	8.07555	9.12849	8.03	8.28484	AK036075		Mus musculus 16 days neonate cerebellum cDNA, RIKEN full-length enriched library, clone:9630032J19 product:unclassifiable, full insert sequence. [AK036075]	2.05384	0.000840789	8.37972	10.4336
AK036634	9.62006	8.55884	9.1147	10.1792	9.23866	10.2341	10.8388	AK036634		Mus musculus adult male bone cDNA, RIKEN full-length enriched library, clone:9830144D19 product:unclassifiable, full insert sequence. [AK036634]	-1.02481	0.0349897	10.1227	9.09787
AK037291	6.98619	7.53973	7.41502	8.34882	7.63133	7.50888	8.60066	AK037291		Mus musculus 16 days neonate thymus cDNA, RIKEN full-length enriched library, clone:A130003O06 product:unclassifiable, full insert sequence. [AK037291]	-0.708779	0.0487841	8.02242	7.31365
AK037412	7.21626	7.29038	7.13318	8.63113	7.41803	7.65078	8.82945	AK037412		Mus musculus 16 days neonate thymus cDNA, RIKEN full-length enriched library, clone:A130015L10 product:unclassifiable, full insert sequence. [AK037412]	-0.919073	0.035148	8.13235	7.21327
AK037550	9.19487	9.18357	9.63342	8.78155	8.96917	9.08045	8.95159	AK037550		Mus musculus 16 days neonate thymus cDNA, RIKEN full-length enriched library, clone:A130026C10 product:hypothetical protein, full insert sequence. [AK037550]	0.391595	0.0341792	8.94569	9.33729
AK038033	7.21123	6.98038	6.05652	5.8235	5.85941	6.01091	6.34071	AK038033		Mus musculus 16 days neonate thymus cDNA, RIKEN full-length enriched library, clone:A130072O03 product:unclassifiable, full insert sequence. [AK038033]	0.740748	0.0341224	6.00863	6.74938
AK038159	10.5782	11.0972	10.3429	7.47417	7.68961	7.66473	8.27542	AK038159		Mus musculus 16 days neonate thymus cDNA, RIKEN full-length enriched library, clone:A130083C16 product:hypothetical protein, full insert sequence. [AK038159]	2.89677	5.14457e-06	7.77598	10.6727
AK039724	10.0347	9.51689	9.93918	11.0211	10.4807	10.2592	10.0922	AK039724		Mus musculus adult male spinal cord cDNA, RIKEN full-length enriched library, clone:A330096A21 product:unclassifiable, full insert sequence. [AK039724]	-0.633049	0.0345518	10.4633	9.83025
AK039882	9.47561	8.83563	9.46145	8.61951	8.27838	8.32211	8.40933	AK039882		Mus musculus 0 day neonate thymus cDNA, RIKEN full-length enriched library, clone:A430025B13 product:unclassifiable, full insert sequence. [AK039882]	0.85023	0.00242521	8.40733	9.25756
AK039950	7.51822	8.93723	8.00284	9.36258	9.00006	9.55948	8.41533	AK039950		Mus musculus 0 day neonate thymus cDNA, RIKEN full-length enriched library, clone:A430034N16 product:unclassifiable, full insert sequence. [AK039950]	-0.931604	0.0464349	9.08436	8.15276
AK040087	7.01107	7.43297	7.5148	6.86489	6.72432	7.00954	7.10912	AK040087		Mus musculus 0 day neonate thymus cDNA, RIKEN full-length enriched library, clone:A430057L20 product:unclassifiable, full insert sequence. [AK040087]	0.392644	0.0466622	6.92697	7.31961
AK040229	11.2545	10.5369	10.6653	10.307	10.3864	8.55453	9.05679	AK040229		Mus musculus 0 day neonate thymus cDNA, RIKEN full-length enriched library, clone:A430079K02 product:unclassifiable, full insert sequence. [AK040229]	1.24271	0.0347843	9.57619	10.8189
AK040544	7.31793	7.06228	6.65699	6.39819	6.29173	6.40996	6.77366	AK040544		Mus musculus 0 day neonate thymus cDNA, RIKEN full-length enriched library, clone:A430105P07 product:unclassifiable, full insert sequence. [AK040544]	0.544013	0.0240788	6.46839	7.0124
AK040752	6.56855	7.10164	6.75183	6.09472	6.47289	6.21335	6.2914	AK040752		Mus musculus adult male aorta and vein cDNA, RIKEN full-length enriched library, clone:A530023B05 product:hypothetical protein, full insert sequence. [AK040752]	0.53925	0.0118598	6.26809	6.80734
AK041152	7.33143	8.72538	9.00692	6.61213	7.11111	6.86113	7.19391	AK041152		Mus musculus adult male aorta and vein cDNA, RIKEN full-length enriched library, clone:A530086C03 product:unclassifiable, full insert sequence. [AK041152]	1.41	0.00804566	6.94457	8.35458
AK041529	7.00787	7.53064	8.01553	8.41236	7.87116	8.18843	8.73537	AK041529		Mus musculus 3 days neonate thymus cDNA, RIKEN full-length enriched library, clone:A630019H08 product:unclassifiable, full insert sequence. [AK041529]	-0.783814	0.0268845	8.30183	7.51802
AK041585	7.96028	6.51322	6.09434	5.71545	5.73135	5.69708	5.86825	AK041585		Mus musculus 3 days neonate thymus cDNA, RIKEN full-length enriched library, clone:A630022M18 product:unclassifiable, full insert sequence. [AK041585]	1.10292	0.0278208	5.75303	6.85595
AK041767	7.5396	7.59821	7.45031	6.33832	6.60315	7.49346	7.04619	AK041767		Mus musculus 3 days neonate thymus cDNA, RIKEN full-length enriched library, clone:A630036A06 product:unclassifiable, full insert sequence. [AK041767]	0.659095	0.0411505	6.87028	7.52937
AK041816	9.401	9.02074	9.06371	8.88471	8.23204	8.5559	8.77803	AK041816		Mus musculus 3 days neonate thymus cDNA, RIKEN full-length enriched library, clone:A630040E02 product:unclassifiable, full insert sequence. [AK041816]	0.549147	0.0212184	8.61267	9.16182
AK041827	5.99322	6.97384	5.787	7.77485	7.80118	7.01963	7.76264	AK041827		Mus musculus 3 days neonate thymus cDNA, RIKEN full-length enriched library, clone:A630040J04 product:similar to PUTATIVE G-BINDING PROTEIN (FRAGMENT) [Homo sapiens], full insert sequence. [AK041827]	-1.33822	0.00419794	7.58958	6.25135
AK042144	8.63742	8.87139	8.44125	10.4406	9.67293	9.91602	10.0033	AK042144		Mus musculus 3 days neonate thymus cDNA, RIKEN full-length enriched library, clone:A630063I15 product:unclassifiable, full insert sequence. [AK042144]	-1.3582	0.000215459	10.0082	8.65002
AK042514	11.8621	12.1478	12.225	12.4259	12.6237	12.9648	12.3682	AK042514		Mus musculus 3 days neonate thymus cDNA, RIKEN full-length enriched library, clone:A630098M21 product:unclassifiable, full insert sequence. [AK042514]	-0.51738	0.0217384	12.5957	12.0783
AK042818	7.09481	6.93057	7.46632	7.7334	7.41803	8.17474	7.75254	AK042818		Mus musculus 7 days neonate cerebellum cDNA, RIKEN full-length enriched library, clone:A730027B03 product:unclassifiable, full insert sequence. [AK042818]	-0.605779	0.0218365	7.76968	7.1639
AK043723	7.44421	8.81842	7.66604	10.6335	9.29703	10.1494	10.8304	AK043723		Mus musculus 10 days neonate cortex cDNA, RIKEN full-length enriched library, clone:A830025B07 product:microtubule-associated protein 7, full insert sequence. [AK043723]	-2.25138	0.00143989	10.2276	7.97622
AK044091	6.30352	7.00867	6.85736	6.42122	6.31651	6.05497	6.06424	AK044091		Mus musculus 10 days neonate cortex cDNA, RIKEN full-length enriched library, clone:A830089E20 product:unclassifiable, full insert sequence. [AK044091]	0.508946	0.0345168	6.21424	6.72318
AK044155	8.99719	8.94994	8.87204	9.27026	9.27572	9.0976	9.24444	AK044155		Mus musculus 10 days neonate cortex cDNA, RIKEN full-length enriched library, clone:A830095J10 product:unclassifiable, full insert sequence. [AK044155]	-0.282281	0.0294748	9.222	8.93972
AK044196	7.059	8.05152	7.39283	8.51226	8.96549	9.05896	8.97564	AK044196		Mus musculus 10 days neonate cortex cDNA, RIKEN full-length enriched library, clone:A830099C19 product:unclassifiable, full insert sequence. [AK044196]	-1.37697	0.000816749	8.87809	7.50112
AK044295	8.01002	7.82782	8.04467	8.13738	8.48433	8.44838	8.16985	AK044295		Mus musculus adult retina cDNA, RIKEN full-length enriched library, clone:A930006B13 product:unclassifiable, full insert sequence. [AK044295]	-0.349151	0.0363627	8.30999	7.96083
AK044696	8.57146	8.7778	8.43844	8.93674	8.78268	8.87806	9.08799	AK044696		Mus musculus adult retina cDNA, RIKEN full-length enriched library, clone:A930034C13 product:unclassifiable, full insert sequence. [AK044696]	-0.32547	0.0405769	8.92137	8.5959
AK045452	6.71503	7.17109	6.58797	9.03112	7.78734	8.86071	8.00845	AK045452		Mus musculus adult male corpora quadrigemina cDNA, RIKEN full-length enriched library, clone:B230202F16 product:unclassifiable, full insert sequence. [AK045452]	-1.59721	0.00187986	8.42191	6.8247
AK045458	8.6551	7.83054	7.7445	7.25489	7.51108	7.023	6.55218	AK045458		Mus musculus adult male corpora quadrigemina cDNA, RIKEN full-length enriched library, clone:B230204J04 product:unclassifiable, full insert sequence. [AK045458]	0.991424	0.0117079	7.08529	8.07671
AK045690	6.48933	7.17109	8.38197	6.09472	6.0045	6.16534	6.0268	AK045690		Mus musculus adult male corpora quadrigemina cDNA, RIKEN full-length enriched library, clone:B230304K20 product:unclassifiable, full insert sequence. [AK045690]	1.27462	0.013622	6.07284	7.34746
AK046431	8.83725	8.32438	8.14367	7.30084	8.0658	7.55283	7.71905	AK046431		Mus musculus adult male corpora quadrigemina cDNA, RIKEN full-length enriched library, clone:B230384G18 product:unclassifiable, full insert sequence. [AK046431]	0.775471	0.0115336	7.65963	8.4351
AK046569	9.77402	9.83914	10.3527	8.20192	8.10021	7.82373	9.11606	AK046569		Mus musculus 4 days neonate male adipose cDNA, RIKEN full-length enriched library, clone:B430101L16 product:unclassifiable, full insert sequence. [AK046569]	1.67815	0.000945632	8.31048	9.98863
AK046777	6.90586	6.90586	6.62472	6.05807	6.16246	5.9472	6.18176	AK046777		Mus musculus 10 days neonate medulla oblongata cDNA, RIKEN full-length enriched library, clone:B830003K07 product:Cdk5 and Abl enzyme substrate, full insert sequence. [AK046777]	0.724774	0.000559415	6.08737	6.81215
AK046870	6.48359	6.81268	6.58797	6.86489	7.0353	6.96232	7.06228	AK046870		Mus musculus 10 days neonate medulla oblongata cDNA, RIKEN full-length enriched library, clone:B830040D20 product:unclassifiable, full insert sequence. [AK046870]	-0.353119	0.0223711	6.9812	6.62808
AK047137	8.43278	8.50934	8.21147	7.79595	8.01235	8.07839	7.90852	AK047137		Mus musculus 10 days neonate cerebellum cDNA, RIKEN full-length enriched library, clone:B930025L11 product:unclassifiable, full insert sequence. [AK047137]	0.43573	0.0101467	7.9488	8.38453
AK047440	5.787	6.12013	5.83616	6.31392	6.5166	6.84082	6.67626	AK047440		Mus musculus 10 days neonate cerebellum cDNA, RIKEN full-length enriched library, clone:B930063D05 product:unclassifiable, full insert sequence. [AK047440]	-0.672474	0.00372433	6.5869	5.91443
AK047472	6.92708	6.80533	6.69279	7.22179	7.13318	7.09261	7.54485	AK047472		Mus musculus 10 days neonate cerebellum cDNA, RIKEN full-length enriched library, clone:B930074D05 product:unclassifiable, full insert sequence. [AK047472]	-0.439709	0.0176859	7.24811	6.8084
AK047477	8.41266	7.46166	8.07998	7.2114	7.06824	7.13245	7.69413	AK047477		Mus musculus 10 days neonate cerebellum cDNA, RIKEN full-length enriched library, clone:B930074M18 product:unclassifiable, full insert sequence. [AK047477]	0.70821	0.0261282	7.27656	7.98477
AK047556	9.95269	9.70066	9.81258	10.1305	10.3206	10.1164	10.0706	AK047556		Mus musculus 10 days neonate cerebellum cDNA, RIKEN full-length enriched library, clone:B930088C04 product:unclassifiable, full insert sequence. [AK047556]	-0.337536	0.0236971	10.1595	9.82198
AK047731	8.50453	7.9315	8.39692	7.22685	6.89089	6.39697	6.46388	AK047731		Mus musculus adult male corpus striatum cDNA, RIKEN full-length enriched library, clone:C030018G15 product:unclassifiable, full insert sequence. [AK047731]	1.533	0.000338564	6.74465	8.27765
AK047929	10.745	11.0459	10.2202	8.78346	9.73879	9.31088	8.77803	AK047929		Mus musculus 16 days embryo head cDNA, RIKEN full-length enriched library, clone:C130022C07 product:unclassifiable, full insert sequence. [AK047929]	1.51757	0.00118148	9.15279	10.6704
AK048115	8.5393	9.25787	10.219	7.03169	7.94013	6.94067	7.18101	AK048115		Mus musculus 16 days embryo head cDNA, RIKEN full-length enriched library, clone:C130035K09 product:unclassifiable, full insert sequence. [AK048115]	2.06535	0.00137446	7.27337	9.33872
AK048514	8.43606	8.3054	8.60811	6.42122	7.70125	6.35479	6.37975	AK048514		Mus musculus 16 days embryo head cDNA, RIKEN full-length enriched library, clone:C130068G09 product:unclassifiable, full insert sequence. [AK048514]	1.7356	0.00121311	6.71425	8.44986
AK048886	10.242	9.77271	9.57933	10.3912	10.3122	10.3038	10.2428	AK048886		Mus musculus 0 day neonate cerebellum cDNA, RIKEN full-length enriched library, clone:C230078O04 product:hypothetical protein, full insert sequence. [AK048886]	-0.447851	0.0303485	10.3125	9.86467
AK049046	7.16728	6.35667	7.44075	6.55327	6.39697	6.31651	6.23266	AK049046		Mus musculus 0 day neonate cerebellum cDNA, RIKEN full-length enriched library, clone:C230095C13 product:unclassifiable, full insert sequence. [AK049046]	0.613379	0.0437826	6.37485	6.98823
AK049555	8.94287	9.32077	10.0995	6.93226	7.32153	6.81543	6.55218	AK049555		Mus musculus 7 days embryo whole body cDNA, RIKEN full-length enriched library, clone:C430038H22 product:unclassifiable, full insert sequence. [AK049555]	2.54902	4.44363e-05	6.90535	9.45437
AK049796	9.68358	10.2045	9.1601	10.8521	10.3586	10.5651	10.2033	AK049796		Mus musculus 12 days embryo spinal cord cDNA, RIKEN full-length enriched library, clone:C530050H12 product:unclassifiable, full insert sequence. [AK049796]	-0.812042	0.0175058	10.4948	9.68274
AK050491	8.89319	10.2348	10.0061	11.1668	11.2246	10.9388	11.0567	AK050491		Mus musculus adult pancreas islet cells cDNA, RIKEN full-length enriched library, clone:C820004G02 product:unclassifiable, full insert sequence. [AK050491]	-1.38536	0.00246039	11.0967	9.71136
AK050761	7.059	6.34531	6.62472	6.39819	5.95386	6.29436	6.06424	AK050761		Mus musculus 9 days embryo whole body cDNA, RIKEN full-length enriched library, clone:D030017M13 product:unclassifiable, full insert sequence. [AK050761]	0.498677	0.0383537	6.17767	6.67634
AK050809	5.80528	5.8235	5.80528	6.6208	7.24593	6.72025	6.59011	AK050809		Mus musculus 9 days embryo whole body cDNA, RIKEN full-length enriched library, clone:D030021C16 product:BICAUDAL D (DROSOPHILA) HOMOLOG 1 homolog [Homo sapiens], full insert sequence. [AK050809]	-0.982918	0.000708205	6.79427	5.81135
AK050838	6.83373	7.10164	6.84037	6.88813	7.57534	7.65197	7.57844	AK050838		Mus musculus 9 days embryo whole body cDNA, RIKEN full-length enriched library, clone:D030024E12 product:unclassifiable, full insert sequence. [AK050838]	-0.498228	0.0457865	7.42347	6.92525
AK051515	9.01039	9.01945	9.35909	7.83393	8.63735	8.3099	8.06832	AK051515		Mus musculus 12 days embryo spinal ganglion cDNA, RIKEN full-length enriched library, clone:D130054E02 product:unclassifiable, full insert sequence. [AK051515]	0.91727	0.00275339	8.21237	9.12964
AK051693	6.37106	6.66208	6.91075	6.15236	6.40551	6.0268	6.34071	AK051693		Mus musculus 12 days embryo spinal ganglion cDNA, RIKEN full-length enriched library, clone:D130065P14 product:unclassifiable, full insert sequence. [AK051693]	0.416621	0.0385989	6.23134	6.64797
AK051928	7.20184	6.91699	6.22854	6.27586	5.90827	5.86295	5.93714	AK051928		Mus musculus 12 days embryo eyeball cDNA, RIKEN full-length enriched library, clone:D230019O05 product:unclassifiable, full insert sequence. [AK051928]	0.786403	0.0123765	5.99605	6.78246
AK053394	9.11792	9.94235	9.33195	10.5723	9.75604	10.0141	10.3876	AK053394		Mus musculus 0 day neonate eyeball cDNA, RIKEN full-length enriched library, clone:E130013L12 product:unclassifiable, full insert sequence. [AK053394]	-0.718449	0.0285757	10.1825	9.46407
AK053488	7.09481	7.42734	7.80933	6.35887	6.3573	7.13245	6.5087	AK053488		Mus musculus 0 day neonate eyeball cDNA, RIKEN full-length enriched library, clone:E130102C06 product:unclassifiable, full insert sequence. [AK053488]	0.854498	0.00998352	6.58933	7.44383
AK053595	5.97695	6.0268	5.77233	6.1378	6.1127	6.79937	7.00157	AK053595		Mus musculus 0 day neonate eyeball cDNA, RIKEN full-length enriched library, clone:E130112N04 product:unclassifiable, full insert sequence. [AK053595]	-0.587497	0.0473504	6.51286	5.92536
AK053607	6.98619	6.7209	6.41278	6.16102	6.21335	6.04564	6.12346	AK053607		Mus musculus 0 day neonate eyeball cDNA, RIKEN full-length enriched library, clone:E130113N01 product:unclassifiable, full insert sequence. [AK053607]	0.570756	0.0064104	6.13587	6.70662
AK054420	8.22042	9.04553	9.03112	7.54016	8.60291	7.5139	7.59697	AK054420		Mus musculus 2 days pregnant adult female ovary cDNA, RIKEN full-length enriched library, clone:E330023M09 product:origin recognition complex, subunit 1 homolog (S. cerevisiae), full insert sequence. [AK054420]	0.952206	0.0229987	7.81348	8.76569
AK076536	11.2406	11.3396	11.4231	10.3458	10.9016	10.6638	10.0303	AK076536		Mus musculus 0 day neonate head cDNA, RIKEN full-length enriched library, clone:4833445A15 product:Hypothetical protein in the GNAS imprinted complex locus, full insert sequence. [AK076536]	0.849094	0.00450829	10.4853	11.3344
AK076561	8.86647	8.91466	8.75815	9.55429	9.69688	9.0517	9.63336	AK076561		Mus musculus adult male testis cDNA, RIKEN full-length enriched library, clone:4921510D07 product:unclassifiable, full insert sequence. [AK076561]	-0.637632	0.00740423	9.48406	8.84643
AK077428	9.16469	8.74719	8.7604	9.98897	9.08116	9.66261	9.76207	AK077428		Mus musculus 8 days embryo whole body cDNA, RIKEN full-length enriched library, clone:5730407P16 product:unclassifiable, full insert sequence. [AK077428]	-0.732944	0.0146459	9.6237	8.89076
AK078510	8.98533	9.62028	10.0049	8.85022	8.84964	8.54436	8.53887	AK078510		Mus musculus 12 days embryo female mullerian duct includes surrounding region cDNA, RIKEN full-length enriched library, clone:6820427D17 product:unclassifiable, full insert sequence. [AK078510]	0.84106	0.00951626	8.69577	9.53683
AK078531	8.10808	7.67963	7.44578	6.95777	7.2249	5.92023	7.38543	AK078531		Mus musculus 12 days embryo female mullerian duct includes surrounding region cDNA, RIKEN full-length enriched library, clone:6820436J05 product:unclassifiable, full insert sequence. [AK078531]	0.872417	0.044609	6.87208	7.7445
AK078720	8.93887	9.66645	9.81727	6.85109	8.37197	7.09261	6.86002	AK078720		Mus musculus adult male eyeball cDNA, RIKEN full-length enriched library, clone:7530422H18 product:unclassifiable, full insert sequence. [AK078720]	2.18027	0.000978808	7.29392	9.4742
AK078917	7.80096	8.1761	7.11024	10.3254	9.52414	8.94624	8.34388	AK078917		Mus musculus adult male cecum cDNA, RIKEN full-length enriched library, clone:9130020F13 product:unclassifiable, full insert sequence. [AK078917]	-1.58914	0.0114742	9.28491	7.69577
AK079715	6.55218	7.04969	7.04736	5.86295	6.41882	5.84155	5.92023	AK079715		Mus musculus 0 day neonate thymus cDNA, RIKEN full-length enriched library, clone:A430024O06 product:unclassifiable, full insert sequence. [AK079715]	0.872189	0.00288373	6.01089	6.88308
AK079727	8.99482	9.70252	10.745	7.4363	7.96028	9.04958	7.9512	AK079727		Mus musculus 0 day neonate thymus cDNA, RIKEN full-length enriched library, clone:A430039M01 product:unclassifiable, full insert sequence. [AK079727]	1.71477	0.00945702	8.09934	9.81411
AK080082	9.28641	8.60833	9.80917	8.89899	8.57935	8.36199	8.12238	AK080082		Mus musculus adult male aorta and vein cDNA, RIKEN full-length enriched library, clone:A530058L02 product:hypothetical protein, full insert sequence. [AK080082]	0.743962	0.0426438	8.49068	9.23464
AK082465	6.98619	7.37647	7.38266	6.90586	6.71879	5.95719	6.46388	AK082465		Mus musculus 0 day neonate cerebellum cDNA, RIKEN full-length enriched library, clone:C230053D09 product:unclassifiable, full insert sequence. [AK082465]	0.73701	0.016803	6.51143	7.24844
AK083495	7.4357	6.1567	8.32861	6.16102	6.26384	6.07039	6.44152	AK083495		Mus musculus 9 days embryo whole body cDNA, RIKEN full-length enriched library, clone:D030030M01 product:unclassifiable, full insert sequence. [AK083495]	1.07281	0.0477319	6.23419	7.307
AK083952	8.42591	7.76193	8.24972	9.36866	8.92791	9.90878	9.84485	AK083952		Mus musculus 12 days embryo spinal ganglion cDNA, RIKEN full-length enriched library, clone:D130069E17 product:unclassifiable, full insert sequence. [AK083952]	-1.3667	0.00151989	9.51255	8.14585
AK084311	7.36713	7.17763	7.78936	6.44123	6.48359	6.42243	7.01943	AK084311		Mus musculus 12 days embryo eyeball cDNA, RIKEN full-length enriched library, clone:D230020K16 product:zinc finger homeobox 1b, full insert sequence. [AK084311]	0.853043	0.00426872	6.59167	7.44471
AK084660	6.89378	7.21418	8.30252	5.93546	6.39697	6.78958	6.18176	AK084660		Mus musculus 13 days embryo heart cDNA, RIKEN full-length enriched library, clone:D330026H24 product:unclassifiable, full insert sequence. [AK084660]	1.14422	0.013846	6.32594	7.47016
AK084721	6.73452	6.79794	7.62129	6.04564	6.10074	6.38346	6.34071	AK084721		Mus musculus 13 days embryo heart cDNA, RIKEN full-length enriched library, clone:D330035L22 product:unclassifiable, full insert sequence. [AK084721]	0.833613	0.00836746	6.21764	7.05125
AK084849	10.0666	8.43556	10.4063	6.72675	8.22652	8.35937	6.39575	AK084849		Mus musculus 13 days embryo lung cDNA, RIKEN full-length enriched library, clone:D430001G21 product:unclassifiable, full insert sequence. [AK084849]	2.20903	0.0110616	7.4271	9.63613
AK085311	8.00032	8.03138	7.58271	8.61627	8.97731	8.35749	8.41533	AK085311		Mus musculus 0 day neonate kidney cDNA, RIKEN full-length enriched library, clone:D630010A13 product:hypothetical protein, full insert sequence. [AK085311]	-0.72013	0.00679119	8.5916	7.87147
AK085315	8.26549	8.95304	8.21147	8.59933	9.24789	9.89903	9.74062	AK085315		Mus musculus 0 day neonate kidney cDNA, RIKEN full-length enriched library, clone:D630011A17 product:unclassifiable, full insert sequence. [AK085315]	-0.895051	0.033424	9.37172	8.47667
AK085881	6.9507	6.89378	6.91997	6.44123	6.35353	6.45098	6.69428	AK085881		Mus musculus 16 days neonate heart cDNA, RIKEN full-length enriched library, clone:D830023G23 product:unclassifiable, full insert sequence. [AK085881]	0.436481	0.0069853	6.485	6.92148
AK087059	6.21335	6.07804	6.39921	6.25307	6.92167	6.81543	6.71282	AK087059		Mus musculus 0 day neonate lung cDNA, RIKEN full-length enriched library, clone:E030024E13 product:unclassifiable, full insert sequence. [AK087059]	-0.445549	0.0434785	6.67575	6.2302
AK087377	11.5066	12.4812	12.1621	13.3006	13.1255	13.3158	13.4399	AK087377		Mus musculus 0 day neonate eyeball cDNA, RIKEN full-length enriched library, clone:E130002D11 product:unclassifiable, full insert sequence. [AK087377]	-1.24548	0.00080218	13.2955	12.05
AK087429	8.53355	7.88936	7.56213	6.28613	7.3178	6.54207	6.78958	AK087429		Mus musculus 0 day neonate eyeball cDNA, RIKEN full-length enriched library, clone:E130107G13 product:histocompatibility 2, T region locus 18, full insert sequence. [AK087429]	1.26112	0.00403598	6.7339	7.99502
AK089302	9.19487	9.97726	8.91097	9.99167	9.76927	10.3794	10.807	AK089302		Mus musculus B6-derived CD11 +ve dendritic cells cDNA, RIKEN full-length enriched library, clone:F730003F10 product:Warning: possibly reversed clone, full insert sequence. [AK089302]	-0.875795	0.0302017	10.2368	9.36103
AK089744	8.50725	9.29189	8.49351	10.7737	9.6991	10.3519	10.5416	AK089744		Mus musculus activated spleen cDNA, RIKEN full-length enriched library, clone:F830014A03 product:unclassifiable, full insert sequence. [AK089744]	-1.57734	0.00110762	10.3416	8.76422
AK132421	9.02114	9.7421	8.86469	10.234	10.1367	10.0655	9.73713	AK132421		Mus musculus 0 day neonate skin cDNA, RIKEN full-length enriched library, clone:4631432E21 product:unclassifiable, full insert sequence. [AK132421]	-0.834017	0.00840857	10.0433	9.20931
AK135628	7.64941	8.62344	7.07612	6.6863	6.64365	6.66919	7.02637	AK135628		Mus musculus adult male adrenal gland cDNA, RIKEN full-length enriched library, clone:7330424C03 product:hypothetical protein, full insert sequence. [AK135628]	1.02661	0.0177199	6.75638	7.78299
AK136460	11.1564	11.0367	10.4487	11.0704	11.7067	11.5025	11.6585	AK136460		Mus musculus adult male colon cDNA, RIKEN full-length enriched library, clone:9030421H22 product:hypothetical protein, full insert sequence. [AK136460]	-0.603901	0.0310124	11.4845	10.8806
AK136853	9.15171	8.84584	9.04186	7.26866	8.35119	7.86925	8.02506	AK136853		Mus musculus adult male diencephalon cDNA, RIKEN full-length enriched library, clone:9330142D14 product:unclassifiable, full insert sequence. [AK136853]	1.1346	0.0022711	7.87854	9.01314
AK138149	9.06487	8.56269	8.90337	9.09135	9.19955	9.26659	9.45371	AK138149		Mus musculus adult male hypothalamus cDNA, RIKEN full-length enriched library, clone:A230015G09 product:unclassifiable, full insert sequence. [AK138149]	-0.409156	0.0336267	9.2528	8.84364
AK138660	6.60394	7.31081	7.57651	6.66132	6.42152	6.56855	6.59011	AK138660		Mus musculus adult male spinal cord cDNA, RIKEN full-length enriched library, clone:A330094P12 product:unclassifiable, full insert sequence. [AK138660]	0.603378	0.0308742	6.56038	7.16375
AK140202	6.31392	6.18247	6.05652	6.25307	6.62341	6.72983	6.6124	AK140202		Mus musculus adult male corpora quadrigemina cDNA, RIKEN full-length enriched library, clone:B230342O18 product:unclassifiable, full insert sequence. [AK140202]	-0.370375	0.0382942	6.55468	6.1843
AK143143	11.4933	10.3211	10.8904	8.75243	9.08312	8.7419	9.02048	AK143143		Mus musculus 0 day neonate eyeball cDNA, RIKEN full-length enriched library, clone:E130115M17 product:unclassifiable, full insert sequence. [AK143143]	2.00211	0.000106352	8.89948	10.9016
AK144717	12.0118	12.4584	12.1507	11.3351	11.4724	11.142	11.2235	AK144717		Mus musculus lung RCB-0558 LLC cDNA, RIKEN full-length enriched library, clone:G730026I11 product:unclassifiable, full insert sequence. [AK144717]	0.913679	0.000376167	11.2933	12.2069
AK145555	6.97001	7.77603	6.8877	8.13374	8.12238	8.05754	8.78693	AK145555		Mus musculus blastocyst blastocyst cDNA, RIKEN full-length enriched library, clone:I1C0015F22 product:unclassifiable, full insert sequence. [AK145555]	-1.06391	0.00549378	8.27515	7.21125
AK145572	7.45814	7.92217	7.40988	7.03798	6.89378	6.81204	7.20513	AK145572		Mus musculus blastocyst blastocyst cDNA, RIKEN full-length enriched library, clone:I1C0016O20 product:unclassifiable, full insert sequence. [AK145572]	0.609497	0.00794989	6.98723	7.59673
AK148702	14.4257	14.257	14.3551	14.4382	14.852	14.7334	14.6063	AK148702		Mus musculus 2 days neonate sympathetic ganglion cDNA, RIKEN full-length enriched library, clone:7120437D13 product:unclassifiable, full insert sequence. [AK148702]	-0.311553	0.0479999	14.6575	14.3459
AK149266	9.11522	9.29397	9.28283	9.43847	9.70354	9.84452	9.89209	AK149266		Mus musculus adult retina cDNA, RIKEN full-length enriched library, clone:A930006O16 product:hypothetical protein, full insert sequence. [AK149266]	-0.488975	0.0100109	9.71965	9.23068
AK150199	11.1516	10.8583	11.3106	11.4116	11.6926	11.7612	11.2874	AK150199		Mus musculus bone marrow macrophage cDNA, RIKEN full-length enriched library, clone:G530143C11 product:unclassifiable, full insert sequence. [AK150199]	-0.431325	0.0379528	11.5382	11.1069
AK157552	7.61303	7.72736	7.70416	7.86495	7.93592	8.13105	8.12238	AK157552		Mus musculus activated spleen cDNA, RIKEN full-length enriched library, clone:F830223B06 product:hypothetical protein, full insert sequence. [AK157552]	-0.332061	0.0232081	8.01358	7.68151
AK158551	8.23195	8.10842	8.31168	9.11454	8.87466	9.56514	9.27662	AK158551		Mus musculus visual cortex cDNA, RIKEN full-length enriched library, clone:K230010N12 product:hypothetical protein, full insert sequence. [AK158551]	-0.990389	0.000632893	9.20774	8.21735
AK160964	10.2154	9.90487	10.68	9.84285	8.66376	9.02612	9.90237	AK160964		Mus musculus 15 days embryo head cDNA, RIKEN full-length enriched library, clone:4022416O14 product:unclassifiable, full insert sequence. [AK160964]	0.907992	0.0341519	9.35877	10.2668
AK180939	10.3744	10.3333	10.5471	9.88472	9.43898	9.95526	9.74907	AK180939		Mus musculus cDNA, clone:Y0G0116G10, strand:unspecified. [AK180939]	0.661271	0.00302134	9.75701	10.4183
AK182644	8.20816	7.8337	8.04467	7.67476	7.85032	7.28461	7.71366	AK182644		Mus musculus cDNA, clone:Y0G0123E16, strand:unspecified. [AK182644]	0.398007	0.0483256	7.63084	8.02885
AK184064	10.5291	10.7061	11.0434	10.0975	10.0766	10.343	10.576	AK184064		Mus musculus cDNA, clone:Y0G0128H02, strand:unspecified. [AK184064]	0.486279	0.0298078	10.2733	10.7595
AK211473	11.3732	12.2586	12.0227	11.9659	12.8362	12.5783	13.0981	AK211473		Mus musculus cDNA, clone:Y2G0121N23, strand:unspecified. [AK211473]	-0.7348	0.0498066	12.6196	11.8848
AK213775	11.215	10.9725	11.5206	10.6715	11.0224	10.828	10.6046	AK213775		Mus musculus cDNA, clone:Y2G0129G24, strand:unspecified. [AK213775]	0.454407	0.0304714	10.7816	11.2361
AK214641	11.5427	11.6044	11.6795	10.464	10.4995	9.53358	9.66998	AK214641		Mus musculus cDNA, clone:Y2G0132H09, strand:unspecified. [AK214641]	1.56709	0.000530453	10.0418	11.6089
Ak8	8.12209	7.92903	7.4556	8.00554	8.28429	8.62288	9.09599	NM_001033874	Ak8	Mus musculus adenylate kinase 8 (Ak8), mRNA [NM_001033874]	-0.666601	0.0489016	8.50218	7.83558
Akap12	13.698	13.1358	14.1045	13.1962	12.748	11.7805	11.6027	NM_031185	Akap12	Mus musculus A kinase (PRKA) anchor protein (gravin) 12 (Akap12), mRNA [NM_031185]	1.31427	0.0176038	12.3318	13.6461
Akap17b	8.65283	9.72335	9.98768	9.79554	10.6134	10.213	11.0745	NM_001081956	Akap17b	Mus musculus A kinase (PRKA) anchor protein 17B (Akap17b), mRNA [NM_001081956]	-0.969469	0.0440709	10.4241	9.45462
Akap2	11.6433	11.3411	11.7062	8.88611	10.3264	9.75086	9.01757	NM_001035533	Akap2	Mus musculus A kinase (PRKA) anchor protein 2 (Akap2), transcript variant 1, mRNA [NM_001035533]	2.0683	0.000498147	9.49523	11.5635
Akip1	9.25853	9.22741	9.49685	8.77715	9.06734	8.16012	8.62852	NM_020616	Akip1	Mus musculus A kinase (PRKA) interacting protein 1 (Akip1), mRNA [NM_020616]	0.669309	0.0161121	8.65829	9.32759
Akr1c12	9.04489	11.5623	10.8076	11.6005	12.2812	12.0063	12.4267	NM_013777	Akr1c12	Mus musculus aldo-keto reductase family 1, member C12 (Akr1c12), mRNA [NM_013777]	-1.60711	0.0216122	12.0787	10.4716
Akr1c13	10.4771	10.9469	10.5799	11.0496	12.0377	12.0964	11.7662	NM_013778	Akr1c13	Mus musculus aldo-keto reductase family 1, member C13 (Akr1c13), mRNA [NM_013778]	-1.06955	0.00506258	11.7375	10.6679
Akr1c14	10.0191	8.69428	8.74958	7.75503	7.98429	7.98119	8.72702	NM_134072	Akr1c14	Mus musculus aldo-keto reductase family 1, member C14 (Akr1c14), mRNA [NM_134072]	1.04244	0.0261428	8.11188	9.15432
Akr1c19	10.7069	10.3938	10.4891	10.9847	11.6524	11.321	11.2882	NM_001013785	Akr1c19	Mus musculus aldo-keto reductase family 1, member C19 (Akr1c19), mRNA [NM_001013785]	-0.781646	0.00257029	11.3116	10.5299
Akr1c21	6.85558	6.74992	6.39921	5.85229	5.99322	5.90095	5.83435	NM_029901	Akr1c21	Mus musculus aldo-keto reductase family 1, member C21 (Akr1c21), mRNA [NM_029901]	0.773032	0.000678811	5.8952	6.66824
Akt2	11.7757	11.9974	12.1235	12.9662	12.5154	12.5911	11.9775	NM_007434	Akt2	Mus musculus thymoma viral proto-oncogene 2 (Akt2), transcript variant 2, mRNA [NM_007434]	-0.546973	0.0478911	12.5125	11.9656
AL117821	11.1405	11.5974	11.4968	11.9311	11.7167	12.3279	12.5135	AK136722	AL117821	Mus musculus adult male epididymis cDNA, RIKEN full-length enriched library, clone:9230102N05 product:unclassifiable, full insert sequence. [AK136722]	-0.710796	0.0141451	12.1223	11.4115
Alad	10.5558	10.2639	10.598	9.07653	9.71527	9.23159	9.77075	NM_008525	Alad	Mus musculus aminolevulinate, delta-, dehydratase (Alad), transcript variant 1, mRNA [NM_008525]	1.024	0.00142354	9.44853	10.4725
Alcam	9.76097	9.98301	10.2762	10.4703	10.8787	10.733	11.0178	NM_009655	Alcam	Mus musculus activated leukocyte cell adhesion molecule (Alcam), mRNA [NM_009655]	-0.768253	0.00331306	10.775	10.0067
Aldh1a7	6.9648	8.21841	7.5148	6.26384	6.25172	5.88404	5.95386	NM_011921	Aldh1a7	Mus musculus aldehyde dehydrogenase family 1, subfamily A7 (Aldh1a7), mRNA [NM_011921]	1.47763	0.00108347	6.08837	7.566
Aldh2	11.9985	12.4213	11.8535	11.4913	11.7336	11.2553	11.898	NM_009656	Aldh2	Mus musculus aldehyde dehydrogenase 2, mitochondrial (Aldh2), mRNA [NM_009656]	0.496553	0.0430728	11.5946	12.0911
Aldh5a1	7.99528	8.27365	8.36636	9.43337	8.79507	9.43869	10.5141	NM_172532	Aldh5a1	Mus musculus aldhehyde dehydrogenase family 5, subfamily A1 (Aldh5a1), mRNA [NM_172532]	-1.33353	0.00788263	9.5453	8.21176
Aldh9a1	9.6171	10.6003	10.0595	10.9238	10.4907	10.4865	10.8547	NM_019993	Aldh9a1	Mus musculus aldehyde dehydrogenase 9, subfamily A1 (Aldh9a1), mRNA [NM_019993]	-0.596607	0.0437244	10.6889	10.0923
Aldoc	9.89213	9.79861	9.65535	10.0503	10.5671	10.325	10.8112	NM_009657	Aldoc	Mus musculus aldolase C, fructose-bisphosphate (Aldoc), transcript variant 1, mRNA [NM_009657]	-0.65635	0.00999141	10.4384	9.78203
Alg13	7.80726	7.83709	8.75873	7.68381	6.69859	7.36057	7.62526	NR_037145	Alg13	Mus musculus asparagine-linked glycosylation 13 (Alg13), transcript variant 2, non-coding RNA [NR_037145]	0.792304	0.0419953	7.34206	8.13436
Alg14	8.66045	8.14018	8.86591	7.83806	8.4438	7.76059	7.78407	AK046933	Alg14	Mus musculus 10 days neonate cerebellum cDNA, RIKEN full-length enriched library, clone:B930004O10 product:weakly similar to SUPER CYSTEINE RICH PROTEIN (FRAGMENT) [Homo sapiens], full insert sequence. [AK046933]	0.598884	0.0381274	7.95663	8.55551
Alg3	9.46026	9.09683	9.1997	9.83482	9.75016	9.55246	9.56486	NM_145939	Alg3	Mus musculus asparagine-linked glycosylation 3 (alpha-1,3-mannosyltransferase) (Alg3), mRNA [NM_145939]	-0.423312	0.0167507	9.67557	9.25226
Alox12	10.3171	9.05427	9.37229	8.12186	7.83703	8.00113	8.54808	NM_007440	Alox12	Mus musculus arachidonate 12-lipoxygenase (Alox12), mRNA [NM_007440]	1.4542	0.00216214	8.12703	9.58123
Alox5ap	9.87945	8.99469	9.58362	8.74539	8.9377	8.07081	9.15083	NM_009663	Alox5ap	Mus musculus arachidonate 5-lipoxygenase activating protein (Alox5ap), mRNA [NM_009663]	0.759737	0.0400168	8.72618	9.48592
Alpk1	6.98038	7.08009	7.50229	6.61213	6.748	6.79937	6.59011	ENSMUST00000161239	Alpk1	alpha-kinase 1 [Source:MGI Symbol;Acc:MGI:1918731] [ENSMUST00000161239]	0.500189	0.0127348	6.6874	7.18759
Ambp	10.9998	11.1165	10.2065	12.3066	11.6091	11.8142	11.9073	NM_007443	Ambp	Mus musculus alpha 1 microglobulin/bikunin (Ambp), mRNA [NM_007443]	-1.13504	0.00300322	11.9093	10.7743
Ammecr1	9.00053	8.53341	8.63019	7.86896	8.01872	7.07857	7.91152	ENSMUST00000041317	Ammecr1	Alport syndrome, mental retardation, midface hypoplasia and elliptocytosis chromosomal region gene 1 [Source:MGI Symbol;Acc:MGI:1860206] [ENSMUST00000041317]	1.00194	0.00472908	7.71944	8.72138
Amot	9.72968	9.57227	10.0653	9.59054	8.3673	8.58419	8.12663	NM_153319	Amot	Mus musculus angiomotin (Amot), transcript variant 1, mRNA [NM_153319]	1.12193	0.0127457	8.66717	9.7891
Amotl1	11.9913	10.3452	11.0568	8.2849	10.2485	8.52851	9.42396	NM_001081395	Amotl1	Mus musculus angiomotin-like 1 (Amotl1), mRNA [NM_001081395]	2.00965	0.00790618	9.12146	11.1311
Ampd2	10.4721	11.1453	10.5587	11.4891	11.2377	11.404	11.5235	NM_028779	Ampd2	Mus musculus adenosine monophosphate deaminase 2 (Ampd2), transcript variant 2, mRNA [NM_028779]	-0.68822	0.00666582	11.4136	10.7254
Anapc2	11.0007	10.7936	10.7485	9.96215	10.3845	10.2544	10.7754	NM_175300	Anapc2	Mus musculus anaphase promoting complex subunit 2 (Anapc2), mRNA [NM_175300]	0.503449	0.0361277	10.3441	10.8476
Ang4	8.7528	9.14708	8.42999	8.8119	9.85785	9.67633	9.4651	NM_177544	Ang4	Mus musculus angiogenin, ribonuclease A family, member 4 (Ang4), mRNA [NM_177544]	-0.676171	0.0453489	9.4528	8.77662
Angpt1	9.21933	10.472	10.5138	6.27586	7.19883	5.92023	7.38543	NM_009640	Angpt1	Mus musculus angiopoietin 1 (Angpt1), transcript variant 1, mRNA [NM_009640]	3.3733	0.000131489	6.69509	10.0684
Angptl1	10.4573	9.8221	8.31896	7.57137	7.96213	7.99579	8.82269	NM_028333	Angptl1	Mus musculus angiopoietin-like 1 (Angptl1), mRNA [NM_028333]	1.44479	0.0253504	8.08799	9.53278
Ank	9.59708	11.3979	11.5138	12.4752	12.3063	12.2742	12.2891	NM_020332	Ank	Mus musculus progressive ankylosis (Ank), mRNA [NM_020332]	-1.49993	0.0106392	12.3362	10.8363
Ankrd13b	9.673	10.1309	10.0935	10.8228	10.4199	11.1444	10.3351	NM_172945	Ankrd13b	Mus musculus ankyrin repeat domain 13b (Ankrd13b), mRNA [NM_172945]	-0.714768	0.0159051	10.6806	9.9658
Ankrd24	9.82651	9.54529	9.54096	9.94669	10.0648	9.98675	10.1265	ENSMUST00000137978	Ankrd24	ankyrin repeat domain 24 [Source:MGI Symbol;Acc:MGI:1890394] [ENSMUST00000137978]	-0.393612	0.0126947	10.0312	9.63759
Ankrd29	7.3495	8.06979	9.42616	6.8848	6.87107	7.19391	6.83572	NM_001190371	Ankrd29	Mus musculus ankyrin repeat domain 29 (Ankrd29), mRNA [NM_001190371]	1.33544	0.0176322	6.94637	8.28182
Ankrd37	8.37396	9.46003	9.65707	11.3025	9.82002	10.4865	10.4722	NM_001039562	Ankrd37	Mus musculus ankyrin repeat domain 37 (Ankrd37), mRNA [NM_001039562]	-1.35662	0.0128768	10.5203	9.16369
Ankrd44	9.48252	9.94108	9.80316	10.1853	10.0998	10.197	10.2882	ENSMUST00000179398	Ankrd44	ankyrin repeat domain 44 [Source:MGI Symbol;Acc:MGI:3045243] [ENSMUST00000179398]	-0.450321	0.0126422	10.1926	9.74225
Ankrd50	9.4538	9.73843	10.5707	8.37016	9.00247	8.33036	9.25519	NM_001167883	Ankrd50	Mus musculus ankyrin repeat domain 50 (Ankrd50), mRNA [NM_001167883]	1.18144	0.00909366	8.73954	9.92099
Ano1	11.4302	11.8956	12.0657	11.4334	11.0375	10.5593	10.3018	NM_178642	Ano1	Mus musculus anoctamin 1, calcium activated chloride channel (Ano1), transcript variant 1, mRNA [NM_178642]	0.964168	0.0125757	10.833	11.7972
Antxr2	10.9825	11.1525	12.6631	8.74038	10.4449	8.39746	8.35937	NM_133738	Antxr2	Mus musculus anthrax toxin receptor 2 (Antxr2), mRNA [NM_133738]	2.61385	0.00339501	8.98552	11.5994
Anxa1	8.92339	9.20485	9.8134	7.94634	7.57534	7.53973	8.05277	AK170612	Anxa1	Mus musculus NOD-derived CD11c +ve dendritic cells cDNA, RIKEN full-length enriched library, clone:F630110K03 product:hypothetical protein, full insert sequence. [AK170612]	1.53534	0.000303044	7.77854	9.31388
Anxa2	11.2994	10.9451	10.9745	10.381	9.05158	7.53775	8.44296	ENSMUST00000154591	Anxa2	annexin A2 [Source:MGI Symbol;Acc:MGI:88246] [ENSMUST00000154591]	2.21969	0.00678384	8.85331	11.073
Anxa3	10.8491	10.774	11.02	10.3705	9.98768	10.1657	10.8013	AK169423	Anxa3	Mus musculus 17 days pregnant adult female amnion cDNA, RIKEN full-length enriched library, clone:I920196B18 product:annexin A3, full insert sequence. [AK169423]	0.549721	0.0278858	10.3313	10.881
Anxa4	10.8477	11.5161	10.906	11.8405	11.9258	12.0166	11.8951	NM_013471	Anxa4	Mus musculus annexin A4 (Anxa4), mRNA [NM_013471]	-0.82954	0.00205412	11.9195	11.09
Ap1b1	9.91164	10.0457	9.42853	10.6935	10.4493	10.7263	10.8335	NM_001243043	Ap1b1	Mus musculus adaptor protein complex AP-1, beta 1 subunit (Ap1b1), transcript variant 1, mRNA [NM_001243043]	-0.88035	0.0014536	10.6757	9.7953
Ap1g2	8.67408	8.9126	8.59933	9.46401	8.88136	9.18714	9.34998	NM_007455	Ap1g2	Mus musculus adaptor protein complex AP-1, gamma 2 subunit (Ap1g2), transcript variant 1, mRNA [NM_007455]	-0.491953	0.0208852	9.22062	8.72867
Ap1s2	10.3923	11.2414	11.2774	11.6579	11.8468	11.6522	12.2512	NM_026887	Ap1s2	Mus musculus adaptor-related protein complex 1, sigma 2 subunit (Ap1s2), transcript variant 1, mRNA [NM_026887]	-0.881667	0.0107223	11.852	10.9703
Ap3b2	7.68765	9.23071	8.1498	9.7577	9.74341	9.40722	10.3666	NM_021492	Ap3b2	Mus musculus adaptor-related protein complex 3, beta 2 subunit (Ap3b2), mRNA [NM_021492]	-1.46268	0.00597698	9.81873	8.35605
Apbb1ip	8.71789	9.16649	8.73305	8.15824	7.80118	7.40441	7.56866	ENSMUST00000148315	Apbb1ip	amyloid beta (A4) precursor protein-binding, family B, member 1 interacting protein [Source:MGI Symbol;Acc:MGI:1861354] [ENSMUST00000148315]	1.13935	0.000859774	7.73312	8.87248
Apbb2	10.9522	10.8573	11.0371	10.7213	9.91892	9.88349	9.86244	NM_009686	Apbb2	Mus musculus amyloid beta (A4) precursor protein-binding, family B, member 2 (Apbb2), transcript variant 1, mRNA [NM_009686]	0.852325	0.00651505	10.0965	10.9489
Apcdd1	10.6648	10.2983	10.3817	10.4206	8.71816	8.6806	9.31797	AK172004	Apcdd1	Mus musculus activated spleen cDNA, RIKEN full-length enriched library, clone:F830028H24 product:DRAPC1 (Adenomatosis polyposis coli down-regulated 1) (APCDD1 protein) homolog [Homo sapiens], full insert sequence. [AK172004]	1.16398	0.0249756	9.28433	10.4483
Apln	10.4585	8.58264	9.37797	8.11695	7.84469	7.75821	7.78407	NM_013912	Apln	Mus musculus apelin (Apln), mRNA [NM_013912]	1.59707	0.00446373	7.87598	9.47305
Aplnr	13.0689	12.7959	12.9472	11.5684	11.7221	11.413	11.7268	NM_011784	Aplnr	Mus musculus apelin receptor (Aplnr), mRNA [NM_011784]	1.32974	1.33863e-05	11.6076	12.9373
Aplp1	10.6539	12.3314	11.3506	12.8639	12.9961	12.8221	13.3054	NM_007467	Aplp1	Mus musculus amyloid beta (A4) precursor-like protein 1 (Aplp1), mRNA [NM_007467]	-1.55155	0.00339203	12.9969	11.4453
Aplp2	12.0836	11.3731	12.3929	11.2937	11.0994	11.4509	11.5093	NM_009691	Aplp2	Mus musculus amyloid beta (A4) precursor-like protein 2 (Aplp2), transcript variant 3, mRNA [NM_009691]	0.611541	0.039896	11.3383	11.9499
Apoe	14.1775	13.5321	13.3855	13.2815	13.0818	11.2007	12.1131	NM_009696	Apoe	Mus musculus apolipoprotein E (Apoe), transcript variant 1, mRNA [NM_009696]	1.2791	0.0380117	12.4193	13.6984
Apold1	13.077	13.479	13.9056	9.75811	10.1344	10.3812	10.6729	NM_001109914	Apold1	Mus musculus apolipoprotein L domain containing 1 (Apold1), mRNA [NM_001109914]	3.25054	4.06108e-06	10.2367	13.4872
Aqp1	12.1264	10.4799	11.2994	9.72723	10.147	6.07804	8.70823	NM_007472	Aqp1	Mus musculus aquaporin 1 (Aqp1), mRNA [NM_007472]	2.63678	0.0268641	8.66512	11.3019
Ar	9.57684	9.40095	9.90893	8.96917	9.10933	8.87179	8.55394	NM_013476	Ar	Mus musculus androgen receptor (Ar), mRNA [NM_013476]	0.752849	0.00374815	8.87606	9.62891
Araf	10.1286	10.9121	10.6174	11.0371	11.2032	11.0162	11.1138	NM_009703	Araf	Mus musculus v-raf murine sarcoma 3611 viral oncogene homolog (Araf), transcript variant 1, mRNA [NM_009703]	-0.539897	0.0226516	11.0926	10.5527
Arap2	8.43407	9.26379	9.20063	8.31093	8.13025	7.71145	8.75917	NM_178407	Arap2	Mus musculus ArfGAP with RhoGAP domain, ankyrin repeat and PH domain 2 (Arap2), mRNA [NM_178407]	0.738218	0.0397949	8.22795	8.96617
Arap3	13.0521	12.3054	12.3723	9.90919	10.0939	9.53726	9.11731	AK053122	Arap3	Mus musculus 0 day neonate lung cDNA, RIKEN full-length enriched library, clone:E030006K04 product:PHOSPHOINOSITIDE-BINDING PROTEINS homolog [Homo sapiens], full insert sequence. [AK053122]	2.91221	1.29172e-05	9.66442	12.5766
Arel1	9.34743	9.15898	9.60252	10.2262	9.6305	10.1001	9.94883	NM_178065	Arel1	Mus musculus apoptosis resistant E3 ubiquitin protein ligase 1 (Arel1), mRNA [NM_178065]	-0.606764	0.0110037	9.97641	9.36964
Arfgap1	9.58491	9.3856	8.92929	10.5831	9.87752	9.82651	10.4571	NM_001177706	Arfgap1	Mus musculus ADP-ribosylation factor GTPase activating protein 1 (Arfgap1), transcript variant 2, mRNA [NM_001177706]	-0.88614	0.00883518	10.1861	9.29993
Arfgef2	9.09806	9.28169	9.28347	9.48757	9.3539	9.62386	9.59691	NM_001085495	Arfgef2	Mus musculus ADP-ribosylation factor guanine nucleotide-exchange factor 2 (brefeldin A-inhibited) (Arfgef2), mRNA [NM_001085495]	-0.294487	0.0403963	9.51556	9.22107
Arfgef3	7.82085	9.75499	9.37003	9.86579	10.1294	10.2135	10.5062	XM_006512692	Arfgef3	PREDICTED: Mus musculus DNA segment, Chr 10, Brigham & Women's Genetics 1379 expressed (D10Bwg1379e), transcript variant X1, mRNA [XM_006512692]	-1.19677	0.0279883	10.1787	8.98196
Arhgap10	8.13105	8.19642	8.10752	7.23759	6.86357	8.20441	6.65494	NM_030113	Arhgap10	Mus musculus Rho GTPase activating protein 10 (Arhgap10), mRNA [NM_030113]	0.904867	0.0341955	7.24013	8.14499
Arhgap11a	9.11998	8.85868	10.0496	7.096	8.27921	8.36298	8.66702	NM_181416	Arhgap11a	Mus musculus Rho GTPase activating protein 11A (Arhgap11a), mRNA [NM_181416]	1.24145	0.0222172	8.1013	9.34275
Arhgap18	8.84118	8.37063	8.9533	6.44123	6.86357	8.03	6.9436	NM_176837	Arhgap18	Mus musculus Rho GTPase activating protein 18 (Arhgap18), mRNA [NM_176837]	1.65211	0.00241056	7.0696	8.7217
Arhgap23	10.971	10.4558	11.3445	10.1522	10.1023	9.64151	9.9224	NM_021493	Arhgap23	Mus musculus Rho GTPase activating protein 23 (Arhgap23), mRNA [NM_021493]	0.969151	0.00359636	9.95461	10.9238
Arhgap25	9.07983	8.83563	8.96123	6.60394	6.90586	6.77914	7.16692	NM_001037727	Arhgap25	Mus musculus Rho GTPase activating protein 25 (Arhgap25), transcript variant 1, mRNA [NM_001037727]	2.09493	2.00218e-06	6.86397	8.9589
Arhgap27	9.75088	9.14562	9.00493	8.46844	8.63735	8.47258	8.07343	NM_183288	Arhgap27	Mus musculus Rho GTPase activating protein 27 (Arhgap27), transcript variant 3, mRNA [NM_183288]	0.887527	0.00424901	8.41295	9.30048
Arhgap29	10.4359	10.1434	10.6745	8.91071	9.18864	8.92832	8.79147	ENSMUST00000198594	Arhgap29	Rho GTPase activating protein 29 [Source:MGI Symbol;Acc:MGI:2443818] [ENSMUST00000198594]	1.46315	3.26333e-05	8.95478	10.4179
Arhgap30	8.48086	8.13674	8.80593	7.83393	7.97679	7.29646	7.35999	NM_001005508	Arhgap30	Mus musculus Rho GTPase activating protein 30 (Arhgap30), mRNA [NM_001005508]	0.857717	0.00710247	7.61679	8.47451
Arhgap31	9.69581	8.94411	9.73356	7.87526	8.33368	8.56414	7.74257	NM_020260	Arhgap31	Mus musculus Rho GTPase activating protein 31 (Arhgap31), mRNA [NM_020260]	1.32891	0.00165787	8.12891	9.45783
Arhgap36	8.84333	9.9875	9.15053	9.40414	10.3505	11.1763	10.569	NM_001081123	Arhgap36	Mus musculus Rho GTPase activating protein 36 (Arhgap36), mRNA [NM_001081123]	-1.04788	0.047133	10.375	9.32712
Arhgap42	9.72566	10.4341	10.7933	8.35145	8.18516	7.20023	8.19995	ENSMUST00000182617	Arhgap42	Rho GTPase activating protein 42 [Source:MGI Symbol;Acc:MGI:1918794] [ENSMUST00000182617]	2.33348	0.000230562	7.9842	10.3177
Arhgap9	9.28525	8.95119	8.72763	8.38685	8.51649	8.07013	8.38862	NM_001285785	Arhgap9	Mus musculus Rho GTPase activating protein 9 (Arhgap9), transcript variant 1, mRNA [NM_001285785]	0.6475	0.00657328	8.34052	8.98802
Arhgdib	12.3797	11.9105	11.5927	10.9551	11.5583	10.9486	10.3865	NM_007486	Arhgdib	Mus musculus Rho, GDP dissociation inhibitor (GDI) beta (Arhgdib), transcript variant 1, mRNA [NM_007486]	0.998851	0.0112262	10.9621	11.961
Arhgdig	8.43556	8.31783	8.53841	8.78894	8.93379	9.14559	9.52295	NM_008113	Arhgdig	Mus musculus Rho GDP dissociation inhibitor (GDI) gamma (Arhgdig), mRNA [NM_008113]	-0.667218	0.00837478	9.09782	8.4306
Arhgef10l	11.2906	10.8374	11.9596	9.91057	10.8381	10.2229	10.3046	NM_172415	Arhgef10l	Mus musculus Rho guanine nucleotide exchange factor (GEF) 10-like (Arhgef10l), transcript variant 1, mRNA [NM_172415]	1.04348	0.0108193	10.319	11.3625
Arhgef12	10.5793	10.6693	10.6842	10.0423	9.89674	10.2517	10.0548	NM_027144	Arhgef12	Mus musculus Rho guanine nucleotide exchange factor (GEF) 12 (Arhgef12), mRNA [NM_027144]	0.582912	0.00155511	10.0614	10.6443
Arhgef16	8.09996	9.92091	9.67856	11.1937	10.9072	11.4043	10.95	NM_001112744	Arhgef16	Mus musculus Rho guanine nucleotide exchange factor (GEF) 16 (Arhgef16), mRNA [NM_001112744]	-1.88066	0.00258007	11.1138	9.23314
Arhgef17	11.7444	11.6544	12.2445	10.3297	11.3535	11.2572	11.0307	NM_001081116	Arhgef17	Mus musculus Rho guanine nucleotide exchange factor (GEF) 17 (Arhgef17), mRNA [NM_001081116]	0.888353	0.0135815	10.9928	11.8811
Arhgef5	11.7333	11.7531	11.4065	9.637	10.6423	10.4572	10.6509	NM_133674	Arhgef5	Mus musculus Rho guanine nucleotide exchange factor (GEF) 5 (Arhgef5), mRNA [NM_133674]	1.28412	0.00162065	10.3469	11.631
Arid5b	10.2154	10.156	9.96464	9.1017	9.57542	8.70194	8.83675	AK031596	Arid5b	Mus musculus 13 days embryo male testis cDNA, RIKEN full-length enriched library, clone:6030458B15 product:Mus musculus DNA binding protein DESRT (Desrt) mRNA, complete cds, full insert sequence. [AK031596]	1.05804	0.00154878	9.05395	10.112
Arl13b	8.86838	8.96131	9.10598	8.18516	8.83171	8.39241	8.73242	NM_026577	Arl13b	Mus musculus ADP-ribosylation factor-like 13B (Arl13b), mRNA [NM_026577]	0.443129	0.0417566	8.53543	8.97856
Arl3	10.8047	11.0565	10.5431	11.3457	11.3454	11.3886	11.5419	NM_019718	Arl3	Mus musculus ADP-ribosylation factor-like 3 (Arl3), mRNA [NM_019718]	-0.603942	0.00388673	11.4054	10.8014
Arl5c	8.93338	8.74443	9.14717	8.58108	8.63864	8.69311	8.55572	NM_207231	Arl5c	Mus musculus ADP-ribosylation factor-like 5C (Arl5c), mRNA [NM_207231]	0.324522	0.0357947	8.61714	8.94166
Arl6ip5	11.7085	11.7122	11.0576	10.6058	11.0908	10.7606	10.4211	NM_022992	Arl6ip5	Mus musculus ADP-ribosylation factor-like 6 interacting protein 5 (Arl6ip5), mRNA [NM_022992]	0.773173	0.0100439	10.7196	11.4927
Armc7	8.18728	8.81595	9.38993	7.68748	8.19275	8.0639	8.05433	XM_006533482	Armc7	PREDICTED: Mus musculus armadillo repeat containing 7 (Armc7), transcript variant X2, mRNA [XM_006533482]	0.798105	0.0229094	7.99962	8.79772
Armcx2	11.5577	11.2839	11.7417	11.0789	11.0098	10.745	11.1077	AK144319	Armcx2	Mus musculus 0 day neonate cortex cDNA, RIKEN full-length enriched library, clone:G630018P16 product:unclassifiable, full insert sequence. [AK144319]	0.542434	0.00888926	10.9853	11.5278
Arntl	8.45458	8.63623	8.57033	7.56095	7.846	8.43263	7.55247	NM_007489	Arntl	Mus musculus aryl hydrocarbon receptor nuclear translocator-like (Arntl), transcript variant 1, mRNA [NM_007489]	0.705701	0.0155265	7.84801	8.55371
Arpc1a	11.6331	11.9634	12.0728	12.4512	12.1203	12.2124	12.5016	NM_019767	Arpc1a	Mus musculus actin related protein 2/3 complex, subunit 1A (Arpc1a), mRNA [NM_019767]	-0.431637	0.0281794	12.3214	11.8898
Arpc1b	11.7839	11.4794	11.5428	10.7688	10.8856	10.5571	11.0576	NM_023142	Arpc1b	Mus musculus actin related protein 2/3 complex, subunit 1B (Arpc1b), mRNA [NM_023142]	0.784741	0.00115453	10.8173	11.602
Arpc3	11.0192	10.2208	10.314	9.71375	9.85267	9.62497	10.0903	ENSMUST00000126247	Arpc3	actin related protein 2/3 complex, subunit 3 [Source:MGI Symbol;Acc:MGI:1928375] [ENSMUST00000126247]	0.697568	0.0150109	9.82041	10.518
Arpc4	12.2613	11.7622	12.0788	11.8579	11.5097	11.2814	11.6623	NM_026552	Arpc4	Mus musculus actin related protein 2/3 complex, subunit 4 (Arpc4), transcript variant 1, mRNA [NM_026552]	0.456284	0.038693	11.5778	12.0341
Arrb1	12.4685	12.0605	12.0566	10.8635	10.5037	10.4646	10.0098	NM_177231	Arrb1	Mus musculus arrestin, beta 1 (Arrb1), transcript variant a, mRNA [NM_177231]	1.73481	6.94796e-05	10.4604	12.1952
Arrdc3	11.2435	11.2359	11.6772	10.9144	10.5168	10.3466	10.9236	ENSMUST00000159090	Arrdc3	arrestin domain containing 3 [Source:MGI Symbol;Acc:MGI:2145242] [ENSMUST00000159090]	0.710193	0.00803181	10.6753	11.3855
Art2a-ps	7.10582	6.16821	8.42999	6.07192	6.20918	6.09472	6.20639	NM_007490	Art2a-ps	Mus musculus ADP-ribosyltransferase 2a, pseudogene (Art2a-ps), transcript variant 1, mRNA [NM_007490]	1.08912	0.0496776	6.14555	7.23467
Art3	9.6598	10.1042	9.73265	8.33968	8.16292	8.48174	8.35738	ENSMUST00000125462	Art3	ADP-ribosyltransferase 3 [Source:MGI Symbol;Acc:MGI:1202729] [ENSMUST00000125462]	1.49678	1.41473e-05	8.33543	9.83221
Art4	7.6209	8.73651	8.14677	6.35887	6.71879	6.21335	6.78958	NM_026639	Art4	Mus musculus ADP-ribosyltransferase 4 (Art4), mRNA [NM_026639]	1.64791	0.000476496	6.52015	8.16806
Artn	8.33204	8.72872	8.55709	8.32004	8.21332	8.22487	8.21147	NM_001284192	Artn	Mus musculus artemin (Artn), transcript variant 2, mRNA [NM_001284192]	0.29686	0.0474123	8.24242	8.53928
Arx	7.86366	8.30791	8.76261	9.97918	9.5933	9.69861	10.6625	NM_007492	Arx	Mus musculus aristaless related homeobox (Arx), transcript variant 1, mRNA [NM_007492]	-1.67201	0.000867682	9.9834	8.31139
Asap1	10.3207	10.0982	9.99637	8.9292	9.52486	8.46074	8.84578	ENSMUST00000175710	Asap1	ArfGAP with SH3 domain, ankyrin repeat and PH domain1 [Source:MGI Symbol;Acc:MGI:1342335] [ENSMUST00000175710]	1.19825	0.00148941	8.94015	10.1384
Asb13	8.43278	8.68248	8.34582	8.83024	8.7286	9.07827	9.19975	ENSMUST00000156595	Asb13	ankyrin repeat and SOCS box-containing 13 [Source:MGI Symbol;Acc:MGI:2145525] [ENSMUST00000156595]	-0.47219	0.0188821	8.95922	8.48703
Ascc3	9.47932	9.65835	9.88434	9.76647	10.1204	10.2056	10.1636	NM_198007	Ascc3	Mus musculus activating signal cointegrator 1 complex subunit 3 (Ascc3), mRNA [NM_198007]	-0.389998	0.0411207	10.064	9.674
Asic1	7.90723	8.44483	8.6056	9.03496	8.96473	9.0917	9.81195	NM_001289791	Asic1	Mus musculus acid-sensing (proton-gated) ion channel 1 (Asic1), transcript variant 2, mRNA [NM_001289791]	-0.906611	0.00923532	9.22583	8.31922
Asna1	11.6277	11.5941	11.7324	10.8006	11.0858	11.2379	11.5944	NM_019652	Asna1	Mus musculus arsA arsenite transporter, ATP-binding, homolog 1 (bacterial) (Asna1), mRNA [NM_019652]	0.471741	0.0393771	11.1797	11.6514
Asphd1	10.8603	10.9867	10.6775	11.2472	11.2197	11.5708	11.4729	XM_006507738	Asphd1	PREDICTED: Mus musculus aspartate beta-hydroxylase domain containing 1 (Asphd1), transcript variant X1, mRNA [XM_006507738]	-0.536159	0.00584105	11.3776	10.8415
Aspm	8.17367	7.77061	8.89762	6.96946	7.07514	6.76105	6.68963	ENSMUST00000197096	Aspm	asp (abnormal spindle)-like, microcephaly associated (Drosophila) [Source:MGI Symbol;Acc:MGI:1334448] [ENSMUST00000197096]	1.40681	0.000875529	6.87382	8.28063
Aspn	8.12003	9.08907	9.71792	7.81186	7.55064	6.36919	7.18622	NM_025711	Aspn	Mus musculus asporin (Aspn), transcript variant 1, mRNA [NM_025711]	1.7462	0.00576728	7.22948	8.97567
Astn2	8.74236	8.63073	8.62337	6.90048	8.6116	6.94381	7.84484	AK047058	Astn2	Mus musculus 10 days neonate cerebellum cDNA, RIKEN full-length enriched library, clone:B930014J04 product:KIAA0634 PROTEIN (FRAGMENT) homolog [Homo sapiens], full insert sequence. [AK047058]	1.0903	0.0312841	7.57518	8.66549
Atf5	14.0464	13.7786	13.4934	13.1818	13.5722	13.4354	13.2463	NM_030693	Atf5	Mus musculus activating transcription factor 5 (Atf5), transcript variant 1, mRNA [NM_030693]	0.413871	0.0421756	13.3589	13.7728
Atg12	11.2106	11.038	11.48	11.1338	10.2998	10.2219	10.8042	NM_026217	Atg12	Mus musculus autophagy related 12 (Atg12), mRNA [NM_026217]	0.627942	0.0370466	10.6149	11.2429
Atg4a	7.53489	7.86277	7.64109	5.96957	7.15859	6.87144	6.76231	NM_174875	Atg4a	Mus musculus autophagy related 4A, cysteine peptidase (Atg4a), mRNA [NM_174875]	0.989105	0.00791217	6.69048	7.67958
Atg4b	9.43993	8.99936	8.89706	9.66867	9.42623	9.60621	9.41175	ENSMUST00000027502	Atg4b	autophagy related 4B, cysteine peptidase [Source:MGI Symbol;Acc:MGI:1913865] [ENSMUST00000027502]	-0.416098	0.0345915	9.52821	9.11212
Atg7	10.2653	10.3517	10.3373	9.97233	10.1321	10.0158	9.89062	NM_001253717	Atg7	Mus musculus autophagy related 7 (Atg7), transcript variant 1, mRNA [NM_001253717]	0.315374	0.0201793	10.0027	10.3181
Atg9b	9.34561	8.41327	9.63885	8.46075	8.62722	8.24379	7.89083	NM_001002897	Atg9b	Mus musculus autophagy related 9B (Atg9b), mRNA [NM_001002897]	0.826929	0.0319248	8.30565	9.13258
Atl3	10.2079	10.4381	10.9125	9.56353	9.65182	10.0783	9.98618	NM_001163505	Atl3	Mus musculus atlastin GTPase 3 (Atl3), transcript variant 1, mRNA [NM_001163505]	0.699576	0.0117759	9.81995	10.5195
Atp10d	7.95169	7.61714	7.90078	6.98771	7.27865	6.86754	6.92972	NM_153389	Atp10d	Mus musculus ATPase, class V, type 10D (Atp10d), mRNA [NM_153389]	0.807297	0.000790563	7.01591	7.8232
Atp11c	8.22042	8.90979	9.15791	7.32791	7.58163	7.9424	7.61618	NM_001001798	Atp11c	Mus musculus ATPase, class VI, type 11C (Atp11c), transcript variant 2, mRNA [NM_001001798]	1.14568	0.00213178	7.61703	8.76271
Atp1a2	9.48954	9.37081	9.09362	9.05161	8.77574	8.39325	8.57643	NM_178405	Atp1a2	Mus musculus ATPase, Na+/K+ transporting, alpha 2 polypeptide (Atp1a2), mRNA [NM_178405]	0.618733	0.0114987	8.69926	9.31799
Atp1b2	10.8635	11.6029	11.2844	10.1964	9.55926	8.67359	9.95667	NM_013415	Atp1b2	Mus musculus ATPase, Na+/K+ transporting, beta 2 polypeptide (Atp1b2), mRNA [NM_013415]	1.65378	0.00260645	9.59648	11.2503
Atp1b3	11.8784	11.9064	12.2233	10.9621	11.2281	10.9257	11.746	NM_007502	Atp1b3	Mus musculus ATPase, Na+/K+ transporting, beta 3 polypeptide (Atp1b3), mRNA [NM_007502]	0.787248	0.00842835	11.2154	12.0027
Atp2a3	12.9944	12.9785	13.4337	13.886	14.4117	14.0732	14.0151	NM_001163337	Atp2a3	Mus musculus ATPase, Ca++ transporting, ubiquitous (Atp2a3), transcript variant 3, mRNA [NM_001163337]	-0.96099	0.000829792	14.0965	13.1355
Atp2b4	11.0955	9.97051	10.403	9.78471	9.78192	9.86664	9.57376	NM_213616	Atp2b4	Mus musculus ATPase, Ca++ transporting, plasma membrane 4 (Atp2b4), transcript variant b, mRNA [NM_213616]	0.737943	0.0210146	9.75175	10.4897
Atp5l	13.3855	13.5105	13.4594	13.932	13.6929	13.7925	13.9555	NM_013795	Atp5l	Mus musculus ATP synthase, H+ transporting, mitochondrial F0 complex, subunit G (Atp5l), mRNA [NM_013795]	-0.391373	0.00999535	13.8432	13.4518
Atp6v0a1	10.18	10.19	9.91556	10.9119	10.4862	10.5046	10.2553	AK045877	Atp6v0a1	Mus musculus adult male corpora quadrigemina cDNA, RIKEN full-length enriched library, clone:B230316H04 product:unclassifiable, full insert sequence. [AK045877]	-0.444289	0.0364588	10.5395	10.0952
Atp6v0b	10.9959	11.2236	10.6227	11.7738	11.2084	12.4915	11.589	NM_033617	Atp6v0b	Mus musculus ATPase, H+ transporting, lysosomal V0 subunit B (Atp6v0b), mRNA [NM_033617]	-0.818315	0.0296479	11.7657	10.9474
Atp6v0c	12.3597	11.9816	11.8541	12.7393	12.5506	12.4298	12.2079	NM_009729	Atp6v0c	Mus musculus ATPase, H+ transporting, lysosomal V0 subunit C (Atp6v0c), mRNA [NM_009729]	-0.416768	0.049516	12.4819	12.0651
Atp6v1b2	11.9443	12.2189	12.3023	12.4184	13.0894	12.9779	12.8784	NM_007509	Atp6v1b2	Mus musculus ATPase, H+ transporting, lysosomal V1 subunit B2 (Atp6v1b2), mRNA [NM_007509]	-0.685856	0.00734181	12.841	12.1552
Atp6v1e1	10.3261	10.7819	10.9785	11.4506	11.2049	11.4479	11.4875	NM_007510	Atp6v1e1	Mus musculus ATPase, H+ transporting, lysosomal V1 subunit E1 (Atp6v1e1), mRNA [NM_007510]	-0.702196	0.00458016	11.3977	10.6955
Atp8b1	7.83144	8.00638	7.94865	8.58719	9.18886	8.58558	9.06752	NM_001001488	Atp8b1	Mus musculus ATPase, class I, type 8B, member 1 (Atp8b1), mRNA [NM_001001488]	-0.928466	0.0012899	8.85729	7.92882
Atpif1	13.2154	13.1255	12.9427	13.6815	13.4964	13.3825	13.3672	NM_007512	Atpif1	Mus musculus ATPase inhibitory factor 1 (Atpif1), mRNA [NM_007512]	-0.387353	0.0190159	13.4819	13.0945
Atxn2	10.5144	10.189	10.0958	9.99096	9.47318	9.51215	10.0402	ENSMUST00000162611	Atxn2	ataxin 2 [Source:MGI Symbol;Acc:MGI:1277223] [ENSMUST00000162611]	0.512273	0.0330169	9.75412	10.2664
AU014795	8.92527	10.3736	9.82146	9.3554	7.79247	7.67988	8.1634	AU014795	AU014795	AU014795 Mouse two-cell stage embryo cDNA Mus musculus cDNA clone J0702G12 3'. [AU014795]	1.45901	0.0184215	8.24779	9.70679
AU020206	9.81224	9.85622	10.7838	9.76647	9.05907	7.97187	6.81085	AK080297	AU020206	Mus musculus 3 days neonate thymus cDNA, RIKEN full-length enriched library, clone:A630040D01 product:unclassifiable, full insert sequence. [AK080297]	1.74869	0.034408	8.40206	10.1508
AU021063	7.45814	7.42267	6.28117	6.32425	6.48876	6.1585	6.1378	NR_045996	AU021063	Mus musculus expressed sequence AU021063 (AU021063), long non-coding RNA [NR_045996]	0.776667	0.0319039	6.27733	7.05399
AU024581	9.82724	10.7897	9.48866	11.1745	11.3029	11.1484	11.5368	BG069074	AU024581	H3072D11-3 NIA Mouse 15K cDNA Clone Set Mus musculus cDNA clone H3072D11 3', mRNA sequence [BG069074]	-1.25546	0.00355602	11.2906	10.0352
AU067648	6.67424	6.78958	6.65033	7.04619	6.76894	7.14087	7.18622	AU067648	AU067648	AU067648 Sugano mouse brain mncb Mus musculus cDNA clone MNCb-0155 3'. [AU067648]	-0.330835	0.0410162	7.03555	6.70472
Aup1	11.3168	10.1238	9.85283	9.26568	9.68184	9.46986	9.814	NM_007517	Aup1	Mus musculus ancient ubiquitous protein 1 (Aup1), transcript variant 1, mRNA [NM_007517]	0.873282	0.0376709	9.55784	10.4311
AV000840	7.73062	8.5508	8.13105	6.73476	6.67928	6.33832	7.29919	AV000840		AV000840 Mus musculus C57BL [AV000840]	1.3746	0.00124253	6.76289	8.13749
AV373117	10.2883	10.6969	10.7762	8.97707	8.38102	7.31545	8.80279	AV373117		AV373117 RIKEN full-length enriched, adult male colon Mus musculus cDNA clone 9030621G15 3'. [AV373117]	2.21803	0.000632197	8.36908	10.5871
Avpr1a	9.80095	10.314	9.94302	8.54987	9.62535	9.17156	8.33405	NM_016847	Avpr1a	Mus musculus arginine vasopressin receptor 1A (Avpr1a), mRNA [NM_016847]	1.09911	0.0102031	8.92021	10.0193
Avpr1b	9.07343	9.38782	8.84899	9.68367	9.85785	9.60445	10.1148	NM_011924	Avpr1b	Mus musculus arginine vasopressin receptor 1B (Avpr1b), mRNA [NM_011924]	-0.711769	0.00504207	9.81518	9.10342
AW011738	10.6269	10.065	10.8851	9.85949	8.33224	8.76936	8.47065	AK044300	AW011738	Mus musculus adult retina cDNA, RIKEN full-length enriched library, clone:A930006D18 product:unclassifiable, full insert sequence. [AK044300]	1.6677	0.00322922	8.85794	10.5256
AW122171	11.357	11.6126	11.8727	11.0022	10.9886	11.0539	11.5032	AW122171		UI-M-BH2.2-aor-h-01-0-UI.s1 NIH_BMAP_M_S3.2 Mus musculus cDNA clone UI-M-BH2.2-aor-h-01-0-UI 3'. [AW122171]	0.477078	0.0339298	11.137	11.6141
AW209491	10.2647	9.86664	10.0608	10.3532	10.4514	11.014	10.5093	NM_134067	AW209491	Mus musculus expressed sequence AW209491 (AW209491), transcript variant 1, mRNA [NM_134067]	-0.517924	0.0276322	10.582	10.0641
AW457213	7.20184	7.75479	8.03095	8.55823	8.22842	9.26659	9.35789	AW457213		UI-M-BH3-aqx-g-01-0-UI.s1 NIH_BMAP_M_S4 Mus musculus cDNA clone UI-M-BH3-aqx-g-01-0-UI 3'. [AW457213]	-1.19025	0.0079832	8.85278	7.66253
AW549542	12.2754	12.9227	11.9525	11.0663	10.9356	9.84241	9.89577	NR_045702	AW549542	Mus musculus expressed sequence AW549542 (AW549542), long non-coding RNA [NR_045702]	1.94853	0.00131865	10.435	12.3835
AW826132	9.28347	8.83973	9.23428	7.99478	7.79432	8.63338	8.23926	AW826132		us22b10.x1 Soares_NMGBC_B-cell Mus musculus cDNA clone IMAGE:3167803 3'. [AW826132]	0.953728	0.00319541	8.16543	9.11916
AW912136	7.47523	7.53064	7.09072	6.80533	6.93057	6.88784	6.5166	AW912136		uf42a02.y1 Soares_mammary_gland_NMLMG Mus musculus cDNA clone IMAGE:1513994 5'. [AW912136]	0.580445	0.00812384	6.78509	7.36553
Axl	12.0063	11.9385	11.7741	10.0557	11.4539	9.94111	10.0841	NM_009465	Axl	Mus musculus AXL receptor tyrosine kinase (Axl), transcript variant 1, mRNA [NM_009465]	1.52264	0.0037744	10.3837	11.9063
B130024G19Rik	10.7397	11.0625	11.8612	8.09388	9.48381	8.32117	9.60073	NR_045850	B130024G19Rik	Mus musculus RIKEN cDNA B130024G19 gene (B130024G19Rik), long non-coding RNA [NR_045850]	2.34625	0.00112001	8.8749	11.2211
B230104C14Rik	6.87283	6.67222	6.84322	7.1908	7.2074	7.26866	8.30012	AK020954	B230104C14Rik	Mus musculus adult male corpora quadrigemina cDNA, RIKEN full-length enriched library, clone:B230104C14 product:unclassifiable, full insert sequence. [AK020954]	-0.695655	0.0420361	7.49175	6.79609
B230217C12Rik	7.65168	8.33907	7.5148	8.25973	8.66465	8.3099	8.91285	NM_001080935	B230217C12Rik	Mus musculus RIKEN cDNA B230217C12 gene (B230217C12Rik), mRNA [NM_001080935]	-0.7016	0.0249895	8.53678	7.83518
B230311B06Rik	8.06062	8.29882	9.25623	7.9655	7.83776	7.8652	7.92895	XM_003945420	B230311B06Rik	PREDICTED: Mus musculus RIKEN cDNA B230311B06 gene (B230311B06Rik), transcript variant X1, mRNA [XM_003945420]	0.639202	0.0484885	7.89935	8.53856
B230334L07Rik	7.02656	7.09261	7.15323	7.53034	7.65095	7.39158	7.94285	AK046028	B230334L07Rik	Mus musculus adult male corpora quadrigemina cDNA, RIKEN full-length enriched library, clone:B230334L07 product:unclassifiable, full insert sequence. [AK046028]	-0.538132	0.00813113	7.62893	7.0908
B2m	11.2196	11.2311	11.6647	9.59036	9.71254	8.56414	9.09288	AK086184	B2m	Mus musculus 15 days embryo head cDNA, RIKEN full-length enriched library, clone:D930011D03 product:unclassifiable, full insert sequence. [AK086184]	2.13183	0.000125439	9.23998	11.3718
B3galt1	8.09996	8.75921	10.2303	8.39272	7.52569	6.6903	7.32566	NM_020283	B3galt1	Mus musculus UDP-Gal:betaGlcNAc beta 1,3-galactosyltransferase, polypeptide 1 (B3galt1), mRNA [NM_020283]	1.54624	0.0271626	7.48359	9.02983
B3gnt2	11.4516	11.3174	10.9733	9.04962	9.55007	10.1177	9.823	NM_016888	B3gnt2	Mus musculus UDP-GlcNAc:betaGal beta-1,3-N-acetylglucosaminyltransferase 2 (B3gnt2), transcript variant 1, mRNA [NM_016888]	1.61232	0.000367057	9.63511	11.2474
B3gnt5	8.37228	7.54495	8.57937	6.58152	6.6903	6.66208	6.68396	NM_001159407	B3gnt5	Mus musculus UDP-GlcNAc:betaGal beta-1,3-N-acetylglucosaminyltransferase 5 (B3gnt5), transcript variant 1, mRNA [NM_001159407]	1.51107	0.000322336	6.65447	8.16554
B3gnt9	9.41352	9.00677	8.71579	8.37192	8.5763	8.64596	8.64389	NM_178879	B3gnt9	Mus musculus UDP-GlcNAc:betaGal beta-1,3-N-acetylglucosaminyltransferase 9 (B3gnt9), transcript variant 1, mRNA [NM_178879]	0.485844	0.0289199	8.55952	9.04536
B4galt3	9.56061	9.28586	9.06762	9.75174	9.6991	9.91842	9.93209	NM_020579	B4galt3	Mus musculus UDP-Gal:betaGlcNAc beta 1,4-galactosyltransferase, polypeptide 3 (B4galt3), mRNA [NM_020579]	-0.520638	0.00878061	9.82533	9.3047
B4galt4	11.7019	10.6025	10.7946	8.08026	9.76212	9.13744	9.38236	NM_019804	B4galt4	Mus musculus UDP-Gal:betaGlcNAc beta 1,4-galactosyltransferase, polypeptide 4 (B4galt4), transcript variant 2, mRNA [NM_019804]	1.94245	0.00253279	9.09055	11.033
B4gat1	11.4435	11.1408	11.5796	10.8663	10.7945	10.8075	10.7054	NM_175383	B4gat1	Mus musculus beta-1,4-glucuronyltransferase 1 (B4gat1), mRNA [NM_175383]	0.594543	0.00259522	10.7934	11.388
B630019K06Rik	8.99719	10.0654	9.94302	10.6703	10.658	10.4514	10.4031	NR_045448	B630019K06Rik	Mus musculus RIKEN cDNA B630019K06 gene (B630019K06Rik), non-coding RNA [NR_045448]	-0.877159	0.0110483	10.5457	9.66855
B930042K01Rik	9.41914	9.57123	9.80538	8.02918	8.32288	8.40721	7.72393	AK047256	B930042K01Rik	Mus musculus 10 days neonate cerebellum cDNA, RIKEN full-length enriched library, clone:B930042K01 product:unclassifiable, full insert sequence. [AK047256]	1.47778	9.78336e-05	8.1208	9.59858
B930095M22Rik	10.6531	10.9488	10.8035	9.61041	8.75663	9.5772	9.67631	AK047590	B930095M22Rik	Mus musculus 10 days neonate cerebellum cDNA, RIKEN full-length enriched library, clone:B930095M22 product:unclassifiable, full insert sequence. [AK047590]	1.39667	0.000533833	9.40514	10.8018
B9d2	11.9001	11.3511	11.1902	12.2985	11.7343	12.0728	11.9939	NM_172148	B9d2	Mus musculus B9 protein domain 2 (B9d2), mRNA [NM_172148]	-0.544404	0.0336642	12.0249	11.4805
Bace2	7.53415	9.41888	8.81887	11.3891	9.88747	9.69377	10.3577	NM_019517	Bace2	Mus musculus beta-site APP-cleaving enzyme 2 (Bace2), mRNA [NM_019517]	-1.74139	0.0138245	10.332	8.59063
Bach1	10.2306	9.89577	10.9774	9.6467	8.64959	8.86517	9.78685	NM_007520	Bach1	Mus musculus BTB and CNC homology 1 (Bach1), mRNA [NM_007520]	1.13082	0.016381	9.23708	10.3679
Bach2	9.92542	8.77144	9.78224	9.30884	8.62796	8.337	8.39838	NM_001109661	Bach2	Mus musculus BTB and CNC homology 2 (Bach2), mRNA [NM_001109661]	0.824994	0.046376	8.66804	9.49304
Bahcc1	9.06729	10.4979	10.664	9.31447	9.32051	7.9615	9.04084	NM_198423	Bahcc1	Mus musculus BAH domain and coiled-coil containing 1 (Bahcc1), mRNA [NM_198423]	1.16705	0.0438286	8.90933	10.0764
Baiap3	10.264	11.4373	9.93767	11.4938	12.1192	11.9901	11.7516	NM_001163270	Baiap3	Mus musculus BAI1-associated protein 3 (Baiap3), mRNA [NM_001163270]	-1.29236	0.00759557	11.8387	10.5463
Bak1	11.1319	10.8171	11.6009	10.6494	10.3026	9.37764	10.4512	NM_007523	Bak1	Mus musculus BCL2-antagonist/killer 1 (Bak1), mRNA [NM_007523]	0.988075	0.0191035	10.1952	11.1833
Baz1a	8.17206	7.89736	8.65042	7.59564	7.56631	7.97408	7.87811	NM_013815	Baz1a	Mus musculus bromodomain adjacent to zinc finger domain 1A (Baz1a), mRNA [NM_013815]	0.486414	0.0469718	7.75353	8.23995
BB113845	9.5149	9.32222	9.50273	9.65891	9.68935	9.80103	9.74781	BB113845		BB113845 RIKEN full-length enriched, adult male urinary bladder Mus musculus cDNA clone 9530042N15 3'. [BB113845]	-0.277659	0.0342238	9.72427	9.44662
BB145042	8.81752	9.07429	9.20611	8.7144	8.51047	8.73411	8.76404	BB145042		BB145042 RIKEN full-length enriched, adult female vagina Mus musculus cDNA clone 9930028C15 3'. [BB145042]	0.351884	0.0329718	8.68076	9.03264
BB160563	7.16728	7.61854	7.85856	7.16692	6.90586	6.97056	7.2912	BB160563		BB160563 RIKEN full-length enriched, 16 days neonate thymus Mus musculus cDNA clone A130053O07 3'. [BB160563]	0.464491	0.0421344	7.08363	7.54813
BB163080	9.1097	10.2045	9.97718	9.39152	8.63356	8.81426	8.70823	AK138015	BB163080	Mus musculus 16 days neonate thymus cDNA, RIKEN full-length enriched library, clone:A130070O11 product:unclassifiable, full insert sequence. [AK138015]	0.876912	0.02114	8.88689	9.7638
BB213274	8.10551	6.84262	6.14582	5.85229	6.12013	6.07039	6.04564	BB213274		BB213274 RIKEN full-length enriched, adult male aorta and vein Mus musculus cDNA clone A530008O09 3'. [BB213274]	1.0092	0.0422105	6.02211	7.03132
BB216343	8.2991	8.58589	8.26806	9.16146	8.62334	8.78131	8.70823	BB216343		BB216343 RIKEN full-length enriched, adult male aorta and vein Mus musculus cDNA clone A530031O05 3'. [BB216343]	-0.434235	0.0318876	8.81859	8.38435
BB336256	11.0811	13.1687	12.755	14.3319	13.7786	14.0189	13.8879	BB336256		BB336256 RIKEN full-length enriched, 10 days neonate medulla oblongata Mus musculus cDNA clone B830048F16 3'. [BB336256]	-1.66938	0.00823036	14.0043	12.335
BB345836	9.43012	10.1894	9.03819	10.3672	10.1214	10.5679	11.166	BB345836		BB345836 RIKEN full-length enriched, 10 days neonate cerebellum Mus musculus cDNA clone B930058M13 3'. [BB345836]	-1.00309	0.0184323	10.5557	9.55257
BB713741	12.1733	12.3391	12.0952	12.1627	11.3133	11.6272	11.2368	BB713741		BB713741 RIKEN full-length enriched, 2 cells egg Mus musculus cDNA clone B020049A06 3', mRNA sequence [BB713741]	0.617509	0.0304514	11.585	12.2025
Bbs12	8.96046	9.07573	8.80593	10.0207	9.6505	9.16805	9.36819	NM_001255992	Bbs12	Mus musculus Bardet-Biedl syndrome 12 (human) (Bbs12), transcript variant 2, mRNA [NM_001255992]	-0.604494	0.0226544	9.55187	8.94737
Bbs7	6.93015	7.12434	7.73759	7.95307	7.74153	8.49442	8.09023	NM_027810	Bbs7	Mus musculus Bardet-Biedl syndrome 7 (human) (Bbs7), mRNA [NM_027810]	-0.805785	0.0129036	8.06981	7.26403
BC003965	10.9118	10.6448	10.9234	9.70582	10.383	9.91554	10.1705	NM_183150	BC003965	Mus musculus cDNA sequence BC003965 (BC003965), mRNA [NM_183150]	0.782945	0.00326804	10.0437	10.8267
BC005774	8.0486	7.80726	8.48788	8.27905	9.35241	9.5058	9.53309	BC005774		Mus musculus cDNA clone MGC:12006 IMAGE:3602466, complete cds. [BC005774]	-1.053	0.0155267	9.16759	8.11458
BC006770	7.98881	8.10021	7.59283	7.57777	7.40988	7.32325	7.2249	BC006770		Mus musculus LOC434536, mRNA (cDNA clone MGC:8099 IMAGE:3588650), complete cds. [BC006770]	0.510002	0.0140149	7.38395	7.89395
BC019678	8.12209	8.25917	8.19995	8.36193	8.533	8.52407	8.57116	BC019678		Mus musculus, clone IMAGE:3988254, mRNA. [BC019678]	-0.303799	0.0238315	8.49754	8.19374
BC021767	9.77166	10.7415	10.2542	12.6298	11.1019	11.058	11.7405	NR_033629	BC021767	Mus musculus cDNA sequence BC021767 (BC021767), non-coding RNA [NR_033629]	-1.37676	0.0123824	11.6325	10.2558
BC021782	8.12209	8.39689	8.15764	9.04962	8.63735	8.72824	8.70571	BC021782		Mus musculus, clone IMAGE:4206810, mRNA. [BC021782]	-0.554688	0.00539291	8.78023	8.22554
BC022742	7.98363	8.32917	8.18803	8.34882	8.66655	9.434	9.3317	BC022742		Mus musculus, clone IMAGE:4511924, mRNA. [BC022742]	-0.778326	0.0263225	8.94527	8.16694
BC024912	6.86843	7.73848	6.93618	6.49848	6.60315	6.65665	6.48589	BC024912		Mus musculus, clone IMAGE:3157459, mRNA. [BC024912]	0.619986	0.0237054	6.56104	7.18103
BC024984	9.68629	9.07262	10.3956	8.04679	8.92909	6.85157	9.29508	BC024984		Mus musculus cDNA clone IMAGE:5028619, partial cds. [BC024984]	1.43755	0.0462708	8.28063	9.71819
BC027231	8.1745	8.73985	8.28112	8.00815	7.91409	7.79154	7.57525	NM_145972	BC027231	Mus musculus cDNA sequence BC027231 (BC027231), mRNA [NM_145972]	0.576235	0.013081	7.82226	8.39849
BC027685	6.6873	7.17763	7.48543	6.6863	6.63071	6.63331	6.73355	BC027685		Mus musculus, clone IMAGE:1348833, mRNA. [BC027685]	0.445821	0.0470345	6.67097	7.11679
BC028471	9.28053	9.50908	9.23808	9.83393	9.64146	9.65887	9.50746	AK138849	BC028471	Mus musculus 0 day neonate thymus cDNA, RIKEN full-length enriched library, clone:A430091A01 product:hypothetical protein, full insert sequence. [AK138849]	-0.317868	0.0401199	9.66043	9.34256
BC028789	6.80947	6.92252	6.10823	6.16102	6.05807	6.1853	6.09472	BC028789	BC028789	Mus musculus cDNA sequence BC028789, mRNA (cDNA clone IMAGE:1263252), with apparent retained intron. [BC028789]	0.488627	0.0438302	6.12478	6.61341
BC029168	9.45598	8.93723	9.19586	10.3435	10.162	9.62597	9.9999	BC029168		Mus musculus, clone IMAGE:4952123, mRNA. [BC029168]	-0.836487	0.00413035	10.0328	9.19636
BC030336	11.6165	11.2504	11.5898	10.9888	10.1048	10.4706	10.6653	NM_001164580	BC030336	Mus musculus cDNA sequence BC030336 (BC030336), mRNA [NM_001164580]	0.928162	0.00344738	10.5574	11.4855
BC031361	7.23148	7.02379	6.84322	7.54016	7.72928	7.2505	8.03949	NR_033221	BC031361	Mus musculus cDNA sequence BC031361 (BC031361), long non-coding RNA [NR_033221]	-0.607026	0.0187603	7.63986	7.03283
BC036642	11.5854	11.3547	11.378	11.0805	10.9284	11.0194	11.3071	BC036642		Mus musculus, clone IMAGE:3371217, mRNA. [BC036642]	0.355545	0.0295965	11.0838	11.4394
BC048507	10.2806	10.0753	9.93918	9.89982	9.43346	9.3066	9.85715	NM_001001185	BC048507	Mus musculus cDNA sequence BC048507 (BC048507), mRNA [NM_001001185]	0.474077	0.0367492	9.62426	10.0983
BC049635	8.53272	8.49799	8.72763	8.85237	8.95661	8.97908	8.70284	NM_177785	BC049635	Mus musculus cDNA sequence BC049635 (BC049635), mRNA [NM_177785]	-0.286615	0.0493967	8.87273	8.58611
BC049730	7.66156	7.48603	7.06016	8.15613	7.80726	7.56866	8.07177	NM_199150	BC049730	Mus musculus cDNA sequence BC049730 (BC049730), mRNA [NM_199150]	-0.498375	0.0415407	7.90096	7.40258
BC050972	7.58271	7.853	7.60211	8.09689	8.43217	7.94411	7.98836	BC050972	BC050972	Mus musculus cDNA clone IMAGE:6742492. [BC050972]	-0.436112	0.0244782	8.11538	7.67927
BC051212	8.92937	9.20455	8.25575	8.4207	8.20811	8.11181	8.09645	BC051212		Mus musculus, clone IMAGE:1329925, mRNA. [BC051212]	0.587291	0.0351135	8.20927	8.79656
BC051226	8.58249	8.97348	7.81963	9.12036	9.75016	9.24558	10.5541	NR_045146	BC051226	Mus musculus cDNA sequence BC051226 (BC051226), long non-coding RNA [NR_045146]	-1.209	0.0193905	9.66754	8.45853
BC052688	10.7057	10.8403	10.8449	11.5559	11.156	11.0771	11.2544	BC066226	BC052688	Mus musculus cDNA sequence BC052688, mRNA (cDNA clone IMAGE:30112726). [BC066226]	-0.463883	0.0128001	11.2608	10.797
BC053393	7.83911	7.32217	7.44578	7.34565	6.89695	6.99075	6.9619	NM_001025435	BC053393	Mus musculus cDNA sequence BC053393 (BC053393), mRNA [NM_001025435]	0.486874	0.0247843	7.04881	7.53569
BC057651	10.1881	9.23004	9.92823	8.84568	9.40784	9.09382	8.89111	BC057651		Mus musculus cDNA clone IMAGE:2864841, **** WARNING: chimeric clone ****. [BC057651]	0.722524	0.0227775	9.05961	9.78214
BC057675	12.9748	12.5827	12.9362	12.1743	12.0446	12.1362	11.2136	BC057675		Mus musculus cDNA clone IMAGE:4189351, partial cds. [BC057675]	0.939082	0.00737419	11.8922	12.8312
BC068261	9.05665	9.35272	9.84799	8.55823	9.08116	8.55453	8.50852	BC068261		Mus musculus cDNA clone IMAGE:30011828, partial cds. [BC068261]	0.743508	0.012767	8.67561	9.41912
BC068285	7.85611	7.9479	7.42515	7.33972	7.23895	7.08263	7.28461	BC068285		Mus musculus cDNA clone IMAGE:6432284. [BC068285]	0.506574	0.0127399	7.23648	7.74305
BC100530	11.3199	12.1799	11.8203	9.4839	11.2309	9.45589	9.04084	NM_001082546	BC100530	Mus musculus cDNA sequence BC100530 (BC100530), mRNA [NM_001082546]	1.97048	0.00589008	9.80287	11.7733
BC120780	7.50485	7.63863	7.5148	9.76442	9.34812	9.71395	9.64645	BC120780		Mus musculus cDNA clone IMAGE:40129703. [BC120780]	-2.06547	7.24075e-07	9.61823	7.55276
Bcam	9.53316	8.8673	9.13962	8.57642	8.61665	8.57768	8.5489	NM_020486	Bcam	Mus musculus basal cell adhesion molecule (Bcam), mRNA [NM_020486]	0.600117	0.00727683	8.57991	9.18003
Bcas3os2	8.95944	7.14135	7.22225	6.33832	6.6903	6.79937	6.82	NR_046194	Bcas3os2	Mus musculus breast carcinoma amplified sequence 3 opposite strand 2 (Bcas3os2), long non-coding RNA [NR_046194]	1.11235	0.0359402	6.662	7.77435
Bckdk	9.69581	8.97526	9.12408	8.54166	8.93891	8.53633	8.82482	NM_009739	Bckdk	Mus musculus branched chain ketoacid dehydrogenase kinase (Bckdk), mRNA [NM_009739]	0.554622	0.0283915	8.71043	9.26505
Bcl10	10.0958	10.2251	10.6016	8.8119	9.30812	9.64004	9.84536	ENSMUST00000197842	Bcl10	B cell leukemia/lymphoma 10 [Source:MGI Symbol;Acc:MGI:1337994] [ENSMUST00000197842]	0.906166	0.00965466	9.40135	10.3075
Bcl11a	8.20816	8.42456	7.91182	8.76442	8.91063	8.7336	8.76098	NM_001242934	Bcl11a	Mus musculus B cell CLL/lymphoma 11A (zinc finger protein) (Bcl11a), transcript variant 4, mRNA [NM_001242934]	-0.610893	0.00343017	8.79241	8.18151
Bcl2	11.0616	11.1107	11.0666	10.8198	10.8312	10.7108	10.7838	NM_177410	Bcl2	Mus musculus B cell leukemia/lymphoma 2 (Bcl2), transcript variant 2, mRNA [NM_177410]	0.29323	0.0184637	10.7864	11.0796
Bcl2a1c	7.31793	7.65556	8.38752	6.07192	7.41502	5.95719	6.49734	NM_007535	Bcl2a1c	Mus musculus B cell leukemia/lymphoma 2 related protein A1c (Bcl2a1c), mRNA [NM_007535]	1.30164	0.0132366	6.48537	7.787
Bcl2a1d	10.7345	10.4358	10.5671	9.29082	10.2103	7.52149	8.57971	NM_007536	Bcl2a1d	Mus musculus B cell leukemia/lymphoma 2 related protein A1d (Bcl2a1d), mRNA [NM_007536]	1.67856	0.0198187	8.90057	10.5791
Bcl2l14	7.39842	6.97384	7.27166	7.95079	8.03492	7.78781	8.13097	NM_025778	Bcl2l14	Mus musculus BCL2-like 14 (apoptosis facilitator) (Bcl2l14), mRNA [NM_025778]	-0.761478	0.00105318	7.97612	7.21464
Bcl6b	12.2522	10.6803	11.6248	9.48757	9.57477	8.77628	9.65467	NM_007528	Bcl6b	Mus musculus B cell CLL/lymphoma 6, member B (Bcl6b), mRNA [NM_007528]	2.1458	0.000697784	9.37332	11.5191
Bcl7b	10.461	11.039	10.6214	10.0961	9.70169	10.3858	10.4739	NM_009745	Bcl7b	Mus musculus B cell CLL/lymphoma 7B (Bcl7b), mRNA [NM_009745]	0.542757	0.0468123	10.1644	10.7071
Bdh1	9.02589	6.82531	6.99581	9.34146	9.05282	8.89849	8.65688	NM_175177	Bdh1	Mus musculus 3-hydroxybutyrate dehydrogenase, type 1 (Bdh1), transcript variant 1, mRNA [NM_175177]	-1.37174	0.0312854	8.98741	7.61567
Bdkrb2	10.1659	9.10067	9.33894	7.31081	7.15142	7.08263	7.4075	XM_011243991	Bdkrb2	PREDICTED: Mus musculus bradykinin receptor, beta 2 (Bdkrb2), transcript variant X1, mRNA [XM_011243991]	2.29709	2.94993e-05	7.23809	9.53518
BE307515	7.40722	9.3033	8.98819	7.38697	7.12619	7.1774	7.76264	BE307515		601098206F1 NCI_CGAP_Mam5 Mus musculus cDNA clone IMAGE:3496848 5'. [BE307515]	1.20294	0.0276486	7.3633	8.56624
BE333974	8.01421	7.74782	7.55667	8.38883	8.71444	7.99468	8.81128	BE333974		us45d07.x1 Perkins LRH Mus musculus cDNA clone IMAGE:3215341 3'. [BE333974]	-0.704409	0.0148726	8.47731	7.7729
BE335345	8.09381	8.63338	9.19041	7.77845	8.04393	7.65568	7.21834	BE335345		ug98g04.x1 Soares_mammary_gland_NMLMG Mus musculus cDNA clone IMAGE:1550454 3' similar to gb:M23383 M.musculus glucose transporter 2 mRNA, complete cds (MOUSE);. [BE335345]	0.965098	0.0120143	7.6741	8.6392
BE628866	8.82309	8.55282	8.99963	9.65182	9.73718	9.48312	8.98611	BE628866		uu29c03.y1 Soares_mammary_gland_NMLMG Mus musculus cDNA clone IMAGE:3373348 5'. [BE628866]	-0.672705	0.0137376	9.46455	8.79185
BE691581	7.52806	7.67963	7.71022	7.75896	8.51226	8.78408	7.97699	BE691581		uv64a01.x1 Soares mouse 3NbMS Mus musculus cDNA clone IMAGE:3411912 3'. [BE691581]	-0.618771	0.0420905	8.25807	7.6393
BE981836	10.2216	9.38058	10.0358	11.5242	11.29	11.4921	11.5739	BE981836		UI-M-CG0p-bdd-g-11-0-UI.s1 NIH_BMAP_Ret4_S2 Mus musculus cDNA clone UI-M-CG0p-bdd-g-11-0-UI 3'. [BE981836]	-1.59071	9.63432e-05	11.4701	9.87934
Begain	9.40592	9.58623	9.30839	8.91306	9.18479	9.25111	9.01838	NM_001163175	Begain	Mus musculus brain-enriched guanylate kinase-associated (Begain), mRNA [NM_001163175]	0.341679	0.0348051	9.09183	9.43351
Best3	8.15408	9.38286	9.126	9.65182	9.37811	10.0711	10.3357	NM_001007583	Best3	Mus musculus bestrophin 3 (Best3), mRNA [NM_001007583]	-0.971533	0.0246561	9.85918	8.88765
Bex1	10.4595	11.5458	11.8249	11.9987	12.7249	12.4776	13.1526	NM_009052	Bex1	Mus musculus brain expressed gene 1 (Bex1), mRNA [NM_009052]	-1.31168	0.0103237	12.5885	11.2768
Bex2	12.2683	13.187	12.8447	13.9848	14.1497	14.0021	14.4382	NM_009749	Bex2	Mus musculus brain expressed X-linked 2 (Bex2), mRNA [NM_009749]	-1.37704	0.000473922	14.1437	12.7667
Bex4	9.35603	10.0519	10.185	9.88747	10.76	11.0427	11.507	NM_212457	Bex4	Mus musculus brain expressed gene 4 (Bex4), mRNA [NM_212457]	-0.934953	0.0454517	10.7993	9.86431
BF149456	9.68532	10.1788	10.6858	9.16146	9.23602	9.34917	9.70906	BF149456		uy65c04.y1 McCarrey Eddy round spermatid Mus musculus cDNA clone IMAGE:3664422 5'. [BF149456]	0.81938	0.0126709	9.36393	10.1833
BF453944	8.42306	8.35974	8.69011	8.58719	9.23602	9.48195	9.07876	BF453944		maa56a02.x1 Soares mouse 3NbMS Mus musculus cDNA clone IMAGE:3820683 3'. [BF453944]	-0.60501	0.0262602	9.09598	8.49097
Bfar	12.4981	12.5024	12.2162	12.7979	12.7363	12.9112	12.5689	NM_025976	Bfar	Mus musculus bifunctional apoptosis regulator (Bfar), transcript variant 1, mRNA [NM_025976]	-0.348017	0.0335356	12.7536	12.4056
BG060448	11.9966	12.3403	11.9045	12.2702	12.5862	12.5703	12.7099	BG060448		L0903B05-3 NIA Mouse Newborn Kidney cDNA Library1 (Long) Mus musculus cDNA clone L0903B05 3'. [BG060448]	-0.453671	0.0235173	12.5342	12.0805
BG070134	8.05065	8.46862	7.7767	7.50371	7.48134	7.48284	7.55503	BG070134		H3084A09-3 NIA Mouse 15K cDNA Clone Set Mus musculus cDNA clone H3084A09 3', mRNA sequence [BG070134]	0.592926	0.00891053	7.50573	8.09865
BG094877	7.24236	7.43297	7.86737	7.97638	8.04099	8.11683	8.27312	BG094877		uu81d11.x1 Soares_mouse_NMGB_bcell Mus musculus cDNA clone IMAGE:3383084 3'. [BG094877]	-0.587598	0.00981668	8.10183	7.51423
BG173484	9.67811	8.99469	9.51165	6.79794	8.57377	7.87193	7.66676	BG173484		602336901F1 NCI_CGAP_Mam1 Mus musculus cDNA clone IMAGE:4459680 5'. [BG173484]	1.66722	0.00356805	7.7276	9.39482
BG296858	10.0815	8.72702	9.55248	7.84001	8.41054	8.65582	8.37512	BG296858		602394653F1 NIH_MGC_94 Mus musculus cDNA clone IMAGE:4506349 5', mRNA sequence [BG296858]	1.13328	0.010624	8.32037	9.45366
Bgn	11.5996	11.3182	10.9086	9.87321	10.0921	8.81769	9.28753	NM_007542	Bgn	Mus musculus biglycan (Bgn), mRNA [NM_007542]	1.75783	0.000897455	9.51762	11.2754
Bhlha15	7.63536	7.80219	7.59283	7.85322	8.13984	9.21792	9.70029	NM_010800	Bhlha15	Mus musculus basic helix-loop-helix family, member a15 (Bhlha15), mRNA [NM_010800]	-1.05103	0.046518	8.72782	7.67679
Bhlhe40	9.71846	9.89026	9.95402	9.70789	8.32834	8.33485	7.71905	NM_011498	Bhlhe40	Mus musculus basic helix-loop-helix family, member e40 (Bhlhe40), mRNA [NM_011498]	1.33172	0.0154232	8.52253	9.85425
Bhmt2	7.09481	7.22391	7.29564	8.90018	7.51671	7.44248	8.26889	NM_022884	Bhmt2	Mus musculus betaine-homocysteine methyltransferase 2 (Bhmt2), mRNA [NM_022884]	-0.827281	0.0491346	8.03207	7.20479
BI319970	9.98048	10.6784	9.57304	9.45663	9.18111	9.29208	9.55593	BI319970		ie46b07.y1 Kaestner ngn3 wt Mus musculus cDNA 5' similar to TR:Q99386 Q99386 HYPOTHETICAL 14.6 KD PROTEIN. ;, mRNA sequence [BI319970]	0.705876	0.0264993	9.37144	10.0773
BI499719	8.66554	9.02872	8.8179	9.49596	9.60921	9.95638	10.0159	BI499719		ie44h11.x1 Kaestner ngn3 wt Mus musculus cDNA 3' similar to TR:Q9WU73 Q9WU73 PUTATIVE CAMP PROTEIN. ;, mRNA sequence [BI499719]	-0.931975	0.000841701	9.76936	8.83739
BI695924	6.6873	7.68794	7.66604	6.42122	6.54226	6.36107	6.95237	BI695924		603346109F1 NCI_CGAP_Mam2 Mus musculus cDNA clone IMAGE:5373603 5', mRNA sequence [BI695924]	0.777865	0.0255194	6.56923	7.34709
BI732153	11.5553	10.8286	10.8741	9.8831	9.43539	8.70434	9.31976	BI732153		603352762F1 NIH_MGC_94 Mus musculus cDNA clone IMAGE:5360390 5', mRNA sequence [BI732153]	1.75036	0.000564199	9.33565	11.086
Bicc1	10.1792	10.517	10.0927	9.97721	9.49849	9.78016	9.51747	NM_031397	Bicc1	Mus musculus bicaudal C homolog 1 (Drosophila) (Bicc1), mRNA [NM_031397]	0.569663	0.0116283	9.69333	10.263
Bicd2	11.3154	11.499	11.8034	8.59102	10.364	10.2234	10.9625	NM_001039179	Bicd2	Mus musculus bicaudal D homolog 2 (Drosophila) (Bicd2), transcript variant 1, mRNA [NM_001039179]	1.50404	0.0209826	10.0352	11.5393
Birc5	12.0246	11.2607	12.0405	10.0897	10.819	10.6842	11.1914	NM_001012273	Birc5	Mus musculus baculoviral IAP repeat-containing 5 (Birc5), transcript variant 3, mRNA [NM_001012273]	1.07919	0.00815263	10.6961	11.7753
Bivm	9.56687	9.3684	9.55583	9.99419	10.0126	10.37	9.72988	NM_144558	Bivm	Mus musculus basic, immunoglobulin-like variable motif containing (Bivm), mRNA [NM_144558]	-0.52963	0.0138019	10.0267	9.49703
Bloc1s1	11.6982	11.2654	11.4293	10.0232	9.92813	9.4847	10.5121	NM_015740	Bloc1s1	Mus musculus biogenesis of lysosomal organelles complex-1, subunit 1 (Bloc1s1), mRNA [NM_015740]	1.47729	0.000408	9.98701	11.4643
BM934601	6.48359	6.49277	6.29305	6.88072	6.63071	6.66919	7.01943	BM934601		UI-M-BH3-aqr-b-09-0-UI.r1 NIH_BMAP_M_S4 Mus musculus cDNA clone UI-M-BH3-aqr-b-09-0-UI 5', mRNA sequence [BM934601]	-0.376879	0.0268371	6.80001	6.42313
BM938798	7.76789	9.35203	9.55583	10.0781	10.9356	11.2179	11.0994	BM938798		UI-M-CG0p-bfh-d-09-0-UI.r1 NIH_BMAP_Ret4_S2 Mus musculus cDNA clone UI-M-CG0p-bfh-d-09-0-UI 5', mRNA sequence [BM938798]	-1.94083	0.00416369	10.8327	8.89192
BM939417	11.6691	11.2543	10.5266	10.2804	10.6019	10.2708	10.2771	BM939417		UI-M-BZ1-bku-d-05-0-UI.r1 NIH_BMAP_MHI2_S1 Mus musculus cDNA clone UI-M-BZ1-bku-d-05-0-UI 5', mRNA sequence [BM939417]	0.792443	0.0179444	10.3575	11.15
Bmp2	9.62935	7.81002	8.72007	7.77116	7.49059	7.6096	7.49288	NM_007553	Bmp2	Mus musculus bone morphogenetic protein 2 (Bmp2), mRNA [NM_007553]	1.12876	0.0197164	7.59106	8.71982
Bmp2k	7.70972	7.56823	8.27534	7.21383	6.81726	7.18747	6.81726	NM_080708	Bmp2k	Mus musculus BMP2 inducible kinase (Bmp2k), mRNA [NM_080708]	0.842143	0.00425239	7.00896	7.8511
Bmp5	8.76664	9.34743	10.0404	8.02328	8.00294	7.28758	7.30186	NM_007555	Bmp5	Mus musculus bone morphogenetic protein 5 (Bmp5), mRNA [NM_007555]	1.73092	0.00118949	7.65391	9.38483
Bmpr1a	10.7124	11.0001	11.0922	10.3498	10.2894	10.7069	10.7448	NM_009758	Bmpr1a	Mus musculus bone morphogenetic protein receptor, type 1A (Bmpr1a), mRNA [NM_009758]	0.41221	0.0423085	10.5227	10.9349
Bnip2	12.7673	12.4122	12.5273	12.2547	11.6844	11.3443	11.9169	NM_016787	Bnip2	Mus musculus BCL2/adenovirus E1B interacting protein 2 (Bnip2), transcript variant beta, mRNA [NM_016787]	0.768849	0.00960617	11.8001	12.5689
Bok	10.5482	10.3466	10.1123	8.44211	9.43189	8.84865	9.93332	NM_016778	Bok	Mus musculus BCL2-related ovarian killer (Bok), mRNA [NM_016778]	1.17168	0.0105724	9.16399	10.3357
Bphl	8.68512	8.54362	8.85869	8.75897	9.30755	9.32345	9.16529	AK017801	Bphl	Mus musculus 8 days embryo whole body cDNA, RIKEN full-length enriched library, clone:5730533B08 product:similar to aromatic ester hydrolase (EC 3.1.1.-) [Homo sapiens], full insert sequence. [AK017801]	-0.443008	0.0341891	9.13882	8.69581
BQ175156	7.9243	7.93494	7.90723	8.11199	8.23509	8.25716	8.12238	BQ175156		UI-M-DJ2-bwd-o-12-0-UI.s1 NIH_BMAP_DJ2 Mus musculus cDNA clone UI-M-DJ2-bwd-o-12-0-UI 3', mRNA sequence [BQ175156]	-0.259498	0.0343762	8.18166	7.92216
BQ176219	9.17306	9.32963	8.57937	8.45086	8.12109	8.09614	8.51747	BQ176219		UI-M-DJ2-bwg-o-02-0-UI.s1 NIH_BMAP_DJ2 Mus musculus cDNA clone UI-M-DJ2-bwg-o-02-0-UI 3', mRNA sequence [BQ176219]	0.730964	0.00998437	8.29639	9.02735
BQ714728	10.1854	9.91473	9.27171	6.85109	9.45103	7.65568	6.8781	BQ714728		AGENCOURT_8474690 NIH_MGC_129 Mus musculus cDNA clone IMAGE:6310403 5', mRNA sequence [BQ714728]	2.08165	0.0123305	7.70898	9.79062
BQ939345	8.05365	8.29094	8.37223	8.46983	8.60163	8.97459	8.94153	BQ939345		AGENCOURT_8950100 NCI_CGAP_Mam2 Mus musculus cDNA clone IMAGE:6442143 5', mRNA sequence [BQ939345]	-0.50795	0.0178078	8.74689	8.23894
Brip1	8.51593	8.65154	10.1915	7.7445	8.52267	8.20604	7.7761	NM_178309	Brip1	Mus musculus BRCA1 interacting protein C-terminal helicase 1 (Brip1), mRNA [NM_178309]	1.05731	0.0397493	8.06233	9.11964
Brs3	8.09996	7.8917	7.74105	8.78155	8.88625	8.31259	8.47816	NM_009766	Brs3	Mus musculus bombesin-like receptor 3 (Brs3), mRNA [NM_009766]	-0.703735	0.00458576	8.61464	7.9109
Bsn	10.4437	10.1177	8.71657	10.018	11.3658	11.0353	11.1107	XM_006511634	Bsn	PREDICTED: Mus musculus bassoon (Bsn), transcript variant X1, mRNA [XM_006511634]	-1.12314	0.0487742	10.8825	9.75934
Bst2	11.1754	11.0725	10.6544	10.4253	9.73105	10.0222	9.686	NM_198095	Bst2	Mus musculus bone marrow stromal cell antigen 2 (Bst2), mRNA [NM_198095]	1.00126	0.00233745	9.96614	10.9674
Btbd1	10.5152	10.6168	10.7516	10.7479	10.8538	11.1076	11.144	NM_146193	Btbd1	Mus musculus BTB (POZ) domain containing 1 (Btbd1), mRNA [NM_146193]	-0.335466	0.0468921	10.9633	10.6279
Btbd17	8.59407	8.1413	7.86737	9.42061	9.80345	9.69861	9.2867	NM_028055	Btbd17	Mus musculus BTB (POZ) domain containing 17 (Btbd17), mRNA [NM_028055]	-1.35142	0.000285045	9.55234	8.20092
Btbd3	9.36238	9.12872	9.53594	8.80731	8.87194	8.67787	8.93456	NM_145534	Btbd3	Mus musculus BTB (POZ) domain containing 3 (Btbd3), transcript variant 1, mRNA [NM_145534]	0.519429	0.00571607	8.82292	9.34235
Btg1	11.8621	11.5428	11.748	10.8659	11.1968	10.8815	10.8521	NM_007569	Btg1	Mus musculus B cell translocation gene 1, anti-proliferative (Btg1), mRNA [NM_007569]	0.768512	0.000752159	10.9491	11.7176
Btg1-ps2	9.836	10.5802	10.3928	9.74561	9.49408	9.88377	9.99529	NM_001034856	Btg1-ps2	Mus musculus B cell translocation gene 1, anti-proliferative, pseudogene 2 (Btg1-ps2), mRNA [NM_001034856]	0.48996	0.0497473	9.77969	10.2696
Btnl9	10.1881	9.69203	10.672	8.75921	8.82669	8.858	8.75259	AY177687	Btnl9	Mus musculus butyrophilin 3 mRNA, complete cds. [AY177687]	1.38493	0.00031549	8.79912	10.1841
Btrc	8.36248	9.02971	8.7681	9.55246	9.60972	9.47667	9.63496	BC052879	Btrc	Mus musculus beta-transducin repeat containing protein, mRNA (cDNA clone IMAGE:30045965), with apparent retained intron. [BC052879]	-0.848357	0.00122996	9.56845	8.7201
Bub1b	8.77603	8.01235	8.19257	7.65836	8.00554	7.91761	7.53016	NM_009773	Bub1b	Mus musculus budding uninhibited by benzimidazoles 1 homolog, beta (S. cerevisiae) (Bub1b), mRNA [NM_009773]	0.549067	0.0356279	7.77792	8.32698
BX518075	10.7003	10.6573	11.16	9.24229	10.6441	9.71934	10.1862	BX518075		BX518075 Soares_mammary_gland_NbMMG Mus musculus cDNA clone IMAGp998C103137 ; IMAGE:1246785, mRNA sequence [BX518075]	0.891216	0.0287072	9.94798	10.8392
BX522927	11.4565	10.6482	11.5799	10.5479	10.3547	10.4413	10.8586	BX522927		BX522927 Barstead mouse irradiated colon MPLRB7 Mus musculus cDNA clone IMAGp998K212853 ; IMAGE:1137932, mRNA sequence [BX522927]	0.677585	0.0274227	10.5506	11.2282
BY531197	6.26919	7.08756	7.05422	7.22685	7.38072	7.6129	7.73284	BY531197		BY531197 RIKEN full-length enriched, NOD-derived CD11c +ve dendritic cells Mus musculus cDNA clone F630212L11 3', mRNA sequence [BY531197]	-0.684666	0.0213153	7.48833	6.80366
BY611726	8.48721	9.14976	9.09415	9.85431	9.35008	10.1067	9.69277	BY611726		BY611726 RIKEN full-length enriched, visual cortex Mus musculus cDNA clone K230325C15 3', mRNA sequence [BY611726]	-0.840601	0.00791878	9.75097	8.91037
BY742307	9.13354	9.75947	8.9356	9.9658	9.97125	9.95771	9.48714	BY742307		BY742307 RIKEN full-length enriched, adult retina Mus musculus cDNA clone A930032F01 5'. [BY742307]	-0.569273	0.0392595	9.84548	9.2762
BY753166	8.51761	8.30012	9.77382	7.60396	8.09545	7.74209	7.41743	BY753166		BY753166 RIKEN full-length enriched, adult inner ear Mus musculus cDNA clone F930115D11 5'. [BY753166]	1.14912	0.014135	7.71473	8.86385
BY754829	7.4357	7.16476	7.34385	7.857	7.63133	7.60652	7.65556	BY754829		BY754829 RIKEN full-length enriched, 15 days embryo head Mus musculus cDNA clone 4022416B06 3'. [BY754829]	-0.372831	0.0171784	7.6876	7.31477
BY754910	10.0095	9.70252	9.62855	10.4864	10.5526	10.1781	9.96924	BY754910		BY754910 RIKEN full-length enriched, 8 cells embryo Mus musculus cDNA clone E860031G16 3'. [BY754910]	-0.516404	0.0235212	10.2966	9.78019
BY755281	6.23129	6.20359	6.30352	6.65494	6.30352	6.75803	6.6124	BY755281		BY755281 RIKEN full-length enriched, RCB-0559 K-1 . F1 cDNA Mus musculus cDNA clone G430138J05 3'. [BY755281]	-0.336088	0.0399827	6.58222	6.24613
Bzw1	12.023	11.8286	12.3278	11.5334	11.4128	11.6129	11.7189	NM_025824	Bzw1	Mus musculus basic leucine zipper and W2 domains 1 (Bzw1), mRNA [NM_025824]	0.490289	0.0130832	11.5695	12.0598
Bzw2	10.324	10.3815	10.4068	11.1984	10.7288	10.8312	10.5304	BC058796	Bzw2	Mus musculus basic leucine zipper and W2 domains 2, mRNA (cDNA clone IMAGE:6486091), complete cds. [BC058796]	-0.451473	0.0286817	10.8222	10.3707
C030014L02	6.18247	6.1567	6.10823	5.90827	5.93882	5.90827	5.88448	AK047704	C030014L02	Mus musculus adult male corpus striatum cDNA, RIKEN full-length enriched library, clone:C030014L02 product:unclassifiable, full insert sequence. [AK047704]	0.239172	0.0381333	5.90996	6.14913
C130009A20Rik	8.27406	8.84869	8.58676	8.23817	8.2517	8.13619	8.05901	AK142864	C130009A20Rik	Mus musculus 15 days embryo head cDNA, RIKEN full-length enriched library, clone:D930032C08 product:unclassifiable, full insert sequence. [AK142864]	0.398573	0.0347904	8.17126	8.56984
C130040N14Rik	8.06883	8.28825	7.85415	8.43348	8.48433	8.22313	8.68545	AK140837	C130040N14Rik	Mus musculus 16 days embryo head cDNA, RIKEN full-length enriched library, clone:C130040N14 product:hypothetical protein, full insert sequence. [AK140837]	-0.386187	0.0422273	8.4566	8.07041
C130045F17Rik	11.1864	11.0275	10.9431	11.468	11.3235	11.3417	11.5195	AK048273	C130045F17Rik	Mus musculus 16 days embryo head cDNA, RIKEN full-length enriched library, clone:C130045F17 product:unclassifiable, full insert sequence. [AK048273]	-0.360896	0.0155266	11.4132	11.0523
C130074G19Rik	11.9073	10.3806	10.8917	8.5105	9.2076	8.48491	8.21875	NM_178692	C130074G19Rik	Mus musculus RIKEN cDNA C130074G19 gene (C130074G19Rik), mRNA [NM_178692]	2.45445	0.000303696	8.60544	11.0599
C1qc	9.44115	9.43934	10.0278	8.76638	9.38261	7.859	8.53581	NM_007574	C1qc	Mus musculus complement component 1, q subcomponent, C chain (C1qc), mRNA [NM_007574]	1.00013	0.02282	8.63595	9.63608
C1qtnf1	9.79464	9.84994	9.35264	9.1423	8.96801	8.92325	8.82321	NM_001204129	C1qtnf1	Mus musculus C1q and tumor necrosis factor related protein 1 (C1qtnf1), transcript variant 1, mRNA [NM_001204129]	0.701551	0.00260184	8.96419	9.66574
C1qtnf2	11.0795	10.4006	9.84531	9.02839	10.0754	9.01094	9.15258	NM_026979	C1qtnf2	Mus musculus C1q and tumor necrosis factor related protein 2 (C1qtnf2), mRNA [NM_026979]	1.125	0.0162452	9.31682	10.4418
C1qtnf5	7.95785	9.84056	9.49103	7.89083	7.94271	8.11979	8.10808	NM_001040632	C1qtnf5	Mus musculus C1q and tumor necrosis factor related protein 5 (C1qtnf5), transcript variant 2, mRNA [NM_001040632]	1.08113	0.0334373	8.01535	9.09648
C1s1	10.7786	11.058	10.362	9.80503	9.99393	9.5951	10.2413	NM_144938	C1s1	Mus musculus complement component 1, s subcomponent 1 (C1s1), transcript variant 1, mRNA [NM_144938]	0.824037	0.00588015	9.90883	10.7329
C1s2	12.1267	12.0657	11.5489	11.4236	11.121	9.48069	10.0464	NM_173864	C1s2	Mus musculus complement component 1, s subcomponent 2 (C1s2), mRNA [NM_173864]	1.39583	0.0199488	10.5179	11.9138
C2	10.155	9.4829	9.87478	9.1711	9.39152	8.93704	9.12392	NM_013484	C2	Mus musculus complement component 2 (within H-2S) (C2), mRNA [NM_013484]	0.681653	0.00765622	9.15589	9.83755
C2cd2	9.7122	8.74645	9.59316	8.46415	8.60092	7.90423	7.80173	NM_174847	C2cd2	Mus musculus C2 calcium-dependent domain containing 2 (C2cd2), mRNA [NM_174847]	1.15785	0.00578572	8.19276	9.3506
C2cd2l	10.9331	10.9084	11.0766	11.5839	11.3307	11.3825	11.5277	NM_027909	C2cd2l	Mus musculus C2 calcium-dependent domain containing 2-like (C2cd2l), mRNA [NM_027909]	-0.48353	0.0037	11.4562	10.9727
C2cd4b	9.21069	10.6921	10.4473	11.2519	12.4752	11.8654	11.9305	NM_001081314	C2cd4b	Mus musculus C2 calcium-dependent domain containing 4B (C2cd4b), mRNA [NM_001081314]	-1.76405	0.00322202	11.8807	10.1167
C3	12.7393	11.3422	11.8197	11.52	11.3435	10.8308	10.2991	NM_009778	C3	Mus musculus complement component 3 (C3), mRNA [NM_009778]	0.968717	0.044962	10.9984	11.9671
C330006A16Rik	11.8842	11.7112	11.6965	12.0113	11.9477	12.0009	12.16	NM_001256521	C330006A16Rik	Mus musculus RIKEN cDNA C330006A16 gene (C330006A16Rik), transcript variant 1, mRNA [NM_001256521]	-0.266008	0.0463097	12.03	11.764
C330013J21Rik	7.3495	7.53064	7.55283	9.36258	7.99342	8.58893	7.81167	XR_375410	C330013J21Rik	PREDICTED: Mus musculus RIKEN cDNA C330013J21 gene (C330013J21Rik), transcript variant X1, misc_RNA [XR_375410]	-0.961494	0.0295641	8.43915	7.47766
C330020E22Rik	10.396	11.622	10.6248	9.79554	9.15456	9.31698	8.61453	XR_882416	C330020E22Rik	PREDICTED: Mus musculus RIKEN cDNA C330020E22 gene (C330020E22Rik), transcript variant X23, ncRNA [XR_882416]	1.66053	0.00232253	9.2204	10.8809
C530020B09Rik	9.79873	9.3684	9.59954	9.76105	10.325	9.92815	10.1028	AK017534	C530020B09Rik	Mus musculus 8 days embryo whole body cDNA, RIKEN full-length enriched library, clone:5730409K11 product:unclassifiable, full insert sequence. [AK017534]	-0.440365	0.0369226	10.0293	9.58889
C530043K16Rik	8.80334	9.29189	9.87381	7.65836	7.91608	9.09611	8.32208	AK083074	C530043K16Rik	Mus musculus 12 days embryo spinal cord cDNA, RIKEN full-length enriched library, clone:C530043K16 product:unclassifiable, full insert sequence. [AK083074]	1.07485	0.0256542	8.24816	9.32301
C530044C16Rik	9.55081	9.69923	10.3116	8.25113	9.00166	9.21392	8.33835	NR_045984	C530044C16Rik	Mus musculus RIKEN cDNA C530044C16 gene (C530044C16Rik), long non-coding RNA [NR_045984]	1.1526	0.00567993	8.70127	9.85387
C5ar1	10.2188	10.4787	11.3717	8.27656	10.0866	8.95114	8.71677	NM_001173550	C5ar1	Mus musculus complement component 5a receptor 1 (C5ar1), transcript variant 2, mRNA [NM_001173550]	1.68194	0.00723749	9.00776	10.6897
C77080	8.07454	8.51939	8.33915	9.39006	9.36949	9.11491	9.52871	NM_001033189	C77080	Mus musculus expressed sequence C77080 (C77080), transcript variant 1, mRNA [NM_001033189]	-1.03976	0.000214245	9.35079	8.31103
C79468	7.93971	8.73893	7.4352	10.3521	10.0405	10.2403	10.3963	CF745569	C79468	UI-M-GV0-clw-a-20-0-UI.r1 NIH_BMAP_GV0 Mus musculus cDNA clone IMAGE:30620083 5', mRNA sequence [CF745569]	-2.21934	9.23522e-05	10.2573	8.03795
C81189	10.688	11.0846	11.1836	11.2256	9.46043	9.31265	9.37381	AK158814	C81189	Mus musculus visual cortex cDNA, RIKEN full-length enriched library, clone:K430332D03 product:hypothetical protein, full insert sequence. [AK158814]	1.14229	0.0446518	9.84312	10.9854
C87473	7.92176	7.90175	7.53238	8.21875	9.01667	8.337	8.54187	C87473		C87473 Mouse fertilized one-cell-embryo cDNA Mus musculus cDNA clone J0246D08 3'. [C87473]	-0.743277	0.00962531	8.52857	7.7853
C920021L13Rik	8.56069	8.58987	9.00354	8.5049	7.99791	8.10021	7.97699	NR_040446	C920021L13Rik	Mus musculus RIKEN cDNA C920021L13 gene (C920021L13Rik), long non-coding RNA [NR_040446]	0.573029	0.0149213	8.145	8.71803
Cables1	10.6612	10.8413	10.5232	10.4588	10.3059	10.157	10.0819	NM_022021	Cables1	Mus musculus CDK5 and Abl enzyme substrate 1 (Cables1), transcript variant 2, mRNA [NM_022021]	0.424323	0.017516	10.2509	10.6752
Cachd1	9.37479	9.30797	9.04955	9.20789	8.1909	8.54436	8.69704	NM_198037	Cachd1	Mus musculus cache domain containing 1 (Cachd1), mRNA [NM_198037]	0.584054	0.0412716	8.66005	9.2441
Cacna1a	9.16649	9.48845	9.26918	10.362	10.1925	10.3808	10.1532	NM_007578	Cacna1a	Mus musculus calcium channel, voltage-dependent, P/Q type, alpha 1A subunit (Cacna1a), transcript variant 1, mRNA [NM_007578]	-0.964111	0.000100637	10.2721	9.30804
Cacna1d	10.2874	10.9209	10.5968	10.9997	11.3483	11.6089	11.6552	NM_001302637	Cacna1d	Mus musculus calcium channel, voltage-dependent, L type, alpha 1D subunit (Cacna1d), transcript variant 3, mRNA [NM_001302637]	-0.801315	0.00678527	11.403	10.6017
Cacna2d1	8.78174	9.61754	9.71631	10.1651	10.0038	9.99053	10.0278	ENSMUST00000200270	Cacna2d1	calcium channel, voltage-dependent, alpha2/delta subunit 1 [Source:MGI Symbol;Acc:MGI:88295] [ENSMUST00000200270]	-0.674932	0.0201054	10.0468	9.37186
Cacnb3	11.539	12.0453	11.1508	13.2835	11.8715	12.7322	12.132	NM_007581	Cacnb3	Mus musculus calcium channel, voltage-dependent, beta 3 subunit (Cacnb3), transcript variant 1, mRNA [NM_007581]	-0.926424	0.0387566	12.5048	11.5784
Cacng5	6.72188	6.6893	6.64081	6.83722	7.30256	7.64169	6.95237	NM_080644	Cacng5	Mus musculus calcium channel, voltage-dependent, gamma subunit 5 (Cacng5), transcript variant 2, mRNA [NM_080644]	-0.499463	0.0406127	7.18346	6.684
Cacng7	10.4657	10.8476	10.3937	8.84388	10.5096	9.27426	8.98611	ENSMUST00000092891	Cacng7	calcium channel, voltage-dependent, gamma subunit 7 [Source:MGI Symbol;Acc:MGI:1932374] [ENSMUST00000092891]	1.16553	0.0201305	9.40345	10.569
Cadps	9.56437	10.3622	10.0655	11.4718	11.8105	11.3698	11.7262	NM_012061	Cadps	Mus musculus Ca2+-dependent secretion activator (Cadps), transcript variant 1, mRNA [NM_012061]	-1.59723	0.000104187	11.5946	9.99734
Calcrl	11.3026	10.8985	12.134	7.28725	7.76738	7.80289	7.06228	NM_018782	Calcrl	Mus musculus calcitonin receptor-like (Calcrl), mRNA [NM_018782]	3.96509	3.62863e-06	7.47995	11.445
Cald1	11.4904	11.9205	11.8549	10.8828	10.8471	10.4896	10.4343	ENSMUST00000155714	Cald1	caldesmon 1 [Source:MGI Symbol;Acc:MGI:88250] [ENSMUST00000155714]	1.09183	0.000342059	10.6635	11.7553
Calhm2	8.02983	9.05138	8.18321	7.9881	7.64195	6.84755	7.45374	AK036961	Calhm2	Mus musculus adult female vagina cDNA, RIKEN full-length enriched library, clone:9930030P21 product:programmed cell death protein 11, full insert sequence. [AK036961]	0.93864	0.0248362	7.48283	8.42147
Calu	11.827	11.3443	11.7697	11.3537	11.1901	10.8454	11.1167	NM_007594	Calu	Mus musculus calumenin (Calu), transcript variant 1, mRNA [NM_007594]	0.520568	0.0192948	11.1264	11.647
Camk1	9.34672	9.55623	8.82559	8.65471	8.75233	8.81179	8.6598	ENSMUST00000156853	Camk1	calcium/calmodulin-dependent protein kinase I [Source:MGI Symbol;Acc:MGI:1098535] [ENSMUST00000156853]	0.52319	0.021818	8.71966	9.24285
Camk1g	9.07863	9.25973	8.83243	9.43762	9.50459	9.7939	9.51747	NM_144817	Camk1g	Mus musculus calcium/calmodulin-dependent protein kinase I gamma (Camk1g), mRNA [NM_144817]	-0.506464	0.010311	9.56339	9.05693
Camk2b	9.47977	10.3501	10.409	11.0081	11.1298	11.4896	11.5306	NM_001174053	Camk2b	Mus musculus calcium/calmodulin-dependent protein kinase II, beta (Camk2b), transcript variant 1, mRNA [NM_001174053]	-1.20992	0.00208209	11.2895	10.0796
Camk2g	9.98892	10.1285	10.2886	9.49202	9.93832	9.3551	9.88747	NM_178597	Camk2g	Mus musculus calcium/calmodulin-dependent protein kinase II gamma (Camk2g), transcript variant 1, mRNA [NM_178597]	0.467135	0.0336696	9.66823	10.1354
Camk2n1	11.1612	12.3634	12.143	13.0246	12.918	13.3499	12.834	NM_025451	Camk2n1	Mus musculus calcium/calmodulin-dependent protein kinase II inhibitor 1 (Camk2n1), mRNA [NM_025451]	-1.14243	0.00541204	13.0316	11.8892
Camk2n2	9.23649	10.3387	10.4858	11.7546	11.2164	11.6702	11.4065	NM_028420	Camk2n2	Mus musculus calcium/calmodulin-dependent protein kinase II inhibitor 2 (Camk2n2), mRNA [NM_028420]	-1.4916	0.00176539	11.5119	10.0203
Camk4	9.34796	9.10034	8.49171	8.50178	7.56359	6.81863	8.58652	NM_009793	Camk4	Mus musculus calcium/calmodulin-dependent protein kinase IV (Camk4), mRNA [NM_009793]	1.11238	0.0430796	7.86763	8.98
Capg	10.7751	10.5655	10.0847	9.87929	9.82084	9.47686	9.18422	NM_001042534	Capg	Mus musculus capping protein (actin filament), gelsolin-like (Capg), transcript variant 2, mRNA [NM_001042534]	0.884779	0.00597013	9.5903	10.4751
Capn10	8.24758	8.39588	8.34286	8.68837	9.23894	8.96957	9.08683	AK013497	Capn10	Mus musculus adult male hippocampus cDNA, RIKEN full-length enriched library, clone:2900008C09 product:calpain 10, full insert sequence. [AK013497]	-0.667153	0.00264675	8.99592	8.32877
Capn6	7.3495	8.12194	7.08162	6.58152	6.6208	6.4697	6.5166	ENSMUST00000151154	Capn6	calpain 6 [Source:MGI Symbol;Acc:MGI:1100850] [ENSMUST00000151154]	0.970529	0.00415646	6.54716	7.51768
Capns1	12.4069	12.5135	12.2705	11.6909	11.7782	11.6385	12.3334	NM_009795	Capns1	Mus musculus calpain, small subunit 1 (Capns1), mRNA [NM_009795]	0.536723	0.0235935	11.8602	12.397
Caprin2	8.86779	8.51415	8.65714	9.23253	9.21994	8.96924	8.82658	ENSMUST00000132535	Caprin2	caprin family member 2 [Source:MGI Symbol;Acc:MGI:2448541] [ENSMUST00000132535]	-0.382381	0.038451	9.06207	8.67969
Caps2	6.63849	6.90886	6.79051	6.80533	7.74041	7.45648	7.32566	NM_178278	Caps2	Mus musculus calcyphosphine 2 (Caps2), mRNA [NM_178278]	-0.552681	0.0383701	7.33197	6.77929
Capsl	9.40481	10.506	10.7046	10.9824	11.312	10.9695	11.8685	NM_029341	Capsl	Mus musculus calcyphosine-like (Capsl), mRNA [NM_029341]	-1.07796	0.0188262	11.2831	10.2051
Car2	9.15725	8.36206	8.52229	7.79954	7.2249	7.41803	7.70034	NM_009801	Car2	Mus musculus carbonic anhydrase 2 (Car2), mRNA [NM_009801]	1.14483	0.00142661	7.5357	8.68054
Card10	10.0238	9.08487	9.31209	8.51733	9.06734	8.8526	8.421	NM_130859	Card10	Mus musculus caspase recruitment domain family, member 10 (Card10), mRNA [NM_130859]	0.759012	0.021612	8.71457	9.47358
Casc3	10.2999	10.6792	10.3024	10.7138	10.6753	11.1394	10.8878	ENSMUST00000144220	Casc3	cancer susceptibility candidate 3 [Source:MGI Symbol;Acc:MGI:2179723] [ENSMUST00000144220]	-0.426908	0.0338379	10.8541	10.4272
Casc4	10.5394	11.1525	11.31	11.6615	11.1901	11.5034	12.0251	NM_199038	Casc4	Mus musculus cancer susceptibility candidate 4 (Casc4), transcript variant 2, mRNA [NM_199038]	-0.594397	0.0491986	11.595	11.0006
Casd1	10.7326	10.8999	10.6062	9.45663	10.1791	10.4062	10.392	NM_145398	Casd1	Mus musculus CAS1 domain containing 1 (Casd1), mRNA [NM_145398]	0.637754	0.0335337	10.1085	10.7462
Caskin2	10.0157	9.44499	9.50342	8.9785	8.58871	8.53984	8.63864	NM_080643	Caskin2	Mus musculus CASK-interacting protein 2 (Caskin2), mRNA [NM_080643]	0.968275	0.000999365	8.68642	9.6547
Casp12	7.65445	7.65556	7.98393	7.55045	7.42194	7.31243	7.37264	NM_009808	Casp12	Mus musculus caspase 12 (Casp12), mRNA [NM_009808]	0.350279	0.0292749	7.41437	7.76465
Casp4	9.08667	9.03201	8.7078	8.00052	8.05608	8.05146	8.81128	NM_007609	Casp4	Mus musculus caspase 4, apoptosis-related cysteine peptidase (Casp4), mRNA [NM_007609]	0.712325	0.0153165	8.22983	8.94216
Casp7	8.33615	8.48376	8.89495	7.8184	7.3147	7.64478	8.45612	NM_007611	Casp7	Mus musculus caspase 7 (Casp7), mRNA [NM_007611]	0.76312	0.0271298	7.8085	8.57162
Casq2	10.2626	10.1348	11.1298	8.59808	9.41358	9.17762	9.17863	NM_009814	Casq2	Mus musculus calsequestrin 2 (Casq2), mRNA [NM_009814]	1.41708	0.00155599	9.09198	10.5091
Casr	8.49032	8.43397	7.93382	9.27293	8.95124	8.68851	9.39904	NM_013803	Casr	Mus musculus calcium-sensing receptor (Casr), mRNA [NM_013803]	-0.791897	0.00796881	9.07793	8.28604
Cast	10.0974	9.38409	9.28468	7.65522	8.49397	8.30459	9.22101	NM_009817	Cast	Mus musculus calpastatin (Cast), transcript variant 2, mRNA [NM_009817]	1.17004	0.0154425	8.41869	9.58873
Cat	9.91386	10.182	9.88545	8.91434	8.92463	9.29918	8.153	NM_009804	Cat	Mus musculus catalase (Cat), mRNA [NM_009804]	1.17097	0.00253118	8.82279	9.99376
Catsper2	8.59145	8.81426	8.94705	9.106	9.05282	9.08491	9.37479	NM_153075	Catsper2	Mus musculus cation channel, sperm associated 2 (Catsper2), mRNA [NM_153075]	-0.370379	0.0299797	9.15463	8.78425
Cav1	12.4915	12.3103	12.4759	10.1679	9.79673	9.37032	8.91882	NM_001243064	Cav1	Mus musculus caveolin 1, caveolae protein (Cav1), transcript variant 2, mRNA [NM_001243064]	2.86247	1.4133e-05	9.56344	12.4259
Cav2	10.2506	9.99297	10.7158	8.08026	7.93403	7.78324	8.2239	NM_001277756	Cav2	Mus musculus caveolin 2 (Cav2), transcript variant 2, mRNA [NM_001277756]	2.31444	4.97374e-06	8.00536	10.3198
CB205479	10.5575	10.1684	10.2026	9.73611	9.85531	9.70252	10.2251	CB205479		AGENCOURT_11275875 NIH_MGC_135 Mus musculus cDNA clone IMAGE:30140957 5', mRNA sequence [CB205479]	0.429733	0.039877	9.87977	10.3095
CB590766	8.79172	8.55884	8.09127	7.09298	8.21875	7.11061	7.31793	CB590766		AGENCOURT_12566744 NIH_MGC_136 Mus musculus cDNA clone IMAGE:30289634 5', mRNA sequence [CB590766]	1.04554	0.0111853	7.43507	8.48061
CB846113	11.0125	11.8094	11.6761	12.5092	12.1732	12.5542	12.3688	CB846113		M2PN-1833 MOUSE POST-NATAL DAY 2 EYE Mus musculus cDNA 5', mRNA sequence [CB846113]	-0.902018	0.00332598	12.4013	11.4993
CB954750	7.6834	7.29038	8.09479	7.00867	6.73838	7.50243	6.86002	CB954750		AGENCOURT_13692081 NIH_MGC_176 Mus musculus cDNA clone IMAGE:30304269 5', mRNA sequence [CB954750]	0.662147	0.0303799	7.02738	7.68952
Cbr2	8.64593	8.32596	8.58424	8.03492	8.28203	8.03969	8.06832	NM_007621	Cbr2	Mus musculus carbonyl reductase 2 (Cbr2), mRNA [NM_007621]	0.412472	0.0140244	8.10624	8.51871
Cc2d1b	11.5538	11.1416	11.2742	11.9404	11.6678	11.4673	11.7619	NM_177045	Cc2d1b	Mus musculus coiled-coil and C2 domain containing 1B (Cc2d1b), mRNA [NM_177045]	-0.386123	0.0429139	11.7093	11.3232
Ccbe1	7.83697	7.63354	8.04831	7.34565	7.60515	7.2999	7.40335	ENSMUST00000151343	Ccbe1	collagen and calcium binding EGF domains 1 [Source:MGI Symbol;Acc:MGI:2445053] [ENSMUST00000151343]	0.426098	0.0181238	7.41351	7.83961
Ccdc102a	8.61124	8.80572	8.56953	7.55758	8.41479	7.83709	7.39189	NM_001033533	Ccdc102a	Mus musculus coiled-coil domain containing 102A (Ccdc102a), mRNA [NM_001033533]	0.861824	0.00876765	7.80034	8.66216
Ccdc149	7.22524	8.07543	7.63081	11.2338	8.14641	8.38436	9.77332	NM_001256059	Ccdc149	Mus musculus coiled-coil domain containing 149 (Ccdc149), mRNA [NM_001256059]	-1.74064	0.0453996	9.38447	7.64383
Ccdc167	9.42833	9.43869	9.571	10.1087	10.226	9.83203	10.5349	NM_001163741	Ccdc167	Mus musculus coiled-coil domain containing 167 (Ccdc167), transcript variant 1, mRNA [NM_001163741]	-0.696076	0.00454344	10.1754	9.47934
Ccdc181	11.242	10.5983	10.5974	11.7272	11.9254	11.3004	11.6967	NM_029115	Ccdc181	Mus musculus coiled-coil domain containing 181 (Ccdc181), mRNA [NM_029115]	-0.849862	0.00523922	11.6624	10.8126
Ccdc184	8.88916	9.21604	9.09862	9.59214	9.86982	9.74141	9.96924	NM_177716	Ccdc184	Mus musculus coiled-coil domain containing 184 (Ccdc184), mRNA [NM_177716]	-0.725212	0.00106745	9.79315	9.06794
Ccdc186	9.78502	9.72586	10.0127	9.17388	9.3393	9.12145	9.39325	ENSMUST00000118592	Ccdc186	coiled-coil domain containing 186 [Source:MGI Symbol;Acc:MGI:2445022] [ENSMUST00000118592]	0.58421	0.00227125	9.25697	9.84118
Ccdc22	10.3914	9.48466	10.0919	8.82843	9.83074	8.89044	9.42231	NM_138603	Ccdc22	Mus musculus coiled-coil domain containing 22 (Ccdc22), mRNA [NM_138603]	0.746347	0.0454335	9.24298	9.98933
Ccdc23	10.3245	10.2275	10.0242	9.02304	9.56776	9.92549	9.56752	NM_024462	Ccdc23	Mus musculus coiled-coil domain containing 23 (Ccdc23), transcript variant 2, mRNA [NM_024462]	0.67111	0.0152463	9.52095	10.1921
Ccdc3	8.64593	7.5594	8.78686	8.15613	7.2586	6.63331	6.36482	NM_028804	Ccdc3	Mus musculus coiled-coil domain containing 3 (Ccdc3), mRNA [NM_028804]	1.22752	0.0365646	7.10322	8.33073
Ccdc40	9.4376	9.48466	9.18643	9.60082	10.018	10.1149	9.85715	NM_175430	Ccdc40	Mus musculus coiled-coil domain containing 40 (Ccdc40), mRNA [NM_175430]	-0.528152	0.0113439	9.89772	9.36956
Ccdc58	9.57605	9.62848	9.32795	9.85254	10.4762	10.2701	10.2296	NM_198645	Ccdc58	Mus musculus coiled-coil domain containing 58 (Ccdc58), transcript variant 1, mRNA [NM_198645]	-0.696302	0.00414182	10.2071	9.51083
Ccdc71l	7.79432	8.38156	9.00354	7.80791	7.0353	6.76326	8.06409	NM_001162903	Ccdc71l	Mus musculus coiled-coil domain containing 71 like (Ccdc71l), mRNA [NM_001162903]	0.975502	0.0422285	7.41764	8.39314
Ccdc78	7.71161	7.66265	8.48788	8.72337	8.84701	9.15526	9.27662	NM_001165929	Ccdc78	Mus musculus coiled-coil domain containing 78 (Ccdc78), mRNA [NM_001165929]	-1.04652	0.00311934	9.00056	7.95405
Ccdc80	11.9208	12.3368	12.3852	10.8923	10.8531	9.19734	10.4633	NM_026439	Ccdc80	Mus musculus coiled-coil domain containing 80 (Ccdc80), mRNA [NM_026439]	1.86275	0.00240386	10.3515	12.2143
Ccdc85a	8.88289	8.19009	8.11942	7.76193	7.91661	7.96343	7.67963	ENSMUST00000109501	Ccdc85a	coiled-coil domain containing 85A [Source:MGI Symbol;Acc:MGI:2445069] [ENSMUST00000109501]	0.567066	0.0254345	7.8304	8.39747
Ccdc92	8.52602	8.82378	8.33405	8.93172	10.1701	9.15884	9.9652	NM_144819	Ccdc92	Mus musculus coiled-coil domain containing 92 (Ccdc92), mRNA [NM_144819]	-0.995178	0.017088	9.55646	8.56128
Ccdc93	8.79096	8.45416	8.72227	7.81472	8.38883	8.44012	7.81986	NM_029955	Ccdc93	Mus musculus coiled-coil domain containing 93 (Ccdc93), transcript variant 3, mRNA [NM_029955]	0.539913	0.0325374	8.11588	8.6558
Ccl11	9.43663	9.27572	10.0505	9.31224	8.65738	8.94801	9.09599	NM_011330	Ccl11	Mus musculus chemokine (C-C motif) ligand 11 (Ccl11), mRNA [NM_011330]	0.584209	0.037691	9.00341	9.58762
Ccl12	7.96028	6.65545	7.90723	6.39819	6.39085	6.36919	6.41882	NM_011331	Ccl12	Mus musculus chemokine (C-C motif) ligand 12 (Ccl12), mRNA [NM_011331]	1.11339	0.00804251	6.39426	7.50766
Ccl2	10.4449	10.1377	10.0855	9.88238	9.95903	9.71934	10.015	NM_011333	Ccl2	Mus musculus chemokine (C-C motif) ligand 2 (Ccl2), mRNA [NM_011333]	0.32874	0.0450737	9.89395	10.2227
Ccl3	9.49277	9.4959	10.3265	6.46271	8.37831	6.8816	7.29919	NM_011337	Ccl3	Mus musculus chemokine (C-C motif) ligand 3 (Ccl3), mRNA [NM_011337]	2.51627	0.000746552	7.25545	9.77172
Ccl4	9.59413	9.54205	10.9701	9.77219	8.02684	7.88793	8.39226	NM_013652	Ccl4	Mus musculus chemokine (C-C motif) ligand 4 (Ccl4), mRNA [NM_013652]	1.51562	0.0247759	8.51981	10.0354
Ccl6	9.75494	9.33067	10.5025	9.18429	8.03619	7.77052	8.43353	NM_009139	Ccl6	Mus musculus chemokine (C-C motif) ligand 6 (Ccl6), mRNA [NM_009139]	1.50656	0.0059435	8.35613	9.8627
Ccl9	9.43663	8.7819	9.44789	8.79802	8.51047	7.98119	8.70284	NM_011338	Ccl9	Mus musculus chemokine (C-C motif) ligand 9 (Ccl9), mRNA [NM_011338]	0.72401	0.0227263	8.49813	9.22214
Ccm2l	12.1851	11.1165	11.1942	10.7124	8.98012	8.71232	7.88145	NM_145536	Ccm2l	Mus musculus cerebral cavernous malformation 2-like (Ccm2l), mRNA [NM_145536]	2.42702	0.00595784	9.07157	11.4986
Ccna2	9.55717	9.03378	10.1876	8.31476	8.37424	8.60653	8.82269	NM_009828	Ccna2	Mus musculus cyclin A2 (Ccna2), mRNA [NM_009828]	1.06329	0.00543784	8.52956	9.59284
Ccnd1	10.6292	10.5369	11.0469	8.66995	9.32343	8.24203	9.35978	NM_007631	Ccnd1	Mus musculus cyclin D1 (Ccnd1), mRNA [NM_007631]	1.8389	0.000398096	8.8988	10.7377
Ccnd3	12.2225	12.02	11.9205	11.2422	11.7785	11.5329	11.2461	ENSMUST00000182281	Ccnd3	cyclin D3 [Source:MGI Symbol;Acc:MGI:88315] [ENSMUST00000182281]	0.604417	0.00813725	11.4499	12.0543
Ccnjl	9.25381	9.02405	9.95998	7.33494	8.15079	7.31545	7.14924	NM_001045530	Ccnjl	Mus musculus cyclin J-like (Ccnjl), mRNA [NM_001045530]	1.92501	0.000350111	7.48761	9.41262
Ccno	9.01471	8.25917	8.37467	8.01294	8.17057	8.04445	8.14179	NM_001081062	Ccno	Mus musculus cyclin O (Ccno), mRNA [NM_001081062]	0.457079	0.046071	8.09244	8.54952
Ccnyl1	10.3387	10.6302	11.469	8.7252	8.64601	9.52604	9.76852	NM_001097644	Ccnyl1	Mus musculus cyclin Y-like 1 (Ccnyl1), mRNA [NM_001097644]	1.64618	0.00279724	9.16644	10.8126
Ccpg1	11.4229	12.1652	11.6756	12.1961	12.2202	13.1332	12.7833	NM_001114328	Ccpg1	Mus musculus cell cycle progression 1 (Ccpg1), transcript variant 1, mRNA [NM_001114328]	-0.828605	0.0214375	12.5832	11.7546
Ccpg1os	7.24915	7.53973	8.05146	9.94715	8.93439	9.12981	9.06618	NM_001198789	Ccpg1os	Mus musculus cell cycle progression 1, opposite strand (Ccpg1os), mRNA [NM_001198789]	-1.65594	0.000639984	9.26938	7.61344
Ccr2	7.64556	7.10164	7.60211	6.70222	7.36458	6.86113	6.49734	NM_009915	Ccr2	Mus musculus chemokine (C-C motif) receptor 2 (Ccr2), mRNA [NM_009915]	0.593448	0.0388572	6.85632	7.44977
Ccser2	10.4639	9.91344	10.7888	9.77899	9.9522	9.82206	9.7382	NM_027045	Ccser2	Mus musculus coiled-coil serine rich 2 (Ccser2), transcript variant 1, mRNA [NM_027045]	0.56582	0.0265784	9.82287	10.3887
Cd109	9.74638	8.50079	10.2976	6.91954	6.82205	6.95431	6.65494	NM_153098	Cd109	Mus musculus CD109 antigen (Cd109), mRNA [NM_153098]	2.67722	0.000175667	6.83771	9.51493
Cd151	9.87177	9.24115	9.94111	9.44264	8.65968	8.36063	8.26889	NM_009842	Cd151	Mus musculus CD151 antigen (Cd151), transcript variant 1, mRNA [NM_009842]	1.00172	0.0148644	8.68296	9.68468
Cd164	10.8694	12.3269	11.6361	12.7441	12.2382	12.3481	12.5764	NM_016898	Cd164	Mus musculus CD164 antigen (Cd164), mRNA [NM_016898]	-0.86589	0.0308509	12.4767	11.6108
Cd164l2	10.3839	10.563	10.046	10.6732	10.6913	10.7559	10.5782	ENSMUST00000150744	Cd164l2	CD164 sialomucin-like 2 [Source:MGI Symbol;Acc:MGI:1916905] [ENSMUST00000150744]	-0.343696	0.0474234	10.6747	10.331
Cd1d1	10.2567	10.3002	9.92108	7.91451	9.19764	8.59574	9.67379	NM_007639	Cd1d1	Mus musculus CD1d1 antigen (Cd1d1), mRNA [NM_007639]	1.3139	0.0114329	8.84542	10.1593
Cd200	10.4043	9.7506	10.4394	9.17709	9.37374	9.11068	9.68164	ENSMUST00000167552	Cd200	CD200 antigen [Source:MGI Symbol;Acc:MGI:1196990] [ENSMUST00000167552]	0.862324	0.00519916	9.33579	10.1981
Cd248	14.3381	13.8481	13.6219	12.5844	12.6811	11.8504	12.0345	NM_054042	Cd248	Mus musculus CD248 antigen, endosialin (Cd248), mRNA [NM_054042]	1.64844	0.000351425	12.2876	13.936
Cd24a	12.3976	11.8275	12.1444	11.606	11.2519	11.5264	11.5401	NM_009846	Cd24a	Mus musculus CD24a antigen (Cd24a), mRNA [NM_009846]	0.642083	0.00557642	11.4811	12.1232
Cd300a	11.2853	11.6229	11.708	11.8393	11.9953	11.8839	11.7839	NM_170758	Cd300a	Mus musculus CD300A antigen (Cd300a), mRNA [NM_170758]	-0.336861	0.0409499	11.8756	11.5387
Cd33	7.90351	8.0628	8.84899	8.05262	7.36932	7.41803	7.2249	NM_001111058	Cd33	Mus musculus CD33 antigen (Cd33), transcript variant 1, mRNA [NM_001111058]	0.755551	0.0317517	7.51622	8.27177
Cd34	13.0752	12.4695	12.553	10.7246	10.0231	9.32156	9.84163	NM_133654	Cd34	Mus musculus CD34 antigen (Cd34), transcript variant 2, mRNA [NM_133654]	2.72148	5.28075e-05	9.97774	12.6992
Cd36	9.39017	10.0661	10.4542	7.49517	7.2114	6.86113	8.71677	NM_007643	Cd36	Mus musculus CD36 antigen (Cd36), transcript variant 2, mRNA [NM_007643]	2.39904	0.00103977	7.57112	9.97015
Cd38	11.121	10.2802	10.9255	9.9342	10.0305	10.0021	9.76556	NM_007646	Cd38	Mus musculus CD38 antigen (Cd38), mRNA [NM_007646]	0.842475	0.00429026	9.93308	10.7756
Cd47	10.8744	10.6076	11.0417	10.2957	10.0569	9.82783	10.2774	ENSMUST00000084838	Cd47	CD47 antigen (Rh-related antigen, integrin-associated signal transducer) [Source:MGI Symbol;Acc:MGI:96617] [ENSMUST00000084838]	0.726777	0.00296627	10.1145	10.8413
Cd52	10.5366	9.15898	9.94998	8.66045	8.58015	8.91882	8.80085	NM_013706	Cd52	Mus musculus CD52 antigen (Cd52), mRNA [NM_013706]	1.14177	0.0061101	8.74007	9.88184
Cd68	10.6457	10.5483	10.5911	9.34717	10.2351	9.88238	9.8264	ENSMUST00000108654	Cd68	CD68 antigen [Source:MGI Symbol;Acc:MGI:88342] [ENSMUST00000108654]	0.772272	0.0059687	9.82277	10.595
Cd69	7.2586	7.02379	7.83911	6.7566	6.84172	6.74224	6.74184	NM_001033122	Cd69	Mus musculus CD69 antigen (Cd69), mRNA [NM_001033122]	0.603236	0.0156995	6.7706	7.37384
Cd74	11.2537	10.4879	10.6031	9.01988	10.3037	8.95509	9.15885	NM_001042605	Cd74	Mus musculus CD74 antigen (invariant polypeptide of major histocompatibility complex, class II antigen-associated) (Cd74), transcript variant 1, mRNA [NM_001042605]	1.4222	0.00528532	9.35939	10.7816
Cd81	13.0875	13.2309	13.5468	12.4504	12.1594	12.5894	12.8123	NM_133655	Cd81	Mus musculus CD81 antigen (Cd81), mRNA [NM_133655]	0.785566	0.00370604	12.5029	13.2884
Cd93	14.3829	12.9887	13.716	10.0127	11.4432	10.4858	10.7634	NM_010740	Cd93	Mus musculus CD93 antigen (Cd93), mRNA [NM_010740]	3.01961	0.000129943	10.6763	13.6959
Cda	8.90448	9.2501	9.40487	9.88946	10.0785	9.82455	9.56752	NM_028176	Cda	Mus musculus cytidine deaminase (Cda), mRNA [NM_028176]	-0.653533	0.00623001	9.84002	9.18648
Cdc14b	9.68027	9.93588	9.59273	10.5947	10.4064	10.1073	10.4384	XM_006517226	Cdc14b	PREDICTED: Mus musculus CDC14 cell division cycle 14B (Cdc14b), transcript variant X12, mRNA [XM_006517226]	-0.650403	0.0034765	10.3867	9.7363
Cdc42ep1	10.3436	9.78418	10.226	8.15944	7.81109	7.29186	7.37918	NM_027219	Cdc42ep1	Mus musculus CDC42 effector protein (Rho GTPase binding) 1 (Cdc42ep1), mRNA [NM_027219]	2.45753	1.62948e-05	7.66039	10.1179
Cdc42ep2	10.4064	9.17703	9.42772	8.86867	8.52124	7.85344	8.15655	AK083004	Cdc42ep2	Mus musculus 12 days embryo spinal cord cDNA, RIKEN full-length enriched library, clone:C530030L18 product:CDC42 EFFECTOR PROTEIN 2 homolog [Homo sapiens], full insert sequence. [AK083004]	1.32042	0.0063294	8.34998	9.6704
Cdc42ep4	11.8502	12.2385	12.0958	11.5062	11.9457	11.5934	11.691	NM_020006	Cdc42ep4	Mus musculus CDC42 effector protein (Rho GTPase binding) 4 (Cdc42ep4), transcript variant 1, mRNA [NM_020006]	0.377393	0.0414748	11.6841	12.0615
Cdc42ep5	9.51942	8.37658	8.13051	7.13113	7.38451	7.33972	7.67443	NM_021454	Cdc42ep5	Mus musculus CDC42 effector protein (Rho GTPase binding) 5 (Cdc42ep5), mRNA [NM_021454]	1.29306	0.00513599	7.38245	8.6755
Cdc5l	9.53283	9.98819	9.63544	10.5258	10.6973	10.8018	10.4359	AK004547	Cdc5l	Mus musculus adult male lung cDNA, RIKEN full-length enriched library, clone:1200002I02 product:cell division cycle 5-like (S. pombe), full insert sequence. [AK004547]	-0.896371	0.000583038	10.6152	9.71882
Cdca4	9.52528	9.14463	9.36196	8.84568	8.98824	8.4188	8.84088	NM_028023	Cdca4	Mus musculus cell division cycle associated 4 (Cdca4), mRNA [NM_028023]	0.570559	0.0113257	8.7734	9.34396
Cdca7	9.08802	8.53487	9.34635	8.44505	8.12907	7.62172	8.02176	NM_025866	Cdca7	Mus musculus cell division cycle associated 7 (Cdca7), mRNA [NM_025866]	0.935348	0.00694085	8.0544	8.98975
Cdca8	10.6259	9.87481	9.9701	9.20346	9.41481	8.79763	9.12288	NM_026560	Cdca8	Mus musculus cell division cycle associated 8 (Cdca8), mRNA [NM_026560]	1.02224	0.00239558	9.13469	10.1569
Cdcp1	9.04676	9.1485	9.06008	9.41785	10.0013	9.50452	9.30809	NM_133974	Cdcp1	Mus musculus CUB domain containing protein 1 (Cdcp1), mRNA [NM_133974]	-0.472831	0.0309501	9.55794	9.08511
Cdh1	8.73873	9.83482	9.6648	9.83007	10.7033	10.4437	10.8341	NM_009864	Cdh1	Mus musculus cadherin 1 (Cdh1), mRNA [NM_009864]	-1.04	0.0159577	10.4528	9.41278
Cdh3	8.89055	8.37866	8.80974	7.87467	7.76193	7.78944	7.94285	NM_001037809	Cdh3	Mus musculus cadherin 3 (Cdh3), transcript variant 1, mRNA [NM_001037809]	0.850757	0.000624885	7.84222	8.69298
Cdh5	11.7307	10.9453	11.6888	8.23817	7.77022	7.43078	7.92122	NM_009868	Cdh5	Mus musculus cadherin 5 (Cdh5), mRNA [NM_009868]	3.61486	1.466e-06	7.8401	11.455
Cdhr1	8.06409	8.87139	8.17057	10.211	9.90628	10.6586	9.56231	NM_130878	Cdhr1	Mus musculus cadherin-related family member 1 (Cdhr1), mRNA [NM_130878]	-1.71588	0.000629027	10.0846	8.36868
Cdhr2	10.7542	10.6853	10.501	10.9039	11.4183	11.3392	11.5745	NM_001033364	Cdhr2	Mus musculus cadherin-related family member 2 (Cdhr2), mRNA [NM_001033364]	-0.662083	0.00651317	11.3089	10.6469
Cdk1	9.63401	7.90759	8.6375	7.3505	7.49059	7.38646	7.81167	NM_007659	Cdk1	Mus musculus cyclin-dependent kinase 1 (Cdk1), mRNA [NM_007659]	1.21656	0.0128491	7.50981	8.72637
Cdk17	9.93635	10.1985	10.5224	9.02418	8.92517	9.50378	9.26301	NM_146239	Cdk17	Mus musculus cyclin-dependent kinase 17 (Cdk17), mRNA [NM_146239]	1.04003	0.00095282	9.17903	10.2191
Cdk19	9.81739	9.6332	10.4549	9.13383	8.89836	8.83899	8.6971	NM_001168304	Cdk19	Mus musculus cyclin-dependent kinase 19 (Cdk19), transcript variant 1, mRNA [NM_001168304]	1.07642	0.0013432	8.89207	9.9685
Cdk2	8.6235	9.44142	9.73975	7.45016	7.53183	8.37892	7.10912	NM_183417	Cdk2	Mus musculus cyclin-dependent kinase 2 (Cdk2), transcript variant 1, mRNA [NM_183417]	1.65072	0.0023214	7.61751	9.26822
Cdk3-ps	8.29275	8.69132	8.37978	8.02328	8.25429	8.20738	8.02779	NR_004853	Cdk3-ps	Mus musculus cyclin-dependent kinase 3, pseudogene (Cdk3-ps), non-coding RNA [NR_004853]	0.326431	0.0484235	8.12819	8.45462
Cdk5r2	11.7738	12.3126	12.6615	12.7852	12.6567	13.1438	13.5642	NM_009872	Cdk5r2	Mus musculus cyclin-dependent kinase 5, regulatory subunit 2 (p39) (Cdk5r2), mRNA [NM_009872]	-0.788158	0.0257989	13.0375	12.2493
Cdk6	9.29497	9.4128	10.0362	8.85853	7.66473	7.42144	7.75779	ENSMUST00000165117	Cdk6	cyclin-dependent kinase 6 [Source:MGI Symbol;Acc:MGI:1277162] [ENSMUST00000165117]	1.6557	0.00226877	7.92562	9.58132
Cdk7	9.34506	9.13731	9.43385	8.45615	8.74015	8.97459	9.17355	NM_009874	Cdk7	Mus musculus cyclin-dependent kinase 7 (Cdk7), mRNA [NM_009874]	0.469295	0.0392506	8.83611	9.30541
Cdk8	11.4188	11.7237	11.4803	12.376	11.8358	12.1313	11.8839	NM_153599	Cdk8	Mus musculus cyclin-dependent kinase 8 (Cdk8), mRNA [NM_153599]	-0.515815	0.0161918	12.0567	11.5409
Cdkl1	6.74031	6.91075	6.25172	8.7144	7.35805	8.14428	6.99419	NM_183294	Cdkl1	Mus musculus cyclin-dependent kinase-like 1 (CDC2-related kinase) (Cdkl1), mRNA [NM_183294]	-1.16847	0.0241633	7.80273	6.63426
Cdkl2	9.10078	8.80572	8.94624	9.20346	9.41175	9.23649	9.46743	NM_001276315	Cdkl2	Mus musculus cyclin-dependent kinase-like 2 (CDC2-related kinase) (Cdkl2), transcript variant 3, mRNA [NM_001276315]	-0.37887	0.0192791	9.32978	8.95091
Cdkn1c	12.7206	13.5074	13.1389	11.7469	12.0446	11.0087	11.4649	NM_001161624	Cdkn1c	Mus musculus cyclin-dependent kinase inhibitor 1C (P57) (Cdkn1c), transcript variant 1, mRNA [NM_001161624]	1.55606	0.000761316	11.5663	13.1223
Cdkn2b	7.35428	8.32596	9.24225	10.006	8.8196	9.23551	9.53309	NM_007670	Cdkn2b	Mus musculus cyclin-dependent kinase inhibitor 2B (p15, inhibits CDK4) (Cdkn2b), mRNA [NM_007670]	-1.09105	0.0472194	9.39854	8.3075
Cdkn3	8.66836	7.96591	9.11195	7.64826	7.49617	7.73667	7.97408	AK010426	Cdkn3	Mus musculus ES cells cDNA, RIKEN full-length enriched library, clone:2410006H10 product:MUTANT CYCLIN-DEPENDENT KINASE ASSOCIATED PROTEIN PHOSPHATASE homolog [Homo sapiens], full insert sequence. [AK010426]	0.868281	0.0131407	7.71379	8.58207
Cdr2l	8.96046	9.21489	9.82146	8.41548	8.39863	8.39192	8.35182	NM_001080929	Cdr2l	Mus musculus cerebellar degeneration-related protein 2-like (Cdr2l), mRNA [NM_001080929]	0.942807	0.00190655	8.38946	9.33227
Cdrt4os1	7.64556	8.12472	7.38636	7.2586	7.29613	7.29646	7.16297	NR_126547	Cdrt4os1	Mus musculus CMT1A duplicated region transcript 4, opposite strand 1 (Cdrt4os1), long non-coding RNA [NR_126547]	0.46534	0.0337583	7.25354	7.71888
Cdt1	10.9298	9.8554	10.5689	10.3312	9.40141	9.26742	8.95291	NM_026014	Cdt1	Mus musculus chromatin licensing and DNA replication factor 1 (Cdt1), mRNA [NM_026014]	0.963116	0.0353482	9.48823	10.4513
Ceacam1	9.15843	8.73651	8.59	7.92611	8.4063	8.16196	8.14179	NM_001039185	Ceacam1	Mus musculus carcinoembryonic antigen-related cell adhesion molecule 1 (Ceacam1), transcript variant 1, mRNA [NM_001039185]	0.669277	0.00649987	8.15904	8.82832
Ceacam2	8.73006	9.10688	8.65871	8.33968	8.21982	8.05521	8.18622	NM_001113368	Ceacam2	Mus musculus carcinoembryonic antigen-related cell adhesion molecule 2 (Ceacam2), transcript variant 1, mRNA [NM_001113368]	0.631653	0.00302039	8.20023	8.83188
Cebpb	12.1787	12.4535	12.7719	12.1183	11.6344	11.8602	11.7796	NM_001287738	Cebpb	Mus musculus CCAAT/enhancer binding protein (C/EBP), beta (Cebpb), transcript variant 1, mRNA [NM_001287738]	0.619905	0.0100871	11.8481	12.468
Cebpd	11.0801	11.0359	10.5369	10.5687	9.62116	10.4442	10.1989	NM_007679	Cebpd	Mus musculus CCAAT/enhancer binding protein (C/EBP), delta (Cebpd), mRNA [NM_007679]	0.676069	0.0317801	10.2082	10.8843
Cecr5	7.30414	7.57943	7.13611	8.01055	7.67283	8.03	7.66676	NM_144815	Cecr5	Mus musculus cat eye syndrome chromosome region, candidate 5 (Cecr5), mRNA [NM_144815]	-0.505138	0.0161128	7.84503	7.3399
Cela1	10.031	10.0669	10.1027	9.57371	9.71527	9.72179	9.59223	NM_033612	Cela1	Mus musculus chymotrypsin-like elastase family, member 1 (Cela1), mRNA [NM_033612]	0.41613	0.00415765	9.65075	10.0669
Cela3a	7.00091	9.68467	9.31956	7.20478	7.05125	7.06286	6.86975	NM_001126318	Cela3a	Mus musculus chymotrypsin-like elastase family, member 3A (Cela3a), mRNA [NM_001126318]	1.62122	0.0276436	7.04716	8.66838
Cela3b	9.47561	9.91225	9.71934	9.14463	9.45103	9.45865	9.17548	NM_026419	Cela3b	Mus musculus chymotrypsin-like elastase family, member 3B (Cela3b), mRNA [NM_026419]	0.394954	0.0343938	9.30745	9.7024
Celf3	11.2627	11.6866	11.3787	11.78	12.3213	12.4173	12.1615	NM_172434	Celf3	Mus musculus CUGBP, Elav-like family member 3 (Celf3), transcript variant 2, mRNA [NM_172434]	-0.727383	0.00549469	12.17	11.4426
Celf6	8.12629	8.39233	8.10078	8.35491	8.50359	8.84175	9.06008	NM_175235	Celf6	Mus musculus CUGBP, Elav-like family member 6 (Celf6), mRNA [NM_175235]	-0.483616	0.0390708	8.69008	8.20647
Celsr1	10.1491	9.5016	10.2278	9.28275	9.31447	9.5223	9.47686	NM_009886	Celsr1	Mus musculus cadherin, EGF LAG seven-pass G-type receptor 1 (flamingo homolog, Drosophila) (Celsr1), mRNA [NM_009886]	0.560401	0.0217023	9.3991	9.9595
Celsr2	10.5906	10.6541	10.205	11.0187	11.0208	10.9557	11.0608	NM_001004177	Celsr2	Mus musculus cadherin, EGF LAG seven-pass G-type receptor 2 (flamingo homolog, Drosophila) (Celsr2), transcript variant 2, mRNA [NM_001004177]	-0.530805	0.00535415	11.014	10.4832
Cenpf	10.1648	9.47299	10.6387	9.16827	8.65132	9.23133	9.60158	NM_001081363	Cenpf	Mus musculus centromere protein F (Cenpf), mRNA [NM_001081363]	0.92904	0.0205724	9.16312	10.0922
Cenpn	9.36148	8.92208	10.5559	8.61951	8.79867	8.34296	8.2146	NM_028131	Cenpn	Mus musculus centromere protein N (Cenpn), mRNA [NM_028131]	1.1192	0.0188209	8.49394	9.61314
Cenpt	10.171	9.79778	9.55477	9.46692	9.09712	9.18508	8.52807	NM_177150	Cenpt	Mus musculus centromere protein T (Cenpt), mRNA [NM_177150]	0.771895	0.015727	9.0693	9.84119
Cenpv	8.32917	8.85868	8.38752	10.4037	9.49968	8.88111	10.1382	NM_028448	Cenpv	Mus musculus centromere protein V (Cenpv), mRNA [NM_028448]	-1.20556	0.0121605	9.73068	8.52512
Cep112	9.26817	9.5304	9.31303	7.2014	8.71816	8.62168	8.66799	NM_029606	Cep112	Mus musculus centrosomal protein 112 (Cep112), transcript variant 2, mRNA [NM_029606]	1.06822	0.0235603	8.30231	9.37053
Cep128	8.53142	8.06797	8.16967	7.67913	8.14895	7.85032	7.7166	ENSMUST00000145094	Cep128	centrosomal protein 128 [Source:MGI Symbol;Acc:MGI:1922466] [ENSMUST00000145094]	0.407604	0.0461097	7.84875	8.25635
Cep131	11.5335	11.6009	11.403	12.117	11.7473	11.7526	11.7586	NM_009734	Cep131	Mus musculus centrosomal protein 131 (Cep131), mRNA [NM_009734]	-0.331387	0.0420064	11.8439	11.5125
Cep19	9.82002	9.9263	9.53032	10.242	10.1534	10.8317	10.6803	NM_025892	Cep19	Mus musculus centrosomal protein 19 (Cep19), mRNA [NM_025892]	-0.717995	0.00887632	10.4769	9.75888
Cep192	9.61744	9.83047	10.1391	9.48874	9.02266	8.99266	9.00371	NM_027556	Cep192	Mus musculus centrosomal protein 192 (Cep192), mRNA [NM_027556]	0.735409	0.00460622	9.12694	9.86235
Cep55	9.36699	8.66156	9.21993	7.97098	7.68765	7.89495	7.58271	NM_028760	Cep55	Mus musculus centrosomal protein 55 (Cep55), transcript variant 2, mRNA [NM_028760]	1.29875	0.000241781	7.78407	9.08283
Cep70	8.29576	9.74341	9.56281	10.243	10.2063	10.6043	10.9527	XM_006511392	Cep70	PREDICTED: Mus musculus centrosomal protein 70 (Cep70), transcript variant X10, mRNA [XM_006511392]	-1.3009	0.00906992	10.5016	9.20066
Cerkl	8.00541	9.13177	9.04035	10.4758	10.0153	10.7319	10.2286	ENSMUST00000145766	Cerkl	ceramide kinase-like [Source:MGI Symbol;Acc:MGI:3037816] [ENSMUST00000145766]	-1.63706	0.0009177	10.3629	8.72584
Cers6	9.40557	9.81367	10.1548	10.0496	10.3685	10.2275	10.8499	ENSMUST00000183755	Cers6	ceramide synthase 6 [Source:MGI Symbol;Acc:MGI:2442564] [ENSMUST00000183755]	-0.582536	0.0461639	10.3739	9.79134
Ces2e	9.13354	7.38543	8.28253	6.60394	6.47289	6.45098	6.74184	NM_172759	Ces2e	Mus musculus carboxylesterase 2E (Ces2e), transcript variant 1, mRNA [NM_172759]	1.69975	0.00210922	6.56741	8.26717
CF736862	7.4357	7.39587	8.86846	8.63728	9.29405	9.00448	9.79958	CF736862		UI-M-HD0-ckr-m-24-0-UI.r1 NIH_BMAP_HD0 Mus musculus cDNA clone IMAGE:30610391 5', mRNA sequence [CF736862]	-1.28384	0.0177396	9.18385	7.90001
Cfap126	10.8627	11.2329	10.9678	11.6507	11.8188	11.5814	11.7432	NM_001081275	Cfap126	Mus musculus cilia and flagella associated protein 126 (Cfap126), mRNA [NM_001081275]	-0.677381	0.00109026	11.6985	11.0211
Cfap36	11.1661	11.6372	11.5823	11.8994	11.7178	12.2066	12.1393	NM_025740	Cfap36	Mus musculus cilia and flagella associated protein 36 (Cfap36), mRNA [NM_025740]	-0.528859	0.0190935	11.9907	11.4619
Cfap52	6.91656	7.15105	7.27413	7.7677	7.539	7.67359	7.56204	NM_027963	Cfap52	Mus musculus cilia and flagella associated protein 52 (Cfap52), mRNA [NM_027963]	-0.521665	0.00439639	7.63558	7.11392
Cfdp1	12.4072	12.1949	12.3362	11.8716	12.0639	11.6497	11.9101	NM_011801	Cfdp1	Mus musculus craniofacial development protein 1 (Cfdp1), mRNA [NM_011801]	0.438938	0.0119156	11.8738	12.3128
Cgn	9.85103	10.5405	10.5062	11.8221	11.0551	11.0922	11.4465	NM_001037711	Cgn	Mus musculus cingulin (Cgn), transcript variant 1, mRNA [NM_001037711]	-1.05473	0.00367572	11.354	10.2992
Cgnl1	10.1731	10.0092	10.4044	9.72238	8.91997	8.85616	8.76336	NM_026599	Cgnl1	Mus musculus cingulin-like 1 (Cgnl1), transcript variant 2, mRNA [NM_026599]	1.13011	0.00233664	9.06547	10.1956
Champ1	9.3328	10.0777	10.5777	7.97638	9.13402	8.62605	9.59258	NM_181854	Champ1	Mus musculus chromosome alignment maintaining phosphoprotein 1 (Champ1), mRNA [NM_181854]	1.16381	0.0293623	8.83226	9.99607
Chchd10	10.1441	10.349	9.47208	11.5082	10.6769	10.8383	10.5492	NM_175329	Chchd10	Mus musculus coiled-coil-helix-coiled-coil-helix domain containing 10 (Chchd10), mRNA [NM_175329]	-0.904762	0.0164973	10.8932	9.98839
Chchd7	9.96347	10.3314	10.1032	10.768	10.4315	10.2551	10.9972	ENSMUST00000119403	Chchd7	coiled-coil-helix-coiled-coil-helix domain containing 7 [Source:MGI Symbol;Acc:MGI:1913683] [ENSMUST00000119403]	-0.480272	0.0470058	10.6129	10.1327
Chd7	9.95411	10.0423	9.83112	10.4924	10.9109	10.4297	10.6563	NM_001277149	Chd7	Mus musculus chromodomain helicase DNA binding protein 7 (Chd7), mRNA [NM_001277149]	-0.679833	0.00208757	10.6223	9.94251
Chdh	8.45216	8.93959	8.89955	9.40463	8.86325	9.46069	9.28438	NM_001136240	Chdh	Mus musculus choline dehydrogenase (Chdh), transcript variant 1, mRNA [NM_001136240]	-0.489473	0.0382943	9.25324	8.76377
Chek2	7.10582	7.64633	8.56465	6.70222	6.6208	6.31133	6.63331	NM_016681	Chek2	Mus musculus checkpoint kinase 2 (Chek2), mRNA [NM_016681]	1.20535	0.00643444	6.56691	7.77227
Chga	13.9084	15.2713	14.463	15.5193	15.7962	15.6284	15.6575	NM_007693	Chga	Mus musculus chromogranin A (Chga), mRNA [NM_007693]	-1.10282	0.00657719	15.6504	14.5475
Chgb	13.7574	14.3381	14.0863	14.7702	15.0051	14.7495	14.9502	NM_007694	Chgb	Mus musculus chromogranin B (Chgb), mRNA [NM_007694]	-0.808172	0.00134999	14.8688	14.0606
Chic1	12.013	13.4073	13.0414	13.8785	13.9828	14.1972	14.2357	NM_009767	Chic1	Mus musculus cysteine-rich hydrophobic domain 1 (Chic1), mRNA [NM_009767]	-1.25297	0.00479553	14.0735	12.8206
Chka	9.5896	9.8814	9.62286	10.0368	10.2373	9.88646	10.4234	NM_013490	Chka	Mus musculus choline kinase alpha (Chka), transcript variant 1, mRNA [NM_013490]	-0.448057	0.0256569	10.146	9.69795
Chl1	10.0827	9.11995	10.5474	8.50197	8.55809	7.54117	8.71436	NM_007697	Chl1	Mus musculus cell adhesion molecule with homology to L1CAM (Chl1), mRNA [NM_007697]	1.5878	0.00496476	8.3289	9.9167
Chmp2b	8.99482	9.37337	9.9701	7.77116	9.35474	8.04445	8.35182	NM_026879	Chmp2b	Mus musculus charged multivesicular body protein 2B (Chmp2b), mRNA [NM_026879]	1.06555	0.031381	8.38054	9.4461
Chmp6	10.3511	9.33164	9.87216	8.36907	8.62068	8.65042	9.41975	AK182874	Chmp6	Mus musculus cDNA, clone:Y0G0124A07, strand:unspecified. [AK182874]	1.08666	0.00995838	8.76498	9.85164
Chn1	10.2265	10.531	10.2102	10.1577	9.95333	9.87565	10.0022	XM_006498558	Chn1	PREDICTED: Mus musculus chimerin 1 (Chn1), transcript variant X2, mRNA [XM_006498558]	0.325332	0.0407054	9.99723	10.3226
Chodl	8.56781	8.43293	8.1761	8.26119	7.91661	7.48658	7.46953	NM_139134	Chodl	Mus musculus chondrolectin (Chodl), mRNA [NM_139134]	0.608805	0.0276097	7.78348	8.39228
chr1:100501706-100608933_F	8.39269	8.70118	8.34582	8.89181	8.86943	8.62288	9.11225	chr1:100501706-100608933_F		Unknown	-0.394196	0.0373204	8.87409	8.4799
chr1:134867906-134885481_R	7.16728	6.93057	7.11024	7.22685	7.40988	7.6129	7.35999	chr1:134867906-134885481_R		Unknown	-0.333041	0.0371914	7.4024	7.06936
chr1:138528250-138538250_F	8.29685	8.73236	8.71677	7.44312	8.19451	8.33485	8.13362	chr1:138528250-138538250_F		Unknown	0.555469	0.049882	8.02652	8.58199
chr1:139822286-139822985_F	8.45976	8.32192	8.14039	7.96178	8.10021	7.62534	7.62142	chr1:139822286-139822985_F		Unknown	0.480167	0.0206345	7.82719	8.30736
chr1:15837503-15838648_F	6.82909	7.67182	7.15901	6.07192	6.63849	6.0268	6.36482	chr1:15837503-15838648_F		Unknown	0.944463	0.004919	6.27551	7.21997
chr1:15839444-15840383_R	10.745	10.5983	9.65154	8.77003	9.70277	9.23438	9.4603	chr1:15839444-15840383_R		Unknown	1.03975	0.0131535	9.29187	10.3316
chr1:161973754-162006639_R	9.49786	8.78902	9.286	7.91024	7.8641	7.80726	7.8556	chr1:161973754-162006639_R		Unknown	1.33166	9.33396e-05	7.8593	9.19096
chr1:167797581-167803031_R	9.48616	9.58573	9.6673	9.1508	9.42384	9.33064	8.99932	chr1:167797581-167803031_R		Unknown	0.353579	0.0339268	9.22615	9.57973
chr1:169026196-169032664_F	12.8665	13.066	12.4958	13.3362	13.4304	13.2144	13.0265	chr1:169026196-169032664_F		Unknown	-0.442409	0.0346029	13.2519	12.8094
chr1:175654606-175672031_F	8.86259	8.56269	8.69841	7.5449	7.37755	7.48658	7.28461	chr1:175654606-175672031_F		Unknown	1.28449	1.23309e-05	7.42341	8.7079
chr1:175654606-175672031_R	11.3429	10.292	10.2254	8.69808	9.20604	8.04958	8.52565	chr1:175654606-175672031_R		Unknown	2.00027	0.000659705	8.61984	10.6201
chr1:175660642-175671878_R	11.4177	11.766	11.7037	9.47295	9.53713	8.87612	9.92709	chr1:175660642-175671878_R		Unknown	2.17579	3.32056e-05	9.45332	11.6291
chr1:175705225-175717250_F	9.83716	9.58242	9.27171	8.25665	7.48749	7.45951	7.78407	chr1:175705225-175717250_F		Unknown	1.81683	8.2884e-05	7.74693	9.56376
chr1:175705225-175717250_R	11.2467	11.3061	11.4201	10.0036	9.87136	8.61012	10.088	chr1:175705225-175717250_R		Unknown	1.68101	0.00182217	9.64326	11.3243
chr1:182180931-182186106_F	8.26672	8.22342	8.58676	9.58144	8.6623	8.61505	9.66417	chr1:182180931-182186106_F		Unknown	-0.771775	0.0371835	9.13074	8.35897
chr1:188532295-188532889_R	7.98556	7.87811	7.66604	8.26119	8.79338	8.66045	8.5332	chr1:188532295-188532889_R		Unknown	-0.718822	0.00238676	8.56206	7.84324
chr1:35034564-35047457_F	11.1138	11.2106	10.944	11.3307	11.5422	11.4423	11.518	chr1:35034564-35047457_F		Unknown	-0.368837	0.0151529	11.4583	11.0894
chr1:35034564-35047457_R	12.008	12.0732	11.7108	12.7247	12.5056	12.3516	12.4097	chr1:35034564-35047457_R		Unknown	-0.567237	0.00527602	12.4979	11.9307
chr1:43240750-43252000_R	12.8835	11.2192	12.1369	11.0607	11.388	10.65	11.0332	chr1:43240750-43252000_R		Unknown	1.0469	0.0257167	11.033	12.0799
chr1:45569500-45580900_R	8.17859	7.60233	8.02278	7.18509	7.2505	7.26623	7.38543	chr1:45569500-45580900_R		Unknown	0.662755	0.00345549	7.27181	7.93457
chr1:55298349-55308374_R	8.36733	8.39512	7.6118	7.9175	7.19426	6.85157	6.86002	chr1:55298349-55308374_R		Unknown	0.918907	0.0215795	7.20584	8.12475
chr1:63264155-63345773_F	8.93338	9.04553	8.95944	9.24125	9.21792	9.2414	9.31265	chr1:63264155-63345773_F		Unknown	-0.273855	0.0254156	9.25331	8.97945
chr1:63313421-63319694_R	8.87177	8.60503	8.5077	9.21316	9.15886	8.87612	8.86335	chr1:63313421-63319694_R		Unknown	-0.366372	0.0425962	9.02787	8.6615
chr1:63319842-63349796_F	8.92937	10.5091	9.65367	9.8462	10.8786	11.9403	11.2598	chr1:63319842-63349796_F		Unknown	-1.28386	0.0472139	10.9812	9.69738
chr1:69531191-69570566_R	8.77085	8.47295	8.39226	8.88843	9.46861	10.1936	9.08045	chr1:69531191-69570566_R		Unknown	-0.862428	0.0250065	9.40778	8.54535
chr1:69555180-69555559_R	7.75777	8.02519	8.52882	9.51833	8.63356	8.96151	9.83794	chr1:69555180-69555559_R		Unknown	-1.13391	0.00886296	9.23784	8.10393
chr1:81657350-81765250_F	7.75479	7.79803	7.58271	8.25429	8.41766	8.35749	7.86476	chr1:81657350-81765250_F		Unknown	-0.511705	0.0139827	8.22355	7.71184
chr1:84947500-85045150_F	9.00204	8.95978	8.23743	7.00436	6.9648	6.91144	8.27312	chr1:84947500-85045150_F		Unknown	1.44465	0.00579477	7.28843	8.73308
chr1:85036677-85038530_R	9.14293	8.5764	8.9533	8.08264	7.59901	7.55553	7.77305	chr1:85036677-85038530_R		Unknown	1.13832	0.00043533	7.75256	8.89088
chr1:92546371-92551596_R	10.0001	10.4151	10.0393	10.4091	10.5121	10.8286	10.5728	chr1:92546371-92551596_R		Unknown	-0.429179	0.0277823	10.5807	10.1515
chr10:126831225-126832253_F	10.7751	11.0908	10.4721	11.6541	11.1633	11.0896	11.16	chr10:126831225-126832253_F		Unknown	-0.487421	0.0434967	11.2667	10.7793
chr10:14888108-14978308_F	8.19627	7.39587	7.98064	7.2586	7.23211	7.10164	7.16692	chr10:14888108-14978308_F		Unknown	0.667775	0.00970793	7.18982	7.85759
chr10:14888108-14978308_R	8.5393	7.853	8.57481	7.22179	7.30653	7.77603	7.27	chr10:14888108-14978308_R		Unknown	0.928783	0.00402097	7.39359	8.32237
chr10:18036490-18059965_F	8.20287	8.94624	9.00354	7.33143	7.78232	7.4704	7.39801	chr10:18036490-18059965_F		Unknown	1.22201	0.00079707	7.49554	8.71755
chr10:18104309-18104881_F	9.68105	9.53288	9.65367	7.89776	7.83964	8.24809	8.16985	chr10:18104309-18104881_F		Unknown	1.5837	6.18245e-06	8.03883	9.62253
chr10:66627543-66629331_F	14.325	9.5574	8.42501	6.9436	7.2074	7.19391	8.46456	chr10:66627543-66629331_F		Unknown	3.31676	0.0361787	7.45237	10.7691
chr10:69669025-69686275_F	9.96777	10.0077	10.8741	10.8374	10.8181	11.1001	11.5875	chr10:69669025-69686275_F		Unknown	-0.802611	0.0245576	11.0858	10.2832
chr10:69669025-69686275_R	11.3012	11.6175	11.8563	12.3132	12.1672	12.189	12.9021	chr10:69669025-69686275_R		Unknown	-0.801177	0.00804662	12.3929	11.5917
chr10:69679644-69682458_F	9.30511	8.79518	10.2356	10.1853	10.2423	10.3175	11.2785	chr10:69679644-69682458_F		Unknown	-1.0606	0.03054	10.5059	9.44531
chr10:81684904-81685501_R	6.1378	6.13193	6.1334	6.53339	6.54226	6.27586	6.34071	chr10:81684904-81685501_R		Unknown	-0.288677	0.0376645	6.42305	6.13438
chr10:83181374-83249774_R	9.26054	9.10928	9.41632	9.04289	8.78081	8.93449	8.98012	chr10:83181374-83249774_R		Unknown	0.327467	0.0319712	8.93458	9.26204
chr10:93975406-93977476_R	9.78315	9.75645	9.1601	10.2369	10.0635	10.5815	10.4441	chr10:93975406-93977476_R		Unknown	-0.764924	0.0062551	10.3315	9.56657
chr10:96082444-96096696_R	10.0115	9.82646	10.0463	9.44264	9.2307	9.06539	8.24972	chr10:96082444-96096696_R		Unknown	0.9643	0.00923492	8.99711	9.96141
chr10:96098058-96098623_F	11.5282	11.6535	9.77271	8.74431	9.94286	8.88654	9.15885	chr10:96098058-96098623_F		Unknown	1.80164	0.00826329	9.18314	10.9848
chr10:96100545-96101009_F	11.0879	10.0941	8.91466	9.03112	8.75663	7.25579	7.08352	chr10:96100545-96101009_F		Unknown	2.00046	0.0182208	8.03176	10.0322
chr11:104308622-104310041_R	8.71995	8.89964	8.89102	9.17653	9.18245	9.25377	9.4603	chr11:104308622-104310041_R		Unknown	-0.431395	0.00823954	9.26826	8.83687
chr11:18479852-18485704_F	8.79507	8.51415	8.57661	9.03718	9.23262	8.97459	8.89111	chr11:18479852-18485704_F		Unknown	-0.405263	0.0164416	9.03387	8.62861
chr11:22681800-22707775_F	12.0099	12.3815	12.0082	11.5485	11.6272	11.6845	11.9866	chr11:22681800-22707775_F		Unknown	0.421529	0.0302214	11.7117	12.1332
chr11:49932129-49938154_R	9.17766	8.17426	8.95753	11.039	9.72263	9.81675	10.0588	chr11:49932129-49938154_R		Unknown	-1.38948	0.00688269	10.1593	8.76982
chr11:96175764-96176029_F	9.66835	9.47411	7.34385	7.24847	6.96974	6.79937	6.63331	chr11:96175764-96176029_F		Unknown	1.91605	0.00853113	6.91272	8.82877
chr12:104190020-104236951_F	8.58558	8.59707	8.9533	9.06393	9.04673	9.30359	8.92152	chr12:104190020-104236951_F		Unknown	-0.371957	0.0379444	9.08394	8.71198
chr12:110842154-110883594_F	10.9969	11.4285	11.2424	13.9754	11.8252	12.3842	12.3104	chr12:110842154-110883594_F		Unknown	-1.4012	0.0200794	12.6238	11.2226
chr12:110845020-110850870_R	9.84215	10.1962	9.54439	10.3403	10.2288	10.7635	10.267	chr12:110845020-110850870_R		Unknown	-0.539009	0.0296929	10.3999	9.8609
chr12:21380896-21387071_F	7.21626	8.44761	8.30252	7.05668	7.37755	6.99581	7.07743	chr12:21380896-21387071_F		Unknown	0.861933	0.0214646	7.12687	7.9888
chr12:21380896-21387071_R	7.22524	8.50079	8.39226	7.15937	7.55064	7.09562	7.05539	chr12:21380896-21387071_R		Unknown	0.824174	0.0340684	7.21525	8.03943
chr12:50490638-50508093_F	6.90586	7.14135	7.00867	6.82121	6.70074	6.81204	6.67626	chr12:50490638-50508093_F		Unknown	0.266065	0.0452047	6.75256	7.01863
chr12:53669892-53710742_F	6.88465	6.9559	6.75183	7.51671	7.05422	7.14727	7.49859	chr12:53669892-53710742_F		Unknown	-0.440072	0.0235556	7.3042	6.86413
chr12:77544397-77564122_R	12.0988	12.1196	12.1819	12.407	12.7262	12.6534	12.3855	chr12:77544397-77564122_R		Unknown	-0.4096	0.0134347	12.5431	12.1335
chr12:85210777-85262127_R	11.9267	11.5255	11.505	10.8569	11.2802	11.3138	11.2728	chr12:85210777-85262127_R		Unknown	0.471492	0.0261902	11.1809	11.6524
chr12:88172043-88172731_R	8.77085	8.42456	8.79802	9.48845	9.10774	9.41132	9.06008	chr12:88172043-88172731_R		Unknown	-0.602419	0.00704743	9.2669	8.66448
chr12:88221395-88221559_F	7.81944	7.87519	7.50485	6.65494	7.44337	6.7488	7.02637	chr12:88221395-88221559_F		Unknown	0.764789	0.00794738	6.96837	7.73316
chr12:89519675-89533975_F	10.8039	10.8159	10.4682	10.9971	11.027	10.9807	10.9774	chr12:89519675-89533975_F		Unknown	-0.299543	0.042619	10.9956	10.696
chr13:104591573-104599048_R	9.87296	8.50812	8.51557	7.66676	8.10421	8.05754	7.39189	chr13:104591573-104599048_R		Unknown	1.16045	0.0148064	7.8051	8.96555
chr13:112207480-112213280_R	7.24915	6.93731	8.07543	6.70222	6.51322	6.67424	7.0928	chr13:112207480-112213280_R		Unknown	0.675011	0.0448355	6.74562	7.42063
chr13:12915483-12918645_F	7.65168	8.18144	8.01553	6.28613	6.77742	7.46662	7.13355	chr13:12915483-12918645_F		Unknown	1.03362	0.00779711	6.91593	7.94955
chr13:22110479-22116629_R	9.88391	10.517	10.1354	8.56893	7.85989	9.94011	9.30417	chr13:22110479-22116629_R		Unknown	1.26051	0.0294651	8.91827	10.1788
chr13:26791413-26810047_F	8.90628	8.82022	8.84308	9.11166	9.06734	9.28035	9.14374	chr13:26791413-26810047_F		Unknown	-0.294249	0.0249394	9.15077	8.85653
chr13:28477490-28985604_F	10.3964	9.71383	10.1507	9.59544	9.8341	9.5457	8.9057	chr13:28477490-28985604_F		Unknown	0.616718	0.0448804	9.47023	10.087
chr13:34186976-34210579_R	8.30377	8.1197	7.95162	8.41009	8.50722	8.45825	8.56844	chr13:34186976-34210579_R		Unknown	-0.360971	0.0194204	8.486	8.12503
chr13:48576557-48581836_F	9.83946	10.1254	9.95676	10.0383	11.1049	10.8372	10.5735	chr13:48576557-48581836_F		Unknown	-0.664609	0.0300574	10.6385	9.97387
chr13:51249947-51250937_F	8.85252	8.70867	9.20132	8.50859	8.6274	8.46817	8.45086	chr13:51249947-51250937_F		Unknown	0.407083	0.0233863	8.51375	8.92083
chr13:51256165-51256392_F	7.38523	6.6893	7.41502	6.63019	6.59064	6.6903	6.46388	chr13:51256165-51256392_F		Unknown	0.56943	0.0207623	6.59375	7.16318
chr13:54399275-54445825_R	9.00231	9.21138	9.30261	9.95272	9.78218	9.59621	9.95996	chr13:54399275-54445825_R		Unknown	-0.650669	0.00203487	9.82277	9.1721
chr13:56851404-56851796_R	9.8141	10.5066	9.90454	9.60224	9.69069	9.3934	9.44623	chr13:56851404-56851796_R		Unknown	0.541945	0.0228585	9.53314	10.0751
chr13:65354264-65355011_F	8.2146	8.38472	8.18144	8.96239	9.11026	8.26471	9.33052	chr13:65354264-65355011_F		Unknown	-0.65672	0.0312679	8.91697	8.26025
chr13:67802775-67829550_F	7.88408	8.00815	8.04467	9.60082	8.99801	8.74316	8.55572	chr13:67802775-67829550_F		Unknown	-0.995462	0.00418725	8.97443	7.97897
chr13:70762342-70776512_R	7.83144	9.67019	9.04035	9.73242	9.69575	10.835	9.78795	chr13:70762342-70776512_R		Unknown	-1.16545	0.0402647	10.0128	8.84733
chr13:74971657-75025450_R	14.0021	13.3499	13.5968	12.6825	12.9071	13.0307	13.1161	chr13:74971657-75025450_R		Unknown	0.715519	0.00567526	12.9341	13.6496
chr13:75921214-75923024_F	10.3165	10.0628	10.0847	10.6847	10.6769	10.6923	10.1715	chr13:75921214-75923024_F		Unknown	-0.401718	0.0443572	10.5564	10.1546
chr13:98038568-98068079_R	9.82002	9.54854	9.99901	8.79802	9.06113	9.14368	9.23562	chr13:98038568-98068079_R		Unknown	0.729577	0.00223393	9.05961	9.78919
chr14:115443612-115445950_F	9.80481	9.79248	10.4473	8.99482	8.97596	9.02767	9.01335	chr14:115443612-115445950_F		Unknown	1.01191	0.00059585	9.00295	10.0149
chr14:118774481-118873242_R	8.21875	8.1761	8.00895	8.13984	8.60291	8.59396	8.72532	chr14:118774481-118873242_R		Unknown	-0.380907	0.049947	8.51551	8.1346
chr14:14688472-14747272_R	6.84262	7.93782	7.18271	8.26948	8.20811	7.62534	8.61768	chr14:14688472-14747272_R		Unknown	-0.859102	0.028043	8.18015	7.32105
chr14:26973425-26986650_F	10.9725	11.2999	10.7916	10.6324	10.3026	9.83403	10.6309	chr14:26973425-26986650_F		Unknown	0.671361	0.0214729	10.35	11.0214
chr14:44284425-44300475_F	9.65898	9.74371	10.3355	9.3705	8.80915	8.38436	8.95291	chr14:44284425-44300475_F		Unknown	1.03352	0.00528737	8.87923	9.91274
chr14:55433382-55452757_F	14.0274	13.9927	14.0231	12.6801	13.2463	12.648	12.1799	chr14:55433382-55452757_F		Unknown	1.32587	0.000623738	12.6886	14.0144
chr14:55433382-55452757_R	12.2124	12.0918	12.16	10.1725	10.7176	10.3824	10.0764	chr14:55433382-55452757_R		Unknown	1.81745	9.30685e-06	10.3372	12.1547
chr14:55671783-55680316_F	10.3914	10.4436	9.53768	10.8845	10.8925	11.1851	11.3199	chr14:55671783-55680316_F		Unknown	-0.946285	0.00591211	11.0705	10.1242
chr14:55671783-55680316_R	9.78257	9.94126	10.1597	10.3961	10.2114	10.2682	10.1862	chr14:55671783-55680316_R		Unknown	-0.304321	0.0477166	10.2655	9.96117
chr14:65430484-65432413_R	10.4166	9.33995	9.94111	8.4207	8.67324	8.88489	8.36616	chr14:65430484-65432413_R		Unknown	1.31298	0.00134702	8.58625	9.89922
chr14:65431652-65437902_F	11.1469	10.7745	10.6938	10.5744	10.1606	10.0895	10.4972	chr14:65431652-65437902_F		Unknown	0.541294	0.0179075	10.3304	10.8717
chr14:70483555-70484159_F	10.5892	10.3016	10.7168	9.52743	9.21583	8.68431	9.55246	chr14:70483555-70484159_F		Unknown	1.29087	0.000759993	9.24501	10.5359
chr14:79727689-79728032_R	8.60807	9.19955	8.57661	7.98413	8.10021	8.61912	8.30012	chr14:79727689-79728032_R		Unknown	0.543846	0.0384827	8.2509	8.79474
chr15:102100397-102105872_F	6.84262	6.2732	6.48704	6.10561	6.13707	6.04564	6.2914	chr15:102100397-102105872_F		Unknown	0.389354	0.0399925	6.14493	6.53428
chr15:102100964-102104552_F	7.27799	6.70618	6.29305	6.09472	5.92193	6.13193	6.1567	chr15:102100964-102104552_F		Unknown	0.68275	0.0176493	6.07632	6.75907
chr15:10363330-10371830_R	11.197	11.332	11.2727	11.5272	11.7703	11.8868	11.659	chr15:10363330-10371830_R		Unknown	-0.443591	0.00784589	11.7108	11.2672
chr15:23415775-23436200_R	12.2009	12.1143	12.2664	11.9409	12.019	11.8676	11.9717	chr15:23415775-23436200_R		Unknown	0.244077	0.0473601	11.9498	12.1939
chr15:32167516-32174417_R	6.60394	6.69755	6.71699	6.27586	6.29173	6.39697	6.27497	chr15:32167516-32174417_R		Unknown	0.362944	0.00782899	6.30988	6.67283
chr15:33966641-34004891_R	12.6119	12.1298	12.5773	11.7839	12.1433	12.1914	11.6612	chr15:33966641-34004891_R		Unknown	0.494704	0.0346929	11.945	12.4397
chr15:75865380-75876541_F	9.54621	9.49385	9.45686	9.81764	9.84262	9.78716	9.77638	chr15:75865380-75876541_F		Unknown	-0.306974	0.0140496	9.80595	9.49898
chr15:77164450-77201325_F	13.4639	13.5927	13.129	13.0322	12.66	12.3788	12.7349	chr15:77164450-77201325_F		Unknown	0.693731	0.00694695	12.7015	13.3952
chr15:79764481-79809909_R	9.26198	9.27662	9.80411	9.21489	9.0622	8.85694	8.96935	chr15:79764481-79809909_R		Unknown	0.421724	0.0416596	9.02584	9.44757
chr15:79795261-79796945_R	9.20342	9.80065	9.43132	8.49124	8.67809	8.52851	8.90405	chr15:79795261-79796945_R		Unknown	0.827987	0.00202531	8.65047	9.47846
chr15:82769917-82770296_R	8.14689	8.31946	7.67913	10.4782	9.08692	8.8323	9.88848	chr15:82769917-82770296_R		Unknown	-1.52297	0.00624915	9.57146	8.04849
chr15:8463685-8494960_R	9.02691	8.46463	8.28842	10.4721	10.0476	9.38699	9.96924	chr15:8463685-8494960_R		Unknown	-1.37566	0.00159299	9.96898	8.59332
chr15:95965249-96114921_R	9.4128	9.41888	8.96911	9.94108	10.364	9.89066	9.77166	chr15:95965249-96114921_R		Unknown	-0.724919	0.00561198	9.99185	9.26693
chr16:17833211-17835112_F	7.26866	8.55488	7.94411	10.317	9.61731	10.0403	10.4564	chr16:17833211-17835112_F		Unknown	-2.18522	0.000230855	10.1078	7.92255
chr16:21305700-21306107_F	9.67409	9.82811	9.45103	10.2948	9.98675	10.2773	10.0375	chr16:21305700-21306107_F		Unknown	-0.498024	0.00948517	10.1491	9.65108
chr16:29711373-29712035_R	8.93593	8.91546	8.69667	9.29497	9.18479	9.21316	9.04968	chr16:29711373-29712035_R		Unknown	-0.336296	0.0234755	9.18565	8.84935
chr16:40307070-40308718_F	7.81491	7.9315	7.69587	8.16675	8.07827	7.9772	8.10434	chr16:40307070-40308718_F		Unknown	-0.267543	0.0452549	8.08164	7.81409
chr16:40307931-40318856_R	7.66676	7.55514	7.46166	7.83393	7.75229	7.81555	7.87669	chr16:40307931-40318856_R		Unknown	-0.25843	0.0413551	7.81961	7.56118
chr16:4585697-4594022_F	8.44008	8.15264	8.47278	9.24473	9.10598	9.78283	8.55007	chr16:4585697-4594022_F		Unknown	-0.815739	0.019345	9.1709	8.35517
chr16:50752452-50753589_F	7.84149	8.25917	8.51319	7.58271	7.58847	7.58914	7.63648	chr16:50752452-50753589_F		Unknown	0.605417	0.00725122	7.5992	8.20462
chr16:77682803-77708453_F	8.38939	9.35405	9.28988	8.45086	8.51466	7.85996	8.32208	chr16:77682803-77708453_F		Unknown	0.724215	0.0324895	8.28689	9.0111
chr16:77682803-77708453_R	9.15502	9.59971	9.46291	8.85727	9.15456	8.55969	9.11881	chr16:77682803-77708453_R		Unknown	0.483299	0.0349631	8.92258	9.40588
chr16:90038086-90127636_F	13.0022	13.0004	13.2409	12.5206	12.6178	12.9386	12.4368	chr16:90038086-90127636_F		Unknown	0.452779	0.0196174	12.6284	13.0812
chr16:90038086-90127636_R	12.4584	12.2871	12.3859	11.5512	12.0314	11.9026	11.6845	chr16:90038086-90127636_R		Unknown	0.584676	0.00443689	11.7925	12.3771
chr17:13008796-13023201_F	9.29844	9.17605	9.40095	8.79327	8.77787	8.7909	7.92239	chr17:13008796-13023201_F		Unknown	0.720703	0.0171792	8.57111	9.29181
chr17:17342991-17343357_F	8.30377	8.25395	8.76252	7.81662	7.69427	7.75503	8.34656	chr17:17342991-17343357_F		Unknown	0.536962	0.0339214	7.90312	8.44008
chr17:17492400-17507525_F	7.03759	7.33909	7.6884	6.74864	7.10201	6.70716	6.83572	chr17:17492400-17507525_F		Unknown	0.50664	0.0257365	6.84838	7.35502
chr17:22013350-22095775_F	7.24915	7.80219	7.80933	9.15843	8.13105	8.60816	8.50852	chr17:22013350-22095775_F		Unknown	-0.981314	0.00647374	8.60154	7.62022
chr17:22862669-22872347_F	7.23148	7.39587	7.86737	7.7334	8.52393	8.05754	8.53887	chr17:22862669-22872347_F		Unknown	-0.715193	0.0229892	8.21344	7.49824
chr17:25990279-25998670_R	9.91999	9.73198	9.499	10.2388	10.1502	10.0862	9.82697	chr17:25990279-25998670_R		Unknown	-0.358531	0.0491746	10.0755	9.71699
chr17:26911032-26912366_F	9.29464	9.87216	9.16192	10.0579	9.87768	10.2539	10.123	chr17:26911032-26912366_F		Unknown	-0.635216	0.0123605	10.0781	9.44291
chr17:26911397-26917047_F	8.73609	9.77837	8.74563	10.0409	9.57192	10.0586	9.81949	chr17:26911397-26917047_F		Unknown	-0.786052	0.0248478	9.87275	9.0867
chr17:27012442-27024356_F	9.58568	9.6226	9.1601	10.1634	9.99507	10.2837	9.92342	chr17:27012442-27024356_F		Unknown	-0.635263	0.00484461	10.0914	9.45613
chr17:27703181-27716306_F	9.06119	8.62889	9.02218	9.28169	9.23334	9.34745	9.10873	chr17:27703181-27716306_F		Unknown	-0.338716	0.0469012	9.2428	8.90409
chr17:27706143-27706808_R	8.35277	7.54734	7.85856	7.44578	7.32566	7.50888	7.55503	chr17:27706143-27706808_R		Unknown	0.460716	0.0467618	7.45884	7.91955
chr17:29383810-29384205_F	8.14577	8.2021	8.08345	8.54166	8.39046	8.3672	8.40586	chr17:29383810-29384205_F		Unknown	-0.28252	0.0278383	8.42629	8.14377
chr17:32213375-32238425_F	10.3255	10.5561	10.4431	10.8125	10.7154	10.817	10.8054	chr17:32213375-32238425_F		Unknown	-0.346019	0.0131085	10.7876	10.4416
chr17:41231055-41249764_R	11.995	11.5762	12.4983	10.615	10.7473	10.2079	10.4922	chr17:41231055-41249764_R		Unknown	1.50757	0.00029683	10.5156	12.0232
chr17:47022781-47023428_F	11.5498	11.5392	11.4443	11.8696	11.8884	11.8062	11.6067	chr17:47022781-47023428_F		Unknown	-0.281647	0.0421291	11.7927	11.5111
chr17:56791549-56803877_F	9.86847	9.65963	9.4925	10.0552	10.0341	10.3453	10.4036	chr17:56791549-56803877_F		Unknown	-0.536012	0.00892467	10.2095	9.67353
chr17:56791549-56803877_R	9.374	9.44142	8.73002	9.65568	9.81051	9.826	9.98312	chr17:56791549-56803877_R		Unknown	-0.637013	0.0124131	9.81882	9.18181
chr17:6265275-6362150_R	9.05161	9.53288	9.29672	9.79907	9.72938	9.5457	9.77828	chr17:6265275-6362150_R		Unknown	-0.419369	0.0220903	9.71311	9.29374
chr17:6306310-6311805_F	11.1543	11.95	12.0944	12.4858	12.8797	12.5122	12.6168	chr17:6306310-6311805_F		Unknown	-0.890693	0.00679444	12.6236	11.7329
chr17:6602100-6615425_R	11.7354	12.5856	12.2174	12.8508	12.8702	13.066	12.9192	chr17:6602100-6615425_R		Unknown	-0.747078	0.00663417	12.9265	12.1795
chr17:79042382-79051807_F	11.3842	11.1087	11.2439	10.1953	9.61023	10.697	10.7993	chr17:79042382-79051807_F		Unknown	0.920167	0.0140842	10.3254	11.2456
chr17:79042382-79052046_F	9.94589	10.6095	10.9671	8.6551	9.27426	9.36418	10.2962	chr17:79042382-79052046_F		Unknown	1.11003	0.0264819	9.39744	10.5075
chr17:85418489-85427364_F	9.92275	10.4858	9.84089	11.0714	10.8888	11.0637	11.485	chr17:85418489-85427364_F		Unknown	-1.04407	0.00135546	11.1272	10.0831
chr17:85418489-85427364_R	7.67997	7.78033	7.69169	9.36461	8.95265	9.54024	9.04809	chr17:85418489-85427364_R		Unknown	-1.50907	2.77764e-05	9.2264	7.71733
chr17:85422370-85423168_F	10.5642	10.7638	10.1187	11.1545	11.6745	11.5524	11.5757	chr17:85422370-85423168_F		Unknown	-1.00705	0.00117325	11.4893	10.4822
chr17:87674225-87682154_F	9.10489	7.54734	7.99417	6.72464	7.96302	6.7488	6.59011	chr17:87674225-87682154_F		Unknown	1.20882	0.0318887	7.00664	8.21547
chr17:95150800-95180650_F	9.12972	9.29541	10.5712	8.01633	8.30632	8.99472	8.23592	chr17:95150800-95180650_F		Unknown	1.27711	0.0123611	8.38832	9.66543
chr18:36470130-36489110_F	8.57857	8.70867	8.32197	10.4943	9.91386	10.2788	9.91495	chr18:36470130-36489110_F		Unknown	-1.61408	4.01221e-05	10.1505	8.5364
chr18:36470130-36489110_R	8.35277	8.92849	8.32861	9.65959	9.68266	8.96151	10.2478	chr18:36470130-36489110_R		Unknown	-1.10126	0.00798369	9.63788	8.53662
chr18:36472370-36472659_F	9.60638	9.61613	9.5501	9.81682	10.3891	9.82455	10.4889	chr18:36472370-36472659_F		Unknown	-0.538984	0.0290243	10.1299	9.59087
chr18:46646048-46659873_R	10.0653	9.8141	10.3068	11.033	10.5546	10.5667	10.3135	chr18:46646048-46659873_R		Unknown	-0.554876	0.0261261	10.6169	10.0621
chr18:5567150-5589800_F	11.0727	10.8732	10.7557	10.1386	9.5212	8.92325	8.34656	chr18:5567150-5589800_F		Unknown	1.66813	0.00344801	9.23239	10.9005
chr18:60891745-60896311_F	8.3099	8.65279	9.25111	8.2235	8.01653	7.94877	7.44682	chr18:60891745-60896311_F		Unknown	0.82903	0.0158826	7.9089	8.73793
chr18:61809278-61825191_R	11.6796	12.0219	11.3254	11.3362	10.5898	10.3038	9.70906	chr18:61809278-61825191_R		Unknown	1.19091	0.0137808	10.4847	11.6756
chr18:63463356-63463691_F	10.3782	11.0043	11.2565	9.65568	9.38555	9.18628	9.1664	chr18:63463356-63463691_F		Unknown	1.53117	0.000243991	9.34848	10.8796
chr18:63480341-63480899_R	7.36338	7.59821	7.54237	7.15937	6.89089	6.95431	7.16692	chr18:63480341-63480899_R		Unknown	0.458452	0.00756493	7.04287	7.50132
chr18:63525907-63526504_R	8.67993	7.63081	8.86265	7.38697	7.2813	7.36432	7.02637	chr18:63525907-63526504_R		Unknown	1.12639	0.00572865	7.26474	8.39113
chr18:78188082-78194070_F	10.8576	11.0138	10.8811	11.1845	11.2173	11.2727	11.076	chr18:78188082-78194070_F		Unknown	-0.270082	0.0378129	11.1876	10.9175
chr18:78190463-78235438_R	9.88238	9.58835	8.90713	10.1535	9.98053	10.2182	10.2815	chr18:78190463-78235438_R		Unknown	-0.699122	0.0174902	10.1584	9.45929
chr18:79286360-79304510_R	9.84836	10.1285	9.1997	11.299	11.1996	11.3631	10.9959	chr18:79286360-79304510_R		Unknown	-1.48886	0.000248548	11.2144	9.72553
chr18:83087114-83122014_F	7.15901	8.09645	7.46632	8.46259	7.99791	8.73559	9.58242	chr18:83087114-83122014_F		Unknown	-1.1207	0.0222527	8.69463	7.57393
chr18:84760623-84761084_F	8.78049	7.80726	7.80096	7.44164	7.43332	7.61881	7.35999	chr18:84760623-84761084_F		Unknown	0.666134	0.0304836	7.46344	8.12957
chr19:12079745-12088620_R	7.89812	8.72197	9.75894	7.71186	7.24593	7.66676	7.97699	chr19:12079745-12088620_R		Unknown	1.14262	0.0259925	7.65038	8.79301
chr19:32904115-32904397_R	7.5862	8.00514	7.11434	5.98267	6.47289	6.01091	6.27497	chr19:32904115-32904397_R		Unknown	1.3832	0.000453041	6.18536	7.56856
chr19:32911584-32911747_F	8.9528	10.0593	9.59399	8.0733	8.42174	8.7419	8.72532	chr19:32911584-32911747_F		Unknown	1.0448	0.00741096	8.49057	9.53537
chr19:4996544-4997119_R	8.20816	7.36077	8.57163	11.8005	8.86337	10.1948	9.55081	chr19:4996544-4997119_R		Unknown	-2.0555	0.0168919	10.1024	8.04686
chr2:11454222-11456321_R	8.74811	8.74898	7.72194	9.1867	9.32949	10.0711	9.02332	chr2:11454222-11456321_R		Unknown	-0.996305	0.0209042	9.40265	8.40634
chr2:115900355-115900904_F	6.71503	6.58797	6.56855	6.83722	7.4129	7.06286	6.97875	chr2:115900355-115900904_F		Unknown	-0.449083	0.0218168	7.07293	6.62385
chr2:117024098-117025009_R	8.98533	9.928	9.4925	8.54166	8.60807	8.49257	8.33405	chr2:117024098-117025009_R		Unknown	0.974521	0.00254855	8.49409	9.46861
chr2:119412770-119435110_R	9.81116	9.86505	10.3963	9.93525	9.06504	9.31996	9.11606	chr2:119412770-119435110_R		Unknown	0.665093	0.0319594	9.35908	10.0242
chr2:119697845-119719245_F	9.71582	9.46252	9.65819	9.14365	9.25696	9.2968	9.06226	chr2:119697845-119719245_F		Unknown	0.422255	0.00869154	9.18992	9.61217
chr2:128137419-128141735_R	7.39168	8.31816	6.93015	6.83722	6.60553	6.56855	6.85321	chr2:128137419-128141735_R		Unknown	0.830533	0.0286178	6.71613	7.54666
chr2:135472670-135484220_F	7.87171	7.78407	7.87877	8.10808	8.13307	8.52542	8.06158	chr2:135472670-135484220_F		Unknown	-0.362188	0.0361916	8.20704	7.84485
chr2:157239202-157239982_F	6.40429	6.56964	7.24847	6.15236	6.24766	6.07804	6.44152	chr2:157239202-157239982_F		Unknown	0.510906	0.0478207	6.22989	6.7408
chr2:157838320-157853495_F	7.51822	8.01235	7.41502	6.70222	6.85109	7.13245	7.0928	chr2:157838320-157853495_F		Unknown	0.703889	0.00636674	6.94464	7.64853
chr2:168804720-168854970_R	11.9378	11.5543	11.4282	12.031	12.0527	11.8386	12.1787	chr2:168804720-168854970_R		Unknown	-0.385112	0.042076	12.0252	11.6401
chr2:174917150-174935618_R	7.58941	8.26591	7.89819	8.18911	8.75663	8.52014	8.20267	chr2:174917150-174935618_R		Unknown	-0.499298	0.0485903	8.41714	7.91784
chr2:176264400-176302925_R	9.92542	9.83003	9.49461	10.4824	10.3256	10.1463	10.2402	chr2:176264400-176302925_R		Unknown	-0.548597	0.0067723	10.2986	9.75002
chr2:176296720-176297353_F	6.53088	6.53116	6.5087	6.32425	6.21335	6.10374	6.39575	chr2:176296720-176297353_F		Unknown	0.26431	0.0489398	6.25927	6.52358
chr2:181024098-181039073_R	10.8375	11.7872	11.3686	13.2416	12.1694	12.4069	12.4285	chr2:181024098-181039073_R		Unknown	-1.23048	0.0050324	12.5616	11.3311
chr2:181663381-181664097_F	10.569	11.1291	10.2174	11.1328	11.5072	10.9655	11.3631	chr2:181663381-181664097_F		Unknown	-0.603655	0.0366755	11.2422	10.6385
chr2:25774411-25783736_F	8.60807	8.41327	8.50221	8.60086	8.81541	9.00715	9.07636	chr2:25774411-25783736_F		Unknown	-0.367098	0.0376692	8.87495	8.50785
chr2:33500594-33501874_F	8.01703	8.98763	8.91898	10.4575	10.5087	8.97683	9.71998	chr2:33500594-33501874_F		Unknown	-1.27454	0.0187107	9.91576	8.64121
chr2:36112819-36114110_F	9.44853	7.20373	8.4642	7.45016	7.23211	7.20023	7.10912	chr2:36112819-36114110_F		Unknown	1.12425	0.0442338	7.24791	8.37215
chr2:3703146-3703715_F	8.56335	8.53487	8.4012	8.0583	7.73098	7.59974	7.86476	chr2:3703146-3703715_F		Unknown	0.686361	0.00139266	7.81345	8.49981
chr2:48818825-48822612_F	9.31791	8.87486	8.30957	9.55429	9.6505	9.67238	9.90805	chr2:48818825-48822612_F		Unknown	-0.862187	0.00715929	9.6963	8.83412
chr2:48826955-48827592_F	8.51761	8.74719	9.62286	10.7393	9.6334	10.6218	10.3806	chr2:48826955-48827592_F		Unknown	-1.3812	0.00496348	10.3438	8.96255
chr2:59235155-59242518_F	10.7131	11.1903	10.6099	10.6514	10.325	9.54854	9.06478	chr2:59235155-59242518_F		Unknown	0.940333	0.043188	9.89743	10.8378
chr2:60038543-60046318_F	9.23346	9.35761	9.39707	9.83482	9.8066	9.91842	9.54854	chr2:60038543-60046318_F		Unknown	-0.447712	0.0086116	9.77709	9.32938
chr2:60581618-60589907_F	10.7057	10.2667	11.2966	9.25383	9.7061	9.51165	9.06752	chr2:60581618-60589907_F		Unknown	1.37155	0.00110175	9.38478	10.7563
chr2:60581618-60589968_F	11.7494	11.6477	11.7167	9.82614	9.97513	9.52335	10.7814	chr2:60581618-60589968_F		Unknown	1.6781	0.00044801	10.0265	11.7046
chr2:79517813-79518321_F	7.45814	8.26591	7.33845	6.95777	7.17246	6.67953	6.67626	chr2:79517813-79518321_F		Unknown	0.815996	0.0130984	6.87151	7.6875
chr2:84422868-84429877_F	8.6415	8.65473	8.49753	8.26644	8.46755	8.28608	8.26572	chr2:84422868-84429877_F		Unknown	0.276472	0.0389108	8.32145	8.59792
chr3:10088209-10089038_F	10.4319	11.4712	10.5914	11.668	11.4825	11.4613	11.7212	chr3:10088209-10089038_F		Unknown	-0.751719	0.0187151	11.5832	10.8315
chr3:117935228-118089771_R	7.49288	7.80726	8.62729	9.74051	8.71223	9.06682	8.28484	chr3:117935228-118089771_R		Unknown	-0.97529	0.0402217	8.9511	7.97581
chr3:125563727-125564266_F	7.55009	7.9424	7.55283	7.85032	9.11944	8.37125	8.67414	chr3:125563727-125564266_F		Unknown	-0.822016	0.0243101	8.50379	7.68177
chr3:145313275-145315057_F	10.9266	8.79382	10.4745	7.63081	8.01872	7.72875	7.23759	chr3:145313275-145315057_F		Unknown	2.41101	0.00139569	7.65397	10.065
chr3:146515333-146557069_F	10.6764	9.91379	9.43534	11.4147	11.0088	11.0432	10.681	chr3:146515333-146557069_F		Unknown	-1.02844	0.010926	11.0369	10.0085
chr3:146629425-146649125_F	9.61744	11.0374	11.2197	12.3788	11.6484	12.2085	11.9878	chr3:146629425-146649125_F		Unknown	-1.431	0.00766942	12.0559	10.6249
chr3:146645022-146646977_F	9.06936	10.7455	11.0263	11.2415	11.1506	11.7832	11.7118	chr3:146645022-146646977_F		Unknown	-1.19137	0.0344912	11.4718	10.2804
chr3:19179899-19216399_F	11.6405	10.9184	11.4311	11.9666	11.8158	11.8452	11.566	chr3:19179899-19216399_F		Unknown	-0.46841	0.0442477	11.7984	11.33
chr3:35236023-35241498_F	8.8764	9.05427	8.87619	9.32084	9.37947	9.17431	9.34467	chr3:35236023-35241498_F		Unknown	-0.369202	0.0116956	9.30482	8.93562
chr3:36320419-36320775_R	10.11	10.2583	10.0035	10.4584	10.3719	10.4545	10.4229	chr3:36320419-36320775_R		Unknown	-0.302959	0.024924	10.4269	10.1239
chr3:37568488-37568964_F	7.64556	8.79518	8.64176	7.88496	7.61329	7.48284	7.42205	chr3:37568488-37568964_F		Unknown	0.760052	0.0304011	7.60078	8.36083
chr3:37612203-37612619_F	10.5901	11.4956	11.0602	11.651	11.708	12.0619	11.5055	chr3:37612203-37612619_F		Unknown	-0.682993	0.0210904	11.7316	11.0486
chr3:62727150-62758225_F	9.70988	10.4698	10.9192	9.7969	9.33183	9.42264	9.9206	chr3:62727150-62758225_F		Unknown	0.748319	0.0377415	9.61799	10.3663
chr3:85783094-85783408_F	10.1217	10.0851	10.1942	11.3806	10.336	11.2812	11.0692	chr3:85783094-85783408_F		Unknown	-0.883097	0.00879654	11.0168	10.1337
chr3:86827945-86886695_F	9.56542	9.37568	10.0291	8.16208	8.59	8.49257	8.28484	chr3:86827945-86886695_F		Unknown	1.27435	0.00021478	8.38237	9.65672
chr3:86961614-86966377_F	8.74455	8.32192	9.0445	7.40441	7.49059	7.0368	7.23154	chr3:86961614-86966377_F		Unknown	1.41282	0.000150387	7.29084	8.70365
chr3:93156491-93157100_R	8.41834	8.50812	8.42195	8.8485	8.60485	8.64112	8.79993	chr3:93156491-93157100_R		Unknown	-0.27413	0.0419266	8.7236	8.44947
chr3:93564825-93576725_F	9.90788	9.80065	10.6411	9.89817	8.89049	9.19347	8.53887	chr3:93564825-93576725_F		Unknown	0.986299	0.0242268	9.13025	10.1165
chr4:109071198-109078714_F	9.31996	9.00924	8.83397	9.83886	9.43346	9.89752	9.52871	chr4:109071198-109078714_F		Unknown	-0.620244	0.0087659	9.67464	9.05439
chr4:109071198-109078776_F	9.85043	10.1016	10.2899	10.8652	11.2608	11.5643	10.9416	chr4:109071198-109078776_F		Unknown	-1.07733	0.000936013	11.158	10.0806
chr4:119405156-119461821_R	8.42501	8.21147	8.82559	8.74038	9.27867	9.50295	8.80279	chr4:119405156-119461821_R		Unknown	-0.593836	0.0399314	9.08119	8.48736
chr4:124127144-124334840_F	10.5857	10.6887	10.1136	11.2289	10.949	10.9245	10.8709	chr4:124127144-124334840_F		Unknown	-0.530706	0.0168665	10.9933	10.4626
chr4:133212951-133214017_R	6.59438	6.74992	6.53116	7.80127	6.75231	7.55283	7.37264	chr4:133212951-133214017_R		Unknown	-0.744611	0.0168129	7.36976	6.62515
chr4:133368314-133380210_F	10.8786	10.9647	10.9077	11.1463	11.1847	11.2544	11.1396	chr4:133368314-133380210_F		Unknown	-0.264241	0.0294845	11.1812	10.917
chr4:136735305-136735523_F	10.5157	10.4191	10.3536	10.7506	10.8331	10.7558	10.57	chr4:136735305-136735523_F		Unknown	-0.297897	0.0316966	10.7274	10.4295
chr4:136856064-136877219_R	12.372	12.7385	12.7843	11.9785	12.1351	12.0573	12.4137	chr4:136856064-136877219_R		Unknown	0.485418	0.0175463	12.1462	12.6316
chr4:145662641-145669641_F	7.19552	7.70553	8.17057	6.9436	6.6755	6.81204	7.06228	chr4:145662641-145669641_F		Unknown	0.817186	0.00870235	6.87336	7.69054
chr4:146156575-146175425_R	7.27799	7.58879	8.41327	6.73476	6.78958	6.6903	7.10912	chr4:146156575-146175425_R		Unknown	0.929072	0.00976565	6.83094	7.76001
chr4:155560050-155570900_R	11.8286	11.303	11.5712	10.8492	10.6118	10.0393	10.4569	chr4:155560050-155570900_R		Unknown	1.07831	0.00143323	10.4893	11.5676
chr4:40840725-40860875_F	8.95111	10.106	9.72111	7.63911	9.04553	8.36063	9.23562	chr4:40840725-40860875_F		Unknown	1.02252	0.0494445	8.57022	9.59273
chr4:40858753-40859228_F	9.08954	9.77271	9.4603	7.64221	8.87658	8.42745	8.94153	chr4:40858753-40859228_F		Unknown	0.968907	0.0222916	8.47194	9.44085
chr4:54851872-54866706_R	9.83479	9.53448	9.94302	8.92494	9.60514	9.28228	9.08297	chr4:54851872-54866706_R		Unknown	0.54693	0.0227757	9.22383	9.77076
chr4:86267450-86277650_F	10.2339	9.724	10.722	9.59214	9.88059	9.37413	9.14561	chr4:86267450-86277650_F		Unknown	0.728534	0.0284296	9.49812	10.2266
chr5:106125123-106125822_R	7.17282	7.71415	7.48096	7.06824	7.10701	7.0368	6.9436	chr5:106125123-106125822_R		Unknown	0.417064	0.0237533	7.03891	7.45598
chr5:106351376-106352151_F	6.89378	6.87722	7.04736	6.55327	6.748	6.63331	6.58152	chr5:106351376-106352151_F		Unknown	0.310425	0.0232397	6.62903	6.93945
chr5:108543577-108544158_F	8.80765	8.96268	11.8798	8.04041	6.89089	6.73524	7.74257	chr5:108543577-108544158_F		Unknown	2.53109	0.0119719	7.35228	9.88337
chr5:108544188-108545013_F	8.68417	8.97348	8.34851	8.10284	7.96028	7.858	8.57116	chr5:108544188-108545013_F		Unknown	0.545649	0.0399026	8.12307	8.66872
chr5:110097500-110118475_R	7.32277	6.98038	7.55283	7.80791	7.80726	9.15526	7.79223	chr5:110097500-110118475_R		Unknown	-0.855339	0.0485032	8.14067	7.28533
chr5:113594167-113645342_R	11.679	11.9913	11.1827	13.3891	12.0456	12.3323	12.372	chr5:113594167-113645342_R		Unknown	-0.917092	0.0304303	12.5348	11.6177
chr5:143196275-143207575_R	10.5432	10.2977	10.5125	10.8138	11.0978	10.8339	11.0422	chr5:143196275-143207575_R		Unknown	-0.495827	0.00562509	10.9469	10.4511
chr5:20459718-20462031_F	7.45814	7.42267	7.11024	7.21626	6.89378	6.87722	6.9619	chr5:20459718-20462031_F		Unknown	0.34306	0.0455487	6.98729	7.33035
chr5:23349978-23402028_R	10.6793	9.90144	10.4774	9.81227	9.65857	9.76594	9.95594	chr5:23349978-23402028_R		Unknown	0.554547	0.0239203	9.79818	10.3527
chr5:35975265-35982561_F	11.0242	12.2642	11.3903	12.5537	12.1603	12.2239	12.19	chr5:35975265-35982561_F		Unknown	-0.722386	0.0374763	12.282	11.5596
chr5:35975265-35982561_R	11.9436	12.6538	12.4927	12.8148	13.1646	13.2053	12.8051	chr5:35975265-35982561_R		Unknown	-0.634088	0.0164225	12.9975	12.3634
chr5:92562352-92562839_F	7.63159	7.75097	7.6553	8.00554	7.92363	8.41558	8.05901	chr5:92562352-92562839_F		Unknown	-0.421654	0.020473	8.10094	7.67929
chr5:96591892-96606467_F	12.5456	12.7249	12.4037	10.735	10.8936	10.9132	10.7317	chr5:96591892-96606467_F		Unknown	1.73969	1.35702e-06	10.8184	12.5581
chr5:96591892-96606467_R	13.445	13.4964	13.0906	12.1535	12.5542	11.789	11.7876	chr5:96591892-96606467_R		Unknown	1.27296	0.000561323	12.0711	13.344
chr6:121036119-121036703_R	8.55207	8.61658	8.35712	9.18429	8.66376	8.91151	8.79147	chr6:121036119-121036703_R		Unknown	-0.379166	0.0404811	8.88776	8.50859
chr6:134875724-134931975_R	7.62795	5.79071	8.56228	5.93546	6.04564	5.78514	5.83435	chr6:134875724-134931975_R		Unknown	1.42683	0.0400371	5.90015	7.32698
chr6:31078802-31079644_R	9.05665	8.84584	9.14076	9.01062	9.98907	9.53277	10.0116	chr6:31078802-31079644_R		Unknown	-0.621611	0.0438238	9.63603	9.01442
chr6:31267612-31293337_R	11.3686	11.491	11.3603	11.6219	11.7608	11.7612	11.6007	chr6:31267612-31293337_R		Unknown	-0.27954	0.0324911	11.6862	11.4066
chr6:3333825-3349525_F	9.05039	8.51415	9.16595	7.55758	7.81323	7.67359	8.65488	chr6:3333825-3349525_F		Unknown	0.985343	0.0115903	7.92482	8.91016
chr6:3333825-3349525_R	9.07589	8.45854	8.87619	7.12003	7.2249	7.31545	8.36616	chr6:3333825-3349525_R		Unknown	1.29691	0.00461808	7.50663	8.80354
chr6:42659063-42660071_R	7.86907	7.6067	7.33122	8.07555	8.28104	8.42912	9.38814	chr6:42659063-42660071_R		Unknown	-0.941136	0.019889	8.54346	7.60233
chr6:50339188-50409363_F	10.266	10.0142	9.82232	10.4006	10.5351	10.6052	10.4661	chr6:50339188-50409363_F		Unknown	-0.467573	0.00993987	10.5018	10.0342
chr6:57583950-57624216_F	8.21875	7.9644	8.37715	7.18509	8.05346	7.56368	7.66053	chr6:57583950-57624216_F		Unknown	0.571077	0.0308577	7.61569	8.18677
chr6:67016874-67030651_F	8.75146	8.93019	9.05427	9.32673	9.16469	9.25887	9.61349	chr6:67016874-67030651_F		Unknown	-0.428971	0.0205255	9.34095	8.91198
chr6:82608223-82669023_R	8.34283	8.48376	8.30001	8.71851	8.61466	8.64596	8.71031	chr6:82608223-82669023_R		Unknown	-0.296825	0.0228912	8.67236	8.37553
chr6:82831236-82841536_F	9.05427	9.61055	9.10598	9.68367	9.59085	9.71183	9.86405	chr6:82831236-82841536_F		Unknown	-0.455667	0.0257828	9.7126	9.25693
chr6:83541250-83560425_F	11.8013	11.9337	12.2369	11.3454	11.6566	11.7672	11.2671	chr6:83541250-83560425_F		Unknown	0.481545	0.0267394	11.5091	11.9906
chr6:86776350-86799379_F	9.21391	9.14805	9.00354	9.54772	9.9338	10.3192	10.0641	chr6:86776350-86799379_F		Unknown	-0.844375	0.00248128	9.96621	9.12183
chr6:99472981-99484210_F	9.89074	10.7063	9.99791	11.6671	11.5064	11.211	11.2925	chr6:99472981-99484210_F		Unknown	-1.22092	0.000813021	11.4192	10.1983
chr7:111526943-111545093_R	10.3278	8.98268	9.59399	8.58108	6.97787	8.08672	8.94958	chr7:111526943-111545093_R		Unknown	1.486	0.0206889	8.14881	9.63482
chr7:111530578-111539097_R	8.39631	7.2586	7.58271	7.04969	7.3178	7.11061	7.01943	chr7:111530578-111539097_R		Unknown	0.621489	0.0465573	7.12439	7.74587
chr7:113768215-113783490_R	10.9733	10.6923	10.4132	10.209	9.63749	9.47757	9.3363	chr7:113768215-113783490_R		Unknown	1.02783	0.00304286	9.66508	10.6929
chr7:119735208-119822808_F	9.5923	9.67019	9.4603	9.90715	9.79759	9.9386	9.88515	chr7:119735208-119822808_F		Unknown	-0.307859	0.021968	9.88212	9.57426
chr7:126872550-126886125_R	9.87896	9.8845	10.2845	9.4031	9.23001	9.65294	9.9224	chr7:126872550-126886125_R		Unknown	0.463882	0.0494855	9.55211	10.016
chr7:128341797-128414692_F	8.84624	10.1275	10.097	8.00554	8.87466	9.28802	8.30837	chr7:128341797-128414692_F		Unknown	1.07109	0.0349361	8.61915	9.69024
chr7:128341797-128414692_R	12.1824	12.6714	12.548	11.5422	11.7537	11.2673	11.9643	chr7:128341797-128414692_R		Unknown	0.835386	0.00377203	11.6319	12.4673
chr7:13533925-13544525_R	9.49427	10.3466	10.6513	10.7614	10.7912	10.8003	11.2691	chr7:13533925-13544525_R		Unknown	-0.741474	0.0328904	10.9055	10.164
chr7:140081171-140123058_R	10.746	10.7912	10.5431	10.1842	10.2468	10.4739	10.5486	chr7:140081171-140123058_R		Unknown	0.330057	0.0451669	10.3634	10.6934
chr7:26054813-26063725_R	10.4509	10.2136	9.87677	10.5342	10.6624	10.7712	10.4722	chr7:26054813-26063725_R		Unknown	-0.42957	0.0312405	10.61	10.1804
chr7:49715933-49771497_F	9.30945	9.85187	9.69953	8.75873	8.46949	9.33898	9.4128	chr7:49715933-49771497_F		Unknown	0.625282	0.0494543	8.995	9.62028
chr7:50403100-50418175_F	8.15727	8.02519	8.18144	8.78014	8.64601	8.59	8.60066	chr7:50403100-50418175_F		Unknown	-0.532902	0.00144419	8.6542	8.1213
chr7:50545068-50545454_R	7.82623	8.26591	8.11441	7.4363	7.21799	7.31545	7.27	chr7:50545068-50545454_R		Unknown	0.758917	0.000725782	7.30993	8.06885
chr7:69005291-69007813_R	7.55409	7.22391	7.29088	7.65095	7.71022	7.75821	8.28484	chr7:69005291-69007813_R		Unknown	-0.494761	0.0298804	7.85105	7.35629
chr7:69117827-69127242_R	9.49903	9.73698	9.17545	9.71669	9.89577	9.91068	9.86838	chr7:69117827-69127242_R		Unknown	-0.377392	0.0407523	9.84788	9.47049
chr7:88131123-88136898_R	6.51716	6.43201	6.6073	7.44578	6.81268	6.97793	7.66498	chr7:88131123-88136898_R		Unknown	-0.706524	0.0133371	7.22535	6.51882
chr7:88668435-88674440_F	7.93403	7.8917	7.71653	8.19592	9.0622	9.01854	7.98407	chr7:88668435-88674440_F		Unknown	-0.717764	0.0413209	8.56518	7.84742
chr7:88668948-88678046_F	7.64556	7.99856	7.98393	9.02304	7.92237	8.50235	8.90405	chr7:88668948-88678046_F		Unknown	-0.711938	0.0329901	8.58795	7.87602
chr8:106619342-106624851_F	9.17306	9.80411	9.18643	9.96998	10.3651	9.76709	9.814	chr8:106619342-106624851_F		Unknown	-0.591171	0.0280719	9.97904	9.38787
chr8:106619342-106624851_R	9.98229	10.0899	9.89974	10.703	10.9151	10.3877	10.2153	chr8:106619342-106624851_R		Unknown	-0.564628	0.0167361	10.5553	9.99065
chr8:119739165-119739905_F	9.44506	9.83986	10.0761	8.90452	9.23866	9.54114	8.77803	chr8:119739165-119739905_F		Unknown	0.671412	0.0213356	9.11559	9.787
chr8:122928924-122929556_R	11.2492	10.8847	10.8253	11.6452	11.4712	11.9425	11.0296	chr8:122928924-122929556_R		Unknown	-0.535743	0.0491299	11.5221	10.9864
chr8:123650239-123650315_R	9.52372	8.84395	10.1002	8.95699	8.44066	8.66617	8.42501	chr8:123650239-123650315_R		Unknown	0.867095	0.020263	8.62221	9.4893
chr8:125031410-125075960_R	8.17859	8.32917	6.80533	6.6208	7.0559	7.0559	6.57072	chr8:125031410-125075960_R		Unknown	0.945201	0.0368294	6.82583	7.77103
chr8:13507348-13543773_R	10.4128	10.8217	10.3421	9.47397	9.75915	9.52753	9.31976	chr8:13507348-13543773_R		Unknown	1.00543	0.000411194	9.5201	10.5255
chr8:15582950-15609500_F	7.75479	7.4704	7.30495	8.14586	7.94567	7.90423	7.78407	chr8:15582950-15609500_F		Unknown	-0.43491	0.0213911	7.94496	7.51005
chr8:19678750-20038750_R	6.46796	6.6893	6.70913	8.15366	7.23895	7.0368	6.9619	chr8:19678750-20038750_R		Unknown	-0.7257	0.0389363	7.34783	6.62213
chr8:19692532-19694101_R	10.5423	11.1629	10.9119	11.6586	11.4484	11.278	11.8273	chr8:19692532-19694101_R		Unknown	-0.68072	0.00931421	11.5531	10.8724
chr8:26343277-26352902_F	9.59135	9.31074	8.87619	8.33405	8.95031	8.42745	8.19846	chr8:26343277-26352902_F		Unknown	0.781859	0.0117492	8.47757	9.25943
chr8:26347473-26348052_R	6.41278	7.00867	6.8877	6.33832	6.28514	6.54207	6.19095	chr8:26347473-26348052_R		Unknown	0.430594	0.0395185	6.33912	6.76972
chr8:40238025-40264250_F	10.9838	10.7438	11.0124	11.3792	11.4203	11.4179	11.7007	chr8:40238025-40264250_F		Unknown	-0.566189	0.00321713	11.4795	10.9133
chr8:48476637-48492537_F	10.5245	9.81227	9.96197	8.9656	9.75643	9.74108	9.4378	chr8:48476637-48492537_F		Unknown	0.624338	0.0411405	9.47523	10.0996
chr8:48480224-48480698_R	9.97416	9.83794	9.79768	7.59182	8.96917	7.73848	8.73085	chr8:48480224-48480698_R		Unknown	1.61235	0.00229839	8.25758	9.86993
chr8:59994074-60002058_R	9.01313	8.7979	9.15551	8.71528	8.45066	8.36112	8.21642	chr8:59994074-60002058_R		Unknown	0.552977	0.00867913	8.43587	8.98885
chr8:59994102-59994797_F	6.34341	6.38469	6.5087	6.73476	6.70469	6.97056	6.63331	chr8:59994102-59994797_F		Unknown	-0.348563	0.0233468	6.76083	6.41227
chr8:67542714-67561694_F	9.86499	10.1568	9.76187	10.3132	10.1434	10.1581	10.388	chr8:67542714-67561694_F		Unknown	-0.32277	0.0488037	10.2507	9.92789
chr8:87504644-87513694_F	8.31883	8.40766	7.74847	8.71665	9.50693	9.20455	8.31519	chr8:87504644-87513694_F		Unknown	-0.777509	0.0382885	8.93583	8.15832
chr9:113648970-113715170_R	7.93634	8.42845	8.14677	7.11434	7.53849	7.21453	7.15323	chr9:113648970-113715170_R		Unknown	0.915374	0.000736426	7.25515	8.17052
chr9:121256738-121257487_F	7.85878	8.43799	8.61076	7.03169	7.18473	8.32211	7.39801	chr9:121256738-121257487_F		Unknown	0.818376	0.0436872	7.48414	8.30251
chr9:13224147-13424397_R	8.82633	8.8252	9.03676	7.82081	8.24379	8.12466	8.27838	chr9:13224147-13424397_R		Unknown	0.779187	0.000928943	8.11691	8.8961
chr9:13281056-13281599_F	10.769	10.7022	10.444	10.3998	10.1756	10.2825	9.83955	chr9:13281056-13281599_F		Unknown	0.463991	0.0248273	10.1744	10.6384
chr9:14460976-14488051_F	9.85179	9.79669	11.3113	7.49517	9.18111	8.34463	8.9318	chr9:14460976-14488051_F		Unknown	1.83173	0.00815435	8.48818	10.3199
chr9:14460976-14488051_R	8.49418	8.6649	8.51415	8.12589	7.99488	8.19401	8.4187	chr9:14460976-14488051_R		Unknown	0.374376	0.0242733	8.18337	8.55774
chr9:41300137-41301556_F	7.10164	6.77953	7.2586	6.67121	6.748	6.50076	6.37975	chr9:41300137-41301556_F		Unknown	0.47166	0.0188665	6.57493	7.04659
chr9:43921700-43939600_F	7.43332	7.81002	8.47278	7.32244	7.34391	7.11061	7.18101	chr9:43921700-43939600_F		Unknown	0.665879	0.0245044	7.23949	7.90537
chr9:56914085-56914489_F	9.63471	8.98912	8.35712	7.79595	7.88612	7.67359	7.61015	chr9:56914085-56914489_F		Unknown	1.2522	0.00246747	7.74145	8.99365
chr9:65647428-65677009_R	9.55237	9.54205	9.76976	10.0822	10.0974	10.3291	9.71634	chr9:65647428-65677009_R		Unknown	-0.434863	0.030745	10.0563	9.62139
chr9:68349343-68411643_F	9.09281	9.98585	9.35552	10.0572	9.93185	9.88164	10.3277	chr9:68349343-68411643_F		Unknown	-0.571531	0.0386293	10.0496	9.47806
chr9:68349343-68411643_R	10.0558	10.8635	10.7699	11.5172	11.3699	11.0443	11.1067	chr9:68349343-68411643_R		Unknown	-0.696487	0.0170582	11.2595	10.563
chr9:81537835-81583227_R	11.748	11.59	11.375	10.9962	11.1244	10.9992	11.3962	chr9:81537835-81583227_R		Unknown	0.442025	0.0206527	11.129	11.571
chr9:88333945-88342370_R	9.90842	9.88747	9.90672	9.55429	9.40439	9.03597	9.54167	chr9:88333945-88342370_R		Unknown	0.516794	0.0101232	9.38408	9.90087
chr9:88338621-88338923_F	9.88449	10.0628	10.0061	9.67931	8.88843	9.49903	9.57249	chr9:88338621-88338923_F		Unknown	0.574647	0.0228224	9.40982	9.98446
chr9:88341846-88342499_R	10.2245	9.98013	10.1638	9.81884	8.91441	9.70012	9.45686	chr9:88341846-88342499_R		Unknown	0.650241	0.0212774	9.47256	10.1228
chr9:88437245-88465751_F	7.5396	7.57943	7.39283	7.65462	8.33874	8.37455	7.97208	chr9:88437245-88465751_F		Unknown	-0.58104	0.0190908	8.085	7.50396
chr9:95295459-95301266_F	9.62006	9.54957	10.1684	8.38685	9.58055	8.34463	8.32208	chr9:95295459-95301266_F		Unknown	1.12082	0.0127388	8.65853	9.77935
Chrna6	9.53071	9.29918	9.46853	9.637	9.79963	9.72095	9.62371	NM_021369	Chrna6	Mus musculus cholinergic receptor, nicotinic, alpha polypeptide 6 (Chrna6), mRNA [NM_021369]	-0.262516	0.0497451	9.69532	9.43281
Chrng	9.38248	9.20202	9.23808	9.51215	9.66633	9.51635	9.49492	NM_009604	Chrng	Mus musculus cholinergic receptor, nicotinic, gamma polypeptide (Chrng), mRNA [NM_009604]	-0.273245	0.037423	9.54744	9.27419
chrX:102568332-102587093_R	8.32111	8.53682	8.59	9.52255	9.68481	8.39272	9.46266	chrX:102568332-102587093_R		Unknown	-0.783041	0.0370137	9.26568	8.48264
chrX:20389063-20389702_F	10.3408	9.74013	10.2913	9.57547	9.57192	9.84299	9.41624	chrX:20389063-20389702_F		Unknown	0.522431	0.0238097	9.60166	10.1241
chrX:34360500-34388500_F	12.4752	12.3424	12.5935	11.8245	12.0866	11.8114	11.9608	chrX:34360500-34388500_F		Unknown	0.549513	0.00260296	11.9208	12.4704
chrX:6950444-6952293_R	8.61658	8.06979	8.13402	8.42526	8.75663	9.51751	9.17049	chrX:6950444-6952293_R		Unknown	-0.694009	0.0395416	8.96747	8.27346
chrX:98716130-98716340_R	10.2633	9.48466	10.6054	9.61462	9.5419	9.42708	9.22155	chrX:98716130-98716340_R		Unknown	0.666469	0.03647	9.45129	10.1178
Chst1	12.2085	11.8365	11.573	10.5031	10.5551	9.60445	10.1369	NM_023850	Chst1	Mus musculus carbohydrate (keratan sulfate Gal-6) sulfotransferase 1 (Chst1), mRNA [NM_023850]	1.67277	0.000337135	10.1999	11.8727
Chst11	8.5958	7.89527	8.92952	7.08029	7.16728	7.06286	7.63233	NM_021439	Chst11	Mus musculus carbohydrate sulfotransferase 11 (Chst11), mRNA [NM_021439]	1.23784	0.00201071	7.23569	8.47353
Chst14	8.39159	7.69687	7.99279	7.75503	7.34391	7.25579	6.67626	NM_028117	Chst14	Mus musculus carbohydrate (N-acetylgalactosamine 4-0) sulfotransferase 14 (Chst14), mRNA [NM_028117]	0.769336	0.0250354	7.25775	8.02708
Chst15	9.35603	10.0724	10.5075	6.55327	8.29094	6.93057	7.926	NM_029935	Chst15	Mus musculus carbohydrate (N-acetylgalactosamine 4-sulfate 6-O) sulfotransferase 15 (Chst15), mRNA [NM_029935]	2.55347	0.00084426	7.4252	9.97867
Chst2	12.8302	12.372	12.2541	10.5777	10.7723	9.83646	10.6135	NM_018763	Chst2	Mus musculus carbohydrate sulfotransferase 2 (Chst2), mRNA [NM_018763]	2.03547	7.17085e-05	10.45	12.4854
Chst7	8.88631	8.83202	8.52882	8.23401	8.29963	8.01225	8.1159	NM_021715	Chst7	Mus musculus carbohydrate (N-acetylglucosamino) sulfotransferase 7 (Chst7), mRNA [NM_021715]	0.5836	0.00319487	8.16545	8.74905
Chsy1	12.215	12.2066	12.9779	11.31	10.7013	10.6793	9.05457	NM_001081163	Chsy1	Mus musculus chondroitin sulfate synthase 1 (Chsy1), mRNA [NM_001081163]	2.03019	0.00496399	10.4363	12.4665
Chtf8	12.3424	11.8114	12.3739	11.0753	11.9398	11.6532	11.7575	NM_145412	Chtf8	Mus musculus CTF8, chromosome transmission fidelity factor 8 (Chtf8), mRNA [NM_145412]	0.569448	0.0480975	11.6064	12.1759
Churc1	10.1678	10.3325	10.1216	10.7059	10.7417	10.9427	10.674	NM_206534	Churc1	Mus musculus churchill domain containing 1 (Churc1), mRNA [NM_206534]	-0.558779	0.0019288	10.7661	10.2073
Cib2	10.6261	10.4174	9.9372	11.5411	10.8576	10.7251	10.7841	NM_019686	Cib2	Mus musculus calcium and integrin binding family member 2 (Cib2), mRNA [NM_019686]	-0.650072	0.0344628	10.977	10.3269
Cib3	7.63911	9.16361	9.76097	9.71455	10.8662	10.185	10.853	AK050094	Cib3	Mus musculus adult male liver tumor cDNA, RIKEN full-length enriched library, clone:C730014M21 product:KIP3 homolog [Homo sapiens], full insert sequence. [AK050094]	-1.55013	0.0199209	10.4047	8.85457
Cirh1a	11.5215	11.1645	11.7898	10.9232	11.028	11.303	10.8242	NM_011574	Cirh1a	Mus musculus cirrhosis, autosomal recessive 1A (human) (Cirh1a), mRNA [NM_011574]	0.472313	0.036969	11.0196	11.4919
Cit	9.8445	9.54703	9.5501	10.0018	10.2577	10.1522	10.0116	ENSMUST00000051704	Cit	citron [Source:MGI Symbol;Acc:MGI:105313] [ENSMUST00000051704]	-0.458621	0.008862	10.1058	9.64721
CJ308361	7.29536	7.75097	9.06008	9.52255	8.82669	9.93793	9.08297	CJ308361		CJ308361 RIKEN full-length enriched mouse cDNA library, Rathke's pouches 14.5 days embryo Mus musculus cDNA clone M130034G08 3', mRNA sequence [CJ308361]	-1.30706	0.0209965	9.34254	8.03547
CK344357	8.10808	7.8716	7.67333	6.47318	7.59901	5.93882	5.92023	CK344357		K0940C07-3N NIA Mouse Neural Stem Cell (Undifferentiated) cDNA Library (Long) Mus musculus cDNA clone NIA:K0940C07 IMAGE:30088062 3', mRNA sequence [CK344357]	1.40152	0.00978842	6.48281	7.88434
CK428165	10.3914	10.4734	10.2183	10.6378	10.7823	10.8825	10.6985	CK428165		laj11f02.y1 Gastric Epithelial Progenitor 2 Mus musculus cDNA 5', mRNA sequence [CK428165]	-0.389279	0.012504	10.7503	10.361
Ckap2	9.77069	9.5574	11.0128	8.79993	9.07165	8.36431	8.55252	NM_001004140	Ckap2	Mus musculus cytoskeleton associated protein 2 (Ckap2), mRNA [NM_001004140]	1.41654	0.00511654	8.6971	10.1136
Ckap2l	7.74906	7.70084	8.21025	7.04775	6.3573	7.31178	6.81726	AK153766	Ckap2l	Mus musculus 3 days neonate thymus cDNA, RIKEN full-length enriched library, clone:A630079F21 product:hypothetical protein, full insert sequence. [AK153766]	1.00319	0.00422207	6.88352	7.88672
Ckap4	10.8805	10.748	11.5952	10.3836	10.0016	9.82126	10.7968	NM_175451	Ckap4	Mus musculus cytoskeleton-associated protein 4 (Ckap4), mRNA [NM_175451]	0.823782	0.0251946	10.2508	11.0746
Ckb	12.5902	11.605	11.7959	11.0812	11.3411	11.4501	11.2198	NM_021273	Ckb	Mus musculus creatine kinase, brain (Ckb), mRNA [NM_021273]	0.723959	0.0187671	11.2731	11.997
Cklf	9.38626	9.06223	9.18422	8.14971	8.79236	8.55969	8.79408	NM_001037841	Cklf	Mus musculus chemokine-like factor (Cklf), transcript variant 4, mRNA [NM_001037841]	0.636946	0.0105028	8.57396	9.2109
Ckmt1	11.826	11.7212	11.813	12.7163	12.4785	11.9915	12.2445	NM_009897	Ckmt1	Mus musculus creatine kinase, mitochondrial 1, ubiquitous (Ckmt1), mRNA [NM_009897]	-0.570979	0.0145517	12.3577	11.7867
Cks2	10.3215	10.336	10.768	8.34555	9.68888	9.64183	9.43236	AK089504	Cks2	Mus musculus B6-derived CD11 +ve dendritic cells cDNA, RIKEN full-length enriched library, clone:F730041J15 product:unclassifiable, full insert sequence. [AK089504]	1.198	0.00865088	9.27716	10.4752
Clcn3	10.1049	9.99023	10.5829	10.593	10.6153	11.0106	11.1574	AK088307	Clcn3	Mus musculus 2 days neonate thymus thymic cells cDNA, RIKEN full-length enriched library, clone:E430010N24 product:unclassifiable, full insert sequence. [AK088307]	-0.618043	0.0199598	10.8441	10.226
Cldn10	8.01002	8.24413	8.44501	7.8184	7.67955	7.94679	7.67216	NM_021386	Cldn10	Mus musculus claudin 10 (Cldn10), transcript variant b, mRNA [NM_021386]	0.453827	0.0143442	7.77922	8.23305
Cldn11	9.87478	10.6816	10.6574	10.9139	11.5613	11.2414	12.1675	NM_008770	Cldn11	Mus musculus claudin 11 (Cldn11), mRNA [NM_008770]	-1.06644	0.0139148	11.471	10.4046
Cldn34c1	7.76193	7.76446	8.11689	7.4223	7.24281	7.721	7.21834	XM_011247709	Cldn34c1	PREDICTED: Mus musculus RIKEN cDNA 3110007F17 gene (3110007F17Rik), transcript variant X2, mRNA [XM_011247709]	0.479982	0.0230355	7.40111	7.88109
Cldn6	10.866	11.4495	11.3841	11.6092	12.4685	12.7794	12.0908	NM_018777	Cldn6	Mus musculus claudin 6 (Cldn6), mRNA [NM_018777]	-1.0038	0.0102091	12.237	11.2332
Clec10a	10.19	7.83568	8.94942	7.80035	7.98183	7.18048	7.79734	NM_010796	Clec10a	Mus musculus C-type lectin domain family 10, member A (Clec10a), transcript variant 2, mRNA [NM_010796]	1.30169	0.0361192	7.69	8.99169
Clec14a	10.8771	10.3839	10.5818	10.0106	10.0223	9.87942	9.58242	NM_025809	Clec14a	Mus musculus C-type lectin domain family 14, member a (Clec14a), mRNA [NM_025809]	0.740601	0.00284821	9.87367	10.6143
Clec16a	7.76383	7.21742	7.70627	6.57072	7.15494	6.53153	7.30251	ENSMUST00000038145	Clec16a	C-type lectin domain family 16, member A [Source:MGI Symbol;Acc:MGI:1921624] [ENSMUST00000038145]	0.672581	0.0277899	6.88993	7.56251
Clec1a	10.338	10.226	9.79021	7.63367	7.4357	7.52378	8.02506	NM_175526	Clec1a	Mus musculus C-type lectin domain family 1, member a (Clec1a), mRNA [NM_175526]	2.46353	3.0706e-06	7.65455	10.1181
Clec2d	10.615	9.44875	8.58893	7.73098	7.6471	8.32117	8.31058	NM_053109	Clec2d	Mus musculus C-type lectin domain family 2, member d (Clec2d), mRNA [NM_053109]	1.54845	0.0103257	8.00245	9.5509
Clec9a	8.0358	8.3153	7.60211	7.40608	7.22765	7.33749	7.30561	NM_001205363	Clec9a	Mus musculus C-type lectin domain family 9, member a (Clec9a), transcript variant 1, mRNA [NM_001205363]	0.665194	0.00607441	7.31921	7.9844
Clic4	10.6181	10.9954	11.6215	10.6039	8.80915	10.0463	10.0487	NM_013885	Clic4	Mus musculus chloride intracellular channel 4 (mitochondrial) (Clic4), mRNA [NM_013885]	1.20135	0.0260762	9.877	11.0784
Clic5	11.7833	11.5269	11.5122	10.9908	10.6323	11.0432	11.2049	NM_172621	Clic5	Mus musculus chloride intracellular channel 5 (Clic5), mRNA [NM_172621]	0.639631	0.00505332	10.9678	11.6074
Clip2	8.34851	8.31112	8.18144	7.94411	7.90988	7.82873	7.59155	NM_009990	Clip2	Mus musculus CAP-GLY domain containing linker protein 2 (Clip2), transcript variant 1, mRNA [NM_009990]	0.461788	0.00739847	7.81857	8.28035
Clk2	12.241	11.9968	12.0207	10.8312	11.7622	11.6791	11.4798	NM_007712	Clk2	Mus musculus CDC-like kinase 2 (Clk2), transcript variant 1, mRNA [NM_007712]	0.648097	0.0256373	11.4381	12.0862
Cln6	10.3227	10.6021	10.5559	11.0721	11.2453	11.4571	10.9489	NM_001033175	Cln6	Mus musculus ceroid-lipofuscinosis, neuronal 6 (Cln6), mRNA [NM_001033175]	-0.68729	0.00264073	11.1808	10.4936
Cluap1	10.721	10.6834	10.0414	10.8781	11.3446	10.9121	11.2878	NM_029738	Cluap1	Mus musculus clusterin associated protein 1 (Cluap1), mRNA [NM_029738]	-0.623688	0.0217076	11.1056	10.482
Cluh	10.474	10.5502	10.3144	10.7962	11.0399	10.5372	10.8062	NM_001081158	Cluh	Mus musculus clustered mitochondria (cluA/CLU1) homolog (Cluh), mRNA [NM_001081158]	-0.348685	0.0455067	10.7949	10.4462
Clybl	8.69667	8.92849	8.65714	9.39152	9.13402	9.12863	8.91519	NM_029556	Clybl	Mus musculus citrate lyase beta like (Clybl), mRNA [NM_029556]	-0.381575	0.0327429	9.14234	8.76076
Cmip	11.9775	11.6844	11.8931	12.1513	12.3688	12.3301	12.0604	AK085367	Cmip	Mus musculus 0 day neonate kidney cDNA, RIKEN full-length enriched library, clone:D630016P04 product:hypothetical PH domain-like structure containing protein, full insert sequence. [AK085367]	-0.375975	0.023395	12.2276	11.8517
Cml2	8.16985	8.41064	8.52229	9.4111	8.91705	8.95114	9.52129	NM_053096	Cml2	Mus musculus camello-like 2 (Cml2), mRNA [NM_053096]	-0.832548	0.00305253	9.20014	8.3676
Cmpk1	9.84682	8.94202	9.51523	8.13984	7.91323	8.92763	8.98397	NM_025647	Cmpk1	Mus musculus cytidine monophosphate (UMP-CMP) kinase 1 (Cmpk1), mRNA [NM_025647]	0.943519	0.0249556	8.49117	9.43469
Cmtm2a	9.17872	9.15532	8.77827	8.78108	8.75982	8.52458	8.67414	AK006874	Cmtm2a	Mus musculus adult male testis cDNA, RIKEN full-length enriched library, clone:1700063K20 product:CHEMOKINE-LIKE FACTOR 2 VARIANT 2 homolog [Mus musculus], full insert sequence. [AK006874]	0.352531	0.0395911	8.68491	9.03744
Cmtm3	10.9658	10.0018	11.0313	10.3654	9.45579	8.03	8.52807	NM_024217	Cmtm3	Mus musculus CKLF-like MARVEL transmembrane domain containing 3 (Cmtm3), mRNA [NM_024217]	1.57148	0.0254538	9.0948	10.6663
Cmtm4	7.92611	8.08745	7.34934	8.22646	8.5136	8.59396	8.10021	NM_153582	Cmtm4	Mus musculus CKLF-like MARVEL transmembrane domain containing 4 (Cmtm4), mRNA [NM_153582]	-0.570926	0.0305005	8.35856	7.78763
Cnga4	6.66911	6.51322	6.47415	6.63849	6.85543	6.98038	7.13355	NM_001033317	Cnga4	Mus musculus cyclic nucleotide gated channel alpha 4 (Cnga4), mRNA [NM_001033317]	-0.349804	0.0440852	6.90196	6.55216
Cnih1	12.2906	12.4854	12.6751	11.7747	12.3743	11.6784	12.1919	NM_009919	Cnih1	Mus musculus cornichon homolog 1 (Drosophila) (Cnih1), mRNA [NM_009919]	0.478892	0.0480444	12.0048	12.4837
Cnn2	12.562	12.2274	12.4228	10.1616	10.9251	9.4876	10.6645	NM_007725	Cnn2	Mus musculus calponin 2 (Cnn2), mRNA [NM_007725]	2.09435	0.000317456	10.3097	12.4041
Cnn3	11.4414	11.3363	11.1736	11.2598	10.3156	10.7098	10.7272	NM_028044	Cnn3	Mus musculus calponin 3, acidic (Cnn3), mRNA [NM_028044]	0.563994	0.0344772	10.7531	11.3171
Cnot1	10.6207	10.8186	10.7013	11.1943	10.9033	11.0516	11.0305	AK169894	Cnot1	Mus musculus NOD-derived CD11c +ve dendritic cells cDNA, RIKEN full-length enriched library, clone:F630003A08 product:hypothetical protein, full insert sequence. [AK169894]	-0.331394	0.0237941	11.0449	10.7135
Cnot6l	11.1444	11.7307	11.8502	12.4559	12.3879	12.3377	12.6572	NM_001285511	Cnot6l	Mus musculus CCR4-NOT transcription complex, subunit 6-like (Cnot6l), transcript variant 3, mRNA [NM_001285511]	-0.884573	0.00204524	12.4597	11.5751
Cnp	7.82842	7.73848	7.70034	7.39954	7.504	7.50243	7.50243	NM_009923	Cnp	Mus musculus 2',3'-cyclic nucleotide 3' phosphodiesterase (Cnp), transcript variant 2, mRNA [NM_009923]	0.278647	0.0256121	7.4771	7.75575
Cnrip1	10.2957	10.5359	10.2183	9.51077	10.0804	9.89026	9.67067	ENSMUST00000135637	Cnrip1	cannabinoid receptor interacting protein 1 [Source:MGI Symbol;Acc:MGI:1917505] [ENSMUST00000135637]	0.561941	0.0111499	9.78802	10.35
Cnst	9.11662	9.80503	9.69145	9.81332	10.0245	10.0623	10.2993	ENSMUST00000144370	Cnst	consortin, connexin sorting protein [Source:MGI Symbol;Acc:MGI:2445141] [ENSMUST00000144370]	-0.51217	0.0356658	10.0499	9.5377
Cntnap5c	7.64556	7.63354	7.67333	10.1292	9.08881	9.18379	9.30417	NM_001081653	Cntnap5c	Mus musculus contactin associated protein-like 5C (Cntnap5c), mRNA [NM_001081653]	-1.77568	0.00015826	9.42649	7.65081
CO041942	9.13112	11.6168	12.223	12.576	12.6474	12.7441	12.8702	CO041942		UI-M-GH0-cel-m-12-0-UI.s1 NIH_BMAP_GH0 Mus musculus cDNA clone IMAGE:6841237 3', mRNA sequence [CO041942]	-1.7191	0.034372	12.7094	10.9903
Coa3	12.587	12.4113	12.4904	13.2288	13.0679	12.9538	12.9735	NM_026618	Coa3	Mus musculus cytochrome C oxidase assembly factor 3 (Coa3), mRNA [NM_026618]	-0.55982	0.00173677	13.056	12.4962
Coasy	10.5927	10.6633	10.3244	11.0406	10.7476	10.8424	10.9766	NM_001305982	Coasy	Mus musculus Coenzyme A synthase (Coasy), mRNA [NM_001305982]	-0.374984	0.0251044	10.9018	10.5268
Cobll1	10.9365	11.1811	10.7789	10.6481	10.3267	10.7814	10.4606	NM_177025	Cobll1	Mus musculus Cobl-like 1 (Cobll1), transcript variant 1, mRNA [NM_177025]	0.411308	0.0333988	10.5542	10.9655
Cog6	9.86205	10.0717	10.1452	10.0078	10.7435	10.7527	11.0081	NM_026225	Cog6	Mus musculus component of oligomeric golgi complex 6 (Cog6), mRNA [NM_026225]	-0.601685	0.037636	10.628	10.0263
Col11a1	9.93987	10.2674	9.91602	9.88642	9.48489	9.44471	8.8944	NM_007729	Col11a1	Mus musculus collagen, type XI, alpha 1 (Col11a1), mRNA [NM_007729]	0.613506	0.0325282	9.4276	10.0411
Col11a2	9.51231	9.83247	9.44969	10.2642	9.85063	9.99637	10.1194	NM_009926	Col11a2	Mus musculus collagen, type XI, alpha 2 (Col11a2), mRNA [NM_009926]	-0.459503	0.0176422	10.0577	9.59816
Col12a1	10.7472	10.4111	10.8208	9.85858	9.59123	8.82514	8.64863	ENSMUST00000122827	Col12a1	collagen, type XII, alpha 1 [Source:MGI Symbol;Acc:MGI:88448] [ENSMUST00000122827]	1.42882	0.00229598	9.23089	10.6597
Col13a1	11.4788	10.326	10.9047	8.9832	9.10814	9.17542	8.95692	ENSMUST00000153120	Col13a1	collagen, type XIII, alpha 1 [Source:MGI Symbol;Acc:MGI:1277201] [ENSMUST00000153120]	1.84725	0.000129527	9.05592	10.9032
Col15a1	11.4548	10.4309	11.3597	8.82202	9.62454	8.66617	8.48968	NM_009928	Col15a1	Mus musculus collagen, type XV, alpha 1 (Col15a1), mRNA [NM_009928]	2.18121	0.000330832	8.90061	11.0818
Col16a1	11.0509	11.1319	10.6787	10.5174	10.3482	9.50017	9.76207	NM_028266	Col16a1	Mus musculus collagen, type XVI, alpha 1 (Col16a1), mRNA [NM_028266]	0.92191	0.0104489	10.0319	10.9539
Col18a1	11.8241	11.3671	11.3481	10.3159	10.2617	10.3091	9.97134	NM_009929	Col18a1	Mus musculus collagen, type XVIII, alpha 1 (Col18a1), transcript variant 2, mRNA [NM_009929]	1.29857	7.30495e-05	10.2145	11.5131
Col1a1	12.2284	11.9931	12.4617	12.07	11.7137	10.1668	10.2436	NM_007742	Col1a1	Mus musculus collagen, type I, alpha 1 (Col1a1), mRNA [NM_007742]	1.17918	0.0484753	11.0485	12.2277
Col1a2	12.3213	12.2547	12.4097	12.1069	11.5249	10.601	10.7876	NM_007743	Col1a2	Mus musculus collagen, type I, alpha 2 (Col1a2), mRNA [NM_007743]	1.07347	0.0177526	11.2551	12.3286
Col25a1	9.44853	9.91904	9.24103	8.85386	8.78358	8.629	8.63037	NM_198711	Col25a1	Mus musculus collagen, type XXV, alpha 1 (Col25a1), transcript variant 2, mRNA [NM_198711]	0.812	0.00214408	8.7242	9.5362
Col27a1	10.3063	10.9172	10.2667	8.92629	8.95083	8.31259	9.47958	NM_025685	Col27a1	Mus musculus collagen, type XXVII, alpha 1 (Col27a1), mRNA [NM_025685]	1.57938	0.000821187	8.91732	10.4967
Col2a1	12.0527	12.2042	12.3117	11.958	12.0276	11.5716	11.675	NM_031163	Col2a1	Mus musculus collagen, type II, alpha 1 (Col2a1), transcript variant 1, mRNA [NM_031163]	0.381479	0.0379991	11.8081	12.1895
Col3a1	12.7719	12.9576	13.302	12.5169	12.2058	10.853	12.0463	ENSMUST00000129611	Col3a1	collagen, type III, alpha 1 [Source:MGI Symbol;Acc:MGI:88453] [ENSMUST00000129611]	1.105	0.0223345	11.9055	13.0105
Col4a1	15.0431	14.3414	14.0138	12.9837	12.7475	11.9352	12.2638	NM_009931	Col4a1	Mus musculus collagen, type IV, alpha 1 (Col4a1), mRNA [NM_009931]	1.9836	0.00040993	12.4825	14.4661
Col4a2	15.1397	13.7758	13.6879	11.7007	11.8402	10.4421	11.1088	NM_009932	Col4a2	Mus musculus collagen, type IV, alpha 2 (Col4a2), mRNA [NM_009932]	2.92822	0.000311015	11.2729	14.2011
Col4a5	7.38943	7.34253	8.28534	7.04619	7.12619	6.80272	6.9436	NM_007736	Col4a5	Mus musculus collagen, type IV, alpha 5 (Col4a5), transcript variant 2, mRNA [NM_007736]	0.692758	0.0227611	6.97967	7.67243
Col5a2	8.65727	8.87786	9.44386	8.31476	8.5088	8.04958	7.95536	NM_007737	Col5a2	Mus musculus collagen, type V, alpha 2 (Col5a2), mRNA [NM_007737]	0.785872	0.00908675	8.20712	8.993
Col6a1	12.0468	12.1159	12.2601	12.2312	11.1362	10.311	10.6985	NM_009933	Col6a1	Mus musculus collagen, type VI, alpha 1 (Col6a1), mRNA [NM_009933]	1.04672	0.0392546	11.0942	12.141
Col6a3	10.7997	10.917	10.4218	9.41872	9.66925	9.10387	9.58001	ENSMUST00000145750	Col6a3	collagen, type VI, alpha 3 [Source:MGI Symbol;Acc:MGI:88461] [ENSMUST00000145750]	1.26985	0.000189962	9.44296	10.7128
Commd5	10.1337	10.2698	10.7642	11.4784	10.9427	10.6218	10.8537	NM_025536	Commd5	Mus musculus COMM domain containing 5 (Commd5), mRNA [NM_025536]	-0.584927	0.0432273	10.9741	10.3892
Cope	12.3665	12.6644	12.2302	12.6747	13.1513	12.9503	12.6608	NM_021538	Cope	Mus musculus coatomer protein complex, subunit epsilon (Cope), mRNA [NM_021538]	-0.438879	0.0369886	12.8593	12.4204
Copg2os2	11.7225	11.076	10.9615	8.85022	8.73523	7.88408	7.14087	NR_002845	Copg2os2	Mus musculus coatomer protein complex, subunit gamma 2, opposite strand 2 (Copg2os2), long non-coding RNA [NR_002845]	3.10074	0.000148823	8.1526	11.2533
Coq4	8.4207	7.63081	8.67993	9.39459	9.13824	8.56844	9.04084	NM_178693	Coq4	Mus musculus coenzyme Q4 homolog (yeast) (Coq4), mRNA [NM_178693]	-0.79171	0.0283738	9.03553	8.24382
Coro1a	9.2713	9.38782	8.59229	8.10957	8.71444	7.99266	7.66676	NM_001301374	Coro1a	Mus musculus coronin, actin binding protein 1A (Coro1a), transcript variant 1, mRNA [NM_001301374]	0.96295	0.0118026	8.12086	9.08381
Cox6c	12.552	12.6547	12.8288	12.2868	12.1099	12.2796	12.6096	NM_053071	Cox6c	Mus musculus cytochrome c oxidase subunit VIc (Cox6c), mRNA [NM_053071]	0.357022	0.0459645	12.3215	12.6785
Cpa1	11.2915	11.8358	11.6682	11.3931	10.1401	10.2727	9.79489	NM_025350	Cpa1	Mus musculus carboxypeptidase A1, pancreatic (Cpa1), mRNA [NM_025350]	1.19833	0.0130125	10.4002	11.5985
Cpa3	8.36595	7.77257	8.23401	6.32425	6.35353	6.24766	6.23266	NM_007753	Cpa3	Mus musculus carboxypeptidase A3, mast cell (Cpa3), mRNA [NM_007753]	1.83465	5.46982e-06	6.28952	8.12418
Cpb2	9.67099	9.90944	10.4783	10.9236	10.9578	10.3938	11.2328	NM_019775	Cpb2	Mus musculus carboxypeptidase B2 (plasma) (Cpb2), mRNA [NM_019775]	-0.857391	0.0113665	10.877	10.0196
Cpe	14.3443	14.9923	14.633	15.102	15.8009	15.6171	15.8958	NM_013494	Cpe	Mus musculus carboxypeptidase E (Cpe), mRNA [NM_013494]	-0.947423	0.00454411	15.604	14.6565
Cpeb1	7.99764	8.88464	9.04835	9.45529	9.40365	10.044	10.3391	ENSMUST00000136689	Cpeb1	cytoplasmic polyadenylation element binding protein 1 [Source:MGI Symbol;Acc:MGI:108442] [ENSMUST00000136689]	-1.16696	0.0088836	9.81051	8.64354
Cpeb3	8.28929	8.69406	7.67678	10.05	9.88818	9.57236	9.99143	NM_198300	Cpeb3	Mus musculus cytoplasmic polyadenylation element binding protein 3 (Cpeb3), transcript variant 2, mRNA [NM_198300]	-1.65546	0.000227225	9.8755	8.22004
Cpn1	8.25673	9.17987	9.25111	9.46283	9.6882	9.94806	10.1022	ENSMUST00000131882	Cpn1	carboxypeptidase N, polypeptide 1 [Source:MGI Symbol;Acc:MGI:2135874] [ENSMUST00000131882]	-0.904428	0.0128551	9.80033	8.89591
Cpne1	11.5078	11.1958	11.2655	10.8213	10.3338	10.5667	10.4044	NM_170588	Cpne1	Mus musculus copine I (Cpne1), transcript variant 1, mRNA [NM_170588]	0.79149	0.00121251	10.5316	11.323
Cpne3	9.00452	9.08366	9.71934	8.46794	8.10253	8.36564	8.14039	NM_027769	Cpne3	Mus musculus copine III (Cpne3), mRNA [NM_027769]	1.00005	0.00141055	8.26912	9.26918
Cpne6	7.70071	7.65556	7.76833	7.92611	8.06832	8.01225	7.84701	NM_009947	Cpne6	Mus musculus copine VI (Cpne6), transcript variant 2, mRNA [NM_009947]	-0.25522	0.0465869	7.96342	7.7082
Cpne8	6.34341	6.6893	7.07612	6.02364	5.98348	6.01091	6.09472	NM_001033851	Cpne8	Mus musculus copine VIII (Cpne8), transcript variant 2, mRNA [NM_001033851]	0.674757	0.0056723	6.02819	6.70294
Cpt2	9.70371	10.0717	10.1044	11.2127	11.8913	10.9225	11.0175	NM_009949	Cpt2	Mus musculus carnitine palmitoyltransferase 2 (Cpt2), mRNA [NM_009949]	-1.30106	0.00105782	11.261	9.95993
Crebl2	9.72938	9.80354	9.62624	10.0203	9.92073	10.1549	10.1302	NM_177687	Crebl2	Mus musculus cAMP responsive element binding protein-like 2 (Crebl2), mRNA [NM_177687]	-0.3368	0.0190968	10.0565	9.71972
Creld2	11.8366	11.6564	11.9457	12.6443	12.3096	12.2767	12.9393	NM_029720	Creld2	Mus musculus cysteine-rich with EGF-like domains 2 (Creld2), mRNA [NM_029720]	-0.729568	0.00551252	12.5425	11.8129
Crim1	10.9804	10.6439	11.7222	8.63333	8.22462	7.54117	7.64143	NM_015800	Crim1	Mus musculus cysteine rich transmembrane BMP regulator 1 (chordin like) (Crim1), mRNA [NM_015800]	3.10536	3.28216e-05	8.01014	11.1155
Crip1	13.475	12.5005	12.163	12.2573	11.9808	10.3794	11.0289	NM_007763	Crip1	Mus musculus cysteine-rich protein 1 (intestinal) (Crip1), mRNA [NM_007763]	1.30124	0.0369549	11.4116	12.7128
Crip2	12.2609	11.5704	11.5056	10.0959	9.21272	8.34698	9.70711	NM_024223	Crip2	Mus musculus cysteine rich protein 2 (Crip2), mRNA [NM_024223]	2.43826	0.000517987	9.34068	11.7789
Crispld1	8.8764	7.98779	8.69437	6.58152	8.20229	6.76752	6.48589	NM_031402	Crispld1	Mus musculus cysteine-rich secretory protein LCCL domain containing 1 (Crispld1), mRNA [NM_031402]	1.51022	0.0107344	7.00931	8.51952
Crispld2	9.99892	10.1714	9.59029	9.36729	9.3016	8.95114	9.3856	NM_030209	Crispld2	Mus musculus cysteine-rich secretory protein LCCL domain containing 2 (Crispld2), mRNA [NM_030209]	0.668792	0.00704678	9.25141	9.9202
Crk	9.18692	9.68697	9.15551	8.48556	7.79641	8.9598	8.64389	NM_133656	Crk	Mus musculus v-crk sarcoma virus CT10 oncogene homolog (avian) (Crk), transcript variant 2, mRNA [NM_133656]	0.871713	0.0169355	8.47142	9.34313
Crtap	12.2809	11.1731	12.0545	11.5773	10.6378	9.21369	10.3525	NM_019922	Crtap	Mus musculus cartilage associated protein (Crtap), mRNA [NM_019922]	1.39086	0.0347483	10.4453	11.8362
Cry2	10.2258	10.6573	10.4899	10.9721	11.0182	11.5124	11.3586	NM_009963	Cry2	Mus musculus cryptochrome 2 (photolyase-like) (Cry2), mRNA [NM_009963]	-0.757637	0.00365735	11.2153	10.4577
Cryab	12.2369	12.0181	12.4789	12.2881	11.1278	10.6298	10.5879	NM_001289782	Cryab	Mus musculus crystallin, alpha B (Cryab), transcript variant 1, mRNA [NM_001289782]	1.08623	0.0311235	11.1584	12.2446
Cryba2	9.31996	10.0559	9.64383	10.7606	11.063	11.3686	11.4979	NM_021541	Cryba2	Mus musculus crystallin, beta A2 (Cryba2), mRNA [NM_021541]	-1.49929	0.000325974	11.1725	9.67322
Csf1	9.09685	8.61894	8.42501	7.56195	7.60255	6.92323	7.94522	NM_007778	Csf1	Mus musculus colony stimulating factor 1 (macrophage) (Csf1), transcript variant 1, mRNA [NM_007778]	1.20536	0.00241757	7.50824	8.7136
Csf2rb2	8.5226	8.20811	8.54863	7.98413	7.99077	7.68565	8.08467	NM_007781	Csf2rb2	Mus musculus colony stimulating factor 2 receptor, beta 2, low-affinity (granulocyte-macrophage) (Csf2rb2), transcript variant 1, mRNA [NM_007781]	0.490139	0.0115767	7.9363	8.42644
Csgalnact1	8.54943	7.88936	9.74745	7.46166	7.81109	7.38049	7.82899	NM_172753	Csgalnact1	Mus musculus chondroitin sulfate N-acetylgalactosaminyltransferase 1 (Csgalnact1), transcript variant 2, mRNA [NM_172753]	1.10819	0.0273354	7.62056	8.72875
Csnk1e	11.0916	11.0994	11.0589	10.6916	10.812	10.6059	10.8058	NM_001289899	Csnk1e	Mus musculus casein kinase 1, epsilon (Csnk1e), transcript variant 3, mRNA [NM_001289899]	0.354506	0.0110706	10.7288	11.0833
Cspg4	9.44506	9.40566	9.35618	9.33432	9.05096	9.03767	8.92977	NM_139001	Cspg4	Mus musculus chondroitin sulfate proteoglycan 4 (Cspg4), mRNA [NM_139001]	0.314118	0.0408799	9.08818	9.4023
Cspg5	10.3038	10.434	10.2568	10.8627	10.7028	10.6339	11.1001	NM_013884	Cspg5	Mus musculus chondroitin sulfate proteoglycan 5 (Cspg5), transcript variant 1, mRNA [NM_013884]	-0.493318	0.00965711	10.8249	10.3316
Cspp1	9.16022	9.53752	9.53433	10.4164	9.75452	9.80788	10.3888	ENSMUST00000136283	Cspp1	centrosome and spindle pole associated protein 1 [Source:MGI Symbol;Acc:MGI:2681832] [ENSMUST00000136283]	-0.681211	0.0153533	10.0919	9.41069
Csrp1	11.9114	11.381	11.5039	10.9699	10.5075	10.5901	10.9819	NM_007791	Csrp1	Mus musculus cysteine and glycine-rich protein 1 (Csrp1), mRNA [NM_007791]	0.836438	0.00272415	10.7623	11.5988
Csrp2	12.9357	11.646	12.378	11.0539	11.238	10.136	9.99235	NM_007792	Csrp2	Mus musculus cysteine and glycine-rich protein 2 (Csrp2), mRNA [NM_007792]	1.71485	0.00385919	10.6051	12.3199
Cst3	13.2453	13.2244	13.2014	13.6365	13.8313	13.6815	13.8561	NM_009976	Cst3	Mus musculus cystatin C (Cst3), mRNA [NM_009976]	-0.527677	0.00150934	13.7514	13.2237
Ctbp2	10.7794	10.6625	10.7916	8.97364	9.78087	9.79795	10.0725	NM_009980	Ctbp2	Mus musculus C-terminal binding protein 2 (Ctbp2), transcript variant 2, mRNA [NM_009980]	1.08825	0.00307452	9.65625	10.7445
Ctdsp2	11.5923	11.5037	11.2309	11.1328	10.8933	10.81	10.6027	NM_146012	Ctdsp2	Mus musculus CTD (carboxy-terminal domain, RNA polymerase II, polypeptide A) small phosphatase 2 (Ctdsp2), transcript variant b, mRNA [NM_146012]	0.582594	0.00774698	10.8597	11.4423
Ctgf	12.5344	12.0045	12.5645	10.2309	10.4889	9.61246	10.5037	NM_010217	Ctgf	Mus musculus connective tissue growth factor (Ctgf), mRNA [NM_010217]	2.15878	5.06877e-05	10.209	12.3678
Ctif	10.4073	10.8856	10.5505	10.9971	11.0148	11.1903	11.0116	NM_201354	Ctif	Mus musculus CBP80/20-dependent translation initiation factor (Ctif), mRNA [NM_201354]	-0.438994	0.0166412	11.0535	10.6145
Ctla2a	13.6219	12.3177	13.2065	10.3993	8.45196	8.2734	7.46953	NM_007796	Ctla2a	Mus musculus cytotoxic T lymphocyte-associated protein 2 alpha (Ctla2a), transcript variant 1, mRNA [NM_007796]	4.40015	0.000254589	8.64854	13.0487
Ctla2b	11.6871	9.74694	10.3881	7.70446	7.76193	8.01225	7.63233	NM_007797	Ctla2b	Mus musculus cytotoxic T lymphocyte-associated protein 2 beta (Ctla2b), transcript variant 1, mRNA [NM_007797]	2.82963	0.000195501	7.77774	10.6074
Ctnna1	12.5056	12.4794	12.9013	11.8667	11.9828	11.7324	12.2609	NM_009818	Ctnna1	Mus musculus catenin (cadherin associated protein), alpha 1 (Ctnna1), mRNA [NM_009818]	0.668036	0.00549728	11.9607	12.6287
Ctnna2	9.81286	9.74013	9.65201	10.029	10.155	10.3078	9.94617	NM_001109764	Ctnna2	Mus musculus catenin (cadherin associated protein), alpha 2 (Ctnna2), transcript variant 3, mRNA [NM_001109764]	-0.374491	0.0189156	10.1095	9.735
Ctnna3	8.20738	8.05395	8.11636	7.66992	7.75944	8.00967	7.48586	NM_001164376	Ctnna3	Mus musculus catenin (cadherin associated protein), alpha 3 (Ctnna3), transcript variant 1, mRNA [NM_001164376]	0.394675	0.0280507	7.73122	8.1259
Ctnnal1	9.51398	8.98854	9.22871	9.69861	9.63686	9.9016	9.65671	NM_018761	Ctnnal1	Mus musculus catenin (cadherin associated protein), alpha-like 1 (Ctnnal1), mRNA [NM_018761]	-0.479701	0.0151646	9.72344	9.24374
Ctsa	11.2606	11.0743	11.2256	10.8603	11.0302	10.9088	10.687	NM_001038492	Ctsa	Mus musculus cathepsin A (Ctsa), transcript variant 2, mRNA [NM_001038492]	0.315242	0.0354874	10.8716	11.1868
Ctsc	8.76853	9.03496	9.83239	7.5766	8.66583	7.56368	8.02163	ENSMUST00000131108	Ctsc	cathepsin C [Source:MGI Symbol;Acc:MGI:109553] [ENSMUST00000131108]	1.25502	0.00806841	7.95693	9.21196
Ctsd	12.6391	12.7602	12.4512	12.3958	12.0934	12.2613	12.4061	NM_009983	Ctsd	Mus musculus cathepsin D (Ctsd), mRNA [NM_009983]	0.327687	0.041282	12.2892	12.6168
Ctsh	8.90141	8.8119	8.93318	8.4809	8.60348	8.54612	8.62446	NM_007801	Ctsh	Mus musculus cathepsin H (Ctsh), mRNA [NM_007801]	0.318426	0.0153261	8.56374	8.88216
Ctsk	8.00032	8.70118	7.29088	7.51213	7.13526	6.47666	6.74184	NM_007802	Ctsk	Mus musculus cathepsin K (Ctsk), mRNA [NM_007802]	1.03099	0.0257541	6.96647	7.99746
Ctss	11.7692	12.3258	12.7963	11.4185	11.9291	10.0817	10.8359	NM_021281	Ctss	Mus musculus cathepsin S (Ctss), transcript variant 2, mRNA [NM_021281]	1.23077	0.0274491	11.0663	12.2971
Cttnbp2nl	10.8638	10.292	10.6712	9.98707	9.5541	9.28035	9.83756	NM_030249	Cttnbp2nl	Mus musculus CTTNBP2 N-terminal like (Cttnbp2nl), transcript variant 1, mRNA [NM_030249]	0.94422	0.00272259	9.66477	10.609
Cul9	9.71801	9.99665	9.64952	10.2609	10.7611	10.7345	10.3285	NM_001081335	Cul9	Mus musculus cullin 9 (Cul9), mRNA [NM_001081335]	-0.733207	0.00366041	10.5213	9.78806
Cx3cr1	11.4777	10.703	11.2822	10.2926	10.4848	9.46786	9.77075	NM_009987	Cx3cr1	Mus musculus chemokine (C-X3-C motif) receptor 1 (Cx3cr1), mRNA [NM_009987]	1.15032	0.00532737	10.004	11.1543
Cxcl1	11.9533	12.0298	12.5954	11.5329	10.9277	9.95638	10.6357	NM_008176	Cxcl1	Mus musculus chemokine (C-X-C motif) ligand 1 (Cxcl1), mRNA [NM_008176]	1.42967	0.00499095	10.7632	12.1928
Cxcl12	12.413	12.2628	12.7444	10.6847	11.2776	9.18064	9.80377	NM_001012477	Cxcl12	Mus musculus chemokine (C-X-C motif) ligand 12 (Cxcl12), transcript variant 3, mRNA [NM_001012477]	2.2367	0.00188895	10.2367	12.4734
Cxcl5	8.63541	8.50934	9.2633	7.61771	8.5348	7.84001	8.03157	NM_009141	Cxcl5	Mus musculus chemokine (C-X-C motif) ligand 5 (Cxcl5), mRNA [NM_009141]	0.796658	0.0191892	8.00603	8.80268
Cxcr4	11.4807	12.0788	12.2528	9.30574	9.52871	9.27007	10.0116	NM_009911	Cxcr4	Mus musculus chemokine (C-X-C motif) receptor 4 (Cxcr4), mRNA [NM_009911]	2.40838	2.01997e-05	9.52904	11.9374
Cxcr6	8.70042	9.33191	9.31868	8.76291	8.44776	8.07839	8.60379	NM_030712	Cxcr6	Mus musculus chemokine (C-X-C motif) receptor 6 (Cxcr6), mRNA [NM_030712]	0.643791	0.0223532	8.47321	9.117
Cxx1b	11.9105	10.8683	11.3309	9.3705	10.4059	10.3395	10.8895	NM_001018063	Cxx1b	Mus musculus CAAX box 1B (Cxx1b), mRNA [NM_001018063]	1.11855	0.0217948	10.2514	11.3699
Cxx1c	11.7885	11.2694	11.4553	10.603	10.5997	10.2627	10.9	NM_028375	Cxx1c	Mus musculus CAAX box 1C (Cxx1c), mRNA [NM_028375]	0.913023	0.00167856	10.5914	11.5044
Cxxc4	9.126	9.99157	9.24687	10.2695	10.3816	10.5076	10.6736	NM_001004367	Cxxc4	Mus musculus CXXC finger 4 (Cxxc4), mRNA [NM_001004367]	-1.00328	0.00264122	10.4581	9.45481
Cyb561a3	10.3309	9.98375	10.0483	10.4378	10.5283	10.8597	10.2824	NM_001282065	Cyb561a3	Mus musculus cytochrome b561 family, member A3 (Cyb561a3), transcript variant 3, mRNA [NM_001282065]	-0.406084	0.0448012	10.5271	10.121
Cyb5a	10.6686	10.6545	11.0985	10.7431	9.08692	9.85081	9.96661	NM_025797	Cyb5a	Mus musculus cytochrome b5 type A (microsomal) (Cyb5a), mRNA [NM_025797]	0.895341	0.0395697	9.91185	10.8072
Cyb5d1	9.94589	10.0142	9.97622	8.97952	9.00375	9.46291	9.41479	ENSMUST00000134903	Cyb5d1	cytochrome b5 domain containing 1 [Source:MGI Symbol;Acc:MGI:2685586] [ENSMUST00000134903]	0.763534	0.00163907	9.21524	9.97878
Cyb5r1	9.27631	9.74371	9.7919	9.4072	8.39639	9.09382	9.10138	NM_028057	Cyb5r1	Mus musculus cytochrome b5 reductase 1 (Cyb5r1), mRNA [NM_028057]	0.604274	0.0482838	8.9997	9.60397
Cyba	11.2506	10.5469	10.3774	9.58734	10.4704	10.2528	9.54949	NM_001301284	Cyba	Mus musculus cytochrome b-245, alpha polypeptide (Cyba), transcript variant 2, mRNA [NM_001301284]	0.759945	0.0413696	9.96502	10.725
Cybb	8.67557	9.06413	9.39932	7.38451	8.36735	7.13245	8.50178	NM_007807	Cybb	Mus musculus cytochrome b-245, beta polypeptide (Cybb), mRNA [NM_007807]	1.19982	0.0146535	7.84652	9.04634
Cyfip2	10.0764	10.8117	10.332	11.0054	10.9628	11.0318	11.7374	NM_001252460	Cyfip2	Mus musculus cytoplasmic FMR1 interacting protein 2 (Cyfip2), transcript variant 3, mRNA [NM_001252460]	-0.777647	0.0166217	11.1843	10.4067
Cygb	13.2835	13.5224	12.9691	11.8913	12.1264	11.6869	11.2093	NM_030206	Cygb	Mus musculus cytoglobin (Cygb), mRNA [NM_030206]	1.52985	0.000302729	11.7285	13.2583
Cyp11b2	10.0431	9.67019	9.97905	10.5157	10.6225	10.3532	10.6237	NM_009991	Cyp11b2	Mus musculus cytochrome P450, family 11, subfamily b, polypeptide 2 (Cyp11b2), mRNA [NM_009991]	-0.63132	0.00220276	10.5288	9.89744
Cyp20a1	10.3605	10.3286	10.1126	9.23004	8.52292	9.74899	9.54949	NM_030013	Cyp20a1	Mus musculus cytochrome P450, family 20, subfamily a, polypeptide 1 (Cyp20a1), mRNA [NM_030013]	1.00438	0.00877013	9.26286	10.2672
Cyp2d22	9.02945	8.58589	8.4012	7.88125	7.69836	7.43511	7.98407	NM_001163472	Cyp2d22	Mus musculus cytochrome P450, family 2, subfamily d, polypeptide 22 (Cyp2d22), transcript variant 1, mRNA [NM_001163472]	0.922486	0.00202449	7.74969	8.67218
Cyp2j9	9.27484	9.57042	9.53032	9.30365	9.18714	9.09611	9.07319	NM_028979	Cyp2j9	Mus musculus cytochrome P450, family 2, subfamily j, polypeptide 9 (Cyp2j9), mRNA [NM_028979]	0.293505	0.048038	9.16502	9.45853
Cyp4b1	7.76193	8.46694	8.03095	6.73476	7.8813	7.1496	6.59011	NM_007823	Cyp4b1	Mus musculus cytochrome P450, family 4, subfamily b, polypeptide 1 (Cyp4b1), mRNA [NM_007823]	0.997665	0.0182	7.08894	8.08661
Cyp4f13	8.87216	8.97952	9.23216	9.37252	9.71745	9.60618	9.62745	ENSMUST00000146718	Cyp4f13	cytochrome P450, family 4, subfamily f, polypeptide 13 [Source:MGI Symbol;Acc:MGI:2158641] [ENSMUST00000146718]	-0.552953	0.00479504	9.5809	9.02795
Cyr61	13.3166	12.4097	13.2969	11.2426	11.8423	10.9867	10.5951	NM_010516	Cyr61	Mus musculus cysteine rich protein 61 (Cyr61), mRNA [NM_010516]	1.84103	0.000873107	11.1667	13.0077
Cys1	7.72685	7.90175	6.53116	8.58932	9.02596	8.93449	8.00079	NM_138686	Cys1	Mus musculus cystin 1 (Cys1), transcript variant 1, mRNA [NM_138686]	-1.25105	0.0132616	8.63764	7.38659
Cysltr2	9.40722	9.43012	9.20244	7.33143	7.80726	7.6096	7.35999	NM_133720	Cysltr2	Mus musculus cysteinyl leukotriene receptor 2 (Cysltr2), transcript variant 1, mRNA [NM_133720]	1.81952	4.5186e-06	7.52707	9.3466
Cyth3	8.93121	9.39152	8.53841	7.40441	7.16805	7.9025	7.7043	NM_001163548	Cyth3	Mus musculus cytohesin 3 (Cyth3), transcript variant 2, mRNA [NM_001163548]	1.4089	0.000673439	7.54482	8.95371
Cyyr1	10.7087	9.8221	10.1325	8.0583	8.39172	8.16636	8.09032	ENSMUST00000114174	Cyyr1	cysteine and tyrosine-rich protein 1 [Source:MGI Symbol;Acc:MGI:2152187] [ENSMUST00000114174]	2.04445	2.20259e-05	8.17668	10.2211
D030004A10Rik	8.0358	8.39689	8.19697	8.56773	8.41533	8.75691	8.90899	AK083416	D030004A10Rik	Mus musculus 9 days embryo whole body cDNA, RIKEN full-length enriched library, clone:D030004A10 product:unclassifiable, full insert sequence. [AK083416]	-0.452353	0.0230419	8.66224	8.20989
D030018L15Rik	8.17521	8.76013	8.28126	9.07646	10.1434	8.94899	9.04084	NR_003627	D030018L15Rik	Mus musculus RIKEN cDNA D030018L15 gene (D030018L15Rik), non-coding RNA [NR_003627]	-0.896892	0.0238666	9.30242	8.40553
D16Ertd472e	9.49103	9.73595	9.89029	8.99148	9.58158	8.93704	9.30043	NM_025967	D16Ertd472e	Mus musculus DNA segment, Chr 16, ERATO Doi 472, expressed (D16Ertd472e), transcript variant 2, mRNA [NM_025967]	0.503126	0.0322344	9.20263	9.70576
D1Ertd704e	10.9131	11.2489	10.0182	11.4723	11.0425	11.8213	11.7808	AU018318	D1Ertd704e	AU018318 Mouse eight-cell stage embryo cDNA Mus musculus cDNA clone J0501G09 3', mRNA sequence [AU018318]	-0.802482	0.0401449	11.5292	10.7268
D230025D16Rik	9.03551	9.61055	9.24687	8.51226	8.89633	8.95775	8.82175	NM_145604	D230025D16Rik	Mus musculus RIKEN cDNA D230025D16 gene (D230025D16Rik), mRNA [NM_145604]	0.500621	0.0244238	8.79702	9.29764
D430047D06Rik	8.81162	8.32192	8.34286	7.4363	7.46438	7.84529	7.21834	AK085162	D430047D06Rik	Mus musculus 13 days embryo lung cDNA, RIKEN full-length enriched library, clone:D430047D06 product:inferred: probable transposase mariner 1 {Homo sapiens}, full insert sequence. [AK085162]	1.00105	0.00107907	7.49108	8.49213
D630039A03Rik	9.74721	8.1945	7.17543	10.283	10.0084	10.8227	9.97951	NM_178727	D630039A03Rik	Mus musculus RIKEN cDNA D630039A03 gene (D630039A03Rik), mRNA [NM_178727]	-1.90102	0.0106016	10.2734	8.37238
D7Bwg0826e	6.22304	6.67928	6.79794	7.49874	7.74153	7.17255	7.67749	AK141792	D7Bwg0826e	Mus musculus 9 days embryo whole body cDNA, RIKEN full-length enriched library, clone:D030071O17 product:hypothetical protein, full insert sequence. [AK141792]	-0.955826	0.00162273	7.52258	6.56675
D830012I16Rik	8.35547	8.38472	8.97519	8.02918	7.23895	6.05497	6.53116	AK031521	D830012I16Rik	Mus musculus 13 days embryo male testis cDNA, RIKEN full-length enriched library, clone:6030447E02 product:unclassifiable, full insert sequence. [AK031521]	1.60823	0.00862376	6.96356	8.5718
D930048N14Rik	6.72188	6.87722	6.26272	5.69997	6.05807	6.20219	6.1567	NR_027958	D930048N14Rik	Mus musculus RIKEN cDNA D930048N14 gene (D930048N14Rik), long non-coding RNA [NR_027958]	0.591375	0.0171887	6.02923	6.62061
Daam2	9.50908	9.63945	9.37949	8.65198	7.78318	7.45065	7.74658	NM_001008231	Daam2	Mus musculus dishevelled associated activator of morphogenesis 2 (Daam2), mRNA [NM_001008231]	1.60124	0.000538617	7.9081	9.50934
Dab2	10.819	10.3483	10.5486	9.00061	9.42565	8.30933	8.53671	NM_001102400	Dab2	Mus musculus disabled 2, mitogen-responsive phosphoprotein (Dab2), transcript variant 4, mRNA [NM_001102400]	1.75387	0.00031919	8.81808	10.5719
Dab2ip	12.5135	12.3525	12.1857	11.8541	11.8994	12.1694	11.8486	NM_001290637	Dab2ip	Mus musculus disabled 2 interacting protein (Dab2ip), transcript variant 4, mRNA [NM_001290637]	0.407705	0.0188927	11.9429	12.3506
Dach1	9.67518	10.4446	10.8803	11.1755	10.94	11.1979	10.7531	NM_007826	Dach1	Mus musculus dachshund 1 (Drosophila) (Dach1), transcript variant 1, mRNA [NM_007826]	-0.683263	0.0432834	11.0166	10.3334
Dact2	9.43847	9.44284	9.32051	9.83707	9.6334	9.58904	9.65602	NM_172826	Dact2	Mus musculus dapper homolog 2, antagonist of beta-catenin (xenopus) (Dact2), mRNA [NM_172826]	-0.278275	0.0386238	9.67888	9.40061
Dalrd3	10.552	10.7535	10.9357	11.3062	11.5656	11.215	11.4815	XM_006511793	Dalrd3	PREDICTED: Mus musculus DALR anticodon binding domain containing 3 (Dalrd3), transcript variant X3, mRNA [XM_006511793]	-0.645021	0.00251128	11.3921	10.7471
Dbi	12.117	12.0115	12.6369	11.3706	11.1947	10.7555	11.7487	NM_001037999	Dbi	Mus musculus diazepam binding inhibitor (Dbi), transcript variant 1, mRNA [NM_001037999]	0.987725	0.00602407	11.2674	12.2551
Dbn1	9.46235	9.25214	9.47849	8.27656	9.07641	8.49566	8.13097	NM_001177371	Dbn1	Mus musculus drebrin 1 (Dbn1), transcript variant 1, mRNA [NM_001177371]	0.902764	0.00507811	8.4949	9.39766
Dbndd2	9.06223	9.13851	7.98064	7.34385	7.86704	7.53127	7.926	NM_026797	Dbndd2	Mus musculus dysbindin (dystrobrevin binding protein 1) domain containing 2 (Dbndd2), transcript variant 2, mRNA [NM_026797]	1.06008	0.00974396	7.66704	8.72713
Dbpht2	8.81162	10.3876	10.8556	10.8058	11.1968	11.4403	11.9195	NM_198866	Dbpht2	Mus musculus DNA binding protein with his-thr domain (Dbpht2), mRNA [NM_198866]	-1.32234	0.0300621	11.3406	10.0183
Dcaf11	10.1573	10.3593	10.4096	10.5671	10.7144	10.7579	11.3806	NM_001199009	Dcaf11	Mus musculus DDB1 and CUL4 associated factor 11 (Dcaf11), transcript variant 1, mRNA [NM_001199009]	-0.546263	0.0313946	10.855	10.3087
Dcaf6	10.9737	11.3581	11.2417	11.6415	11.3025	11.5655	11.7606	NM_028759	Dcaf6	Mus musculus DDB1 and CUL4 associated factor 6 (Dcaf6), mRNA [NM_028759]	-0.37637	0.0432544	11.5675	11.1912
Dchs2	7.97187	8.96268	7.99952	6.99742	7.96028	6.95431	6.74184	XM_143371	Dchs2	PREDICTED: Mus musculus dachsous 2 (Drosophila) (Dchs2), mRNA [XM_143371]	1.14789	0.0143777	7.16346	8.31136
Dcn	11.8345	11.3646	11.3764	11.404	11.0107	9.64907	9.95896	NM_007833	Dcn	Mus musculus decorin (Dcn), transcript variant 2, mRNA [NM_007833]	1.01945	0.0487601	10.5057	11.5251
Dctn1	10.9699	10.2544	10.2601	9.64593	10.201	9.7919	10.0718	NM_007835	Dctn1	Mus musculus dynactin 1 (Dctn1), transcript variant 1, mRNA [NM_007835]	0.567157	0.0387446	9.92764	10.4948
Ddah1	10.603	10.2408	10.403	9.79828	9.73479	9.32316	9.63733	NM_026993	Ddah1	Mus musculus dimethylarginine dimethylaminohydrolase 1 (Ddah1), mRNA [NM_026993]	0.79223	0.00126585	9.62339	10.4156
Ddah2	12.5637	12.0901	11.8765	11.3623	10.8138	10.5465	10.637	NM_016765	Ddah2	Mus musculus dimethylarginine dimethylaminohydrolase 2 (Ddah2), transcript variant 2, mRNA [NM_016765]	1.33685	0.000818353	10.8399	12.1767
Ddc	10.4368	11.8687	11.156	12.5978	12.9898	11.755	12.4883	NM_001190448	Ddc	Mus musculus dopa decarboxylase (Ddc), transcript variant 1, mRNA [NM_001190448]	-1.30393	0.0118116	12.4577	11.1538
Ddi1	9.09102	9.20455	8.23743	7.5449	6.85869	7.59342	7.79223	NM_027942	Ddi1	Mus musculus DDI1, DNA-damage inducible 1, homolog 1 (S. cerevisiae) (Ddi1), mRNA [NM_027942]	1.39702	0.00222306	7.44731	8.84433
Ddi2	9.95362	9.38058	9.48714	8.04977	8.88625	9.31191	8.83563	NM_001017966	Ddi2	Mus musculus DNA-damage inducible protein 2 (Ddi2), mRNA [NM_001017966]	0.836227	0.0254385	8.77089	9.60712
Ddost	11.8145	12.283	11.7117	12.6461	12.7245	12.4752	13.3117	NM_007838	Ddost	Mus musculus dolichyl-di-phosphooligosaccharide-protein glycotransferase (Ddost), mRNA [NM_007838]	-0.852982	0.00764231	12.7894	11.9364
Ddr1	11.9653	12.3634	12.4144	12.5177	13.3027	13.077	13.3071	NM_007584	Ddr1	Mus musculus discoidin domain receptor family, member 1 (Ddr1), transcript variant 1, mRNA [NM_007584]	-0.803431	0.00863726	13.0511	12.2477
Ddr2	9.45896	10.3584	10.7431	8.43531	9.31209	7.78324	7.37918	NM_022563	Ddr2	Mus musculus discoidin domain receptor family, member 2 (Ddr2), mRNA [NM_022563]	1.95936	0.00512317	8.22746	10.1868
Ddx11	8.24121	7.78033	9.13842	6.77742	7.05977	6.73524	7.25658	NM_001003919	Ddx11	Mus musculus DEAD/H (Asp-Glu-Ala-Asp/His) box helicase 11 (Ddx11), mRNA [NM_001003919]	1.4294	0.0023581	6.95725	8.38665
Ddx19b	10.9718	10.8607	11.587	11.8124	11.6428	11.6764	11.6827	NM_172284	Ddx19b	Mus musculus DEAD (Asp-Glu-Ala-Asp) box polypeptide 19b (Ddx19b), transcript variant 2, mRNA [NM_172284]	-0.563734	0.0177262	11.7036	11.1399
Ddx25	8.92791	9.37032	9.55248	9.99419	9.65763	9.74787	9.85199	ENSMUST00000034612	Ddx25	DEAD (Asp-Glu-Ala-Asp) box polypeptide 25 [Source:MGI Symbol;Acc:MGI:1353582] [ENSMUST00000034612]	-0.52935	0.0174458	9.81292	9.28357
Ddx49	9.52889	9.85471	9.45686	8.76638	9.07165	9.35233	8.35937	NM_001024922	Ddx49	Mus musculus DEAD (Asp-Glu-Ala-Asp) box polypeptide 49 (Ddx49), mRNA [NM_001024922]	0.726054	0.0191876	8.88743	9.61349
Ddx60	6.72188	6.69755	7.15937	6.36919	6.45392	6.39146	6.32553	NM_001293783	Ddx60	Mus musculus DEAD (Asp-Glu-Ala-Asp) box polypeptide 60 (Ddx60), mRNA [NM_001293783]	0.474573	0.0114307	6.38503	6.8596
Dedd2	8.05146	8.25917	8.22195	8.82514	8.98098	9.2699	8.72973	NM_207677	Dedd2	Mus musculus death effector domain-containing DNA binding protein 2 (Dedd2), mRNA [NM_207677]	-0.773914	0.00135428	8.95144	8.17753
Degs1	12.3418	12.2356	12.2742	11.7689	11.6835	11.8782	12.1515	NM_007853	Degs1	Mus musculus degenerative spermatocyte homolog 1 (Drosophila) (Degs1), mRNA [NM_007853]	0.41333	0.0188824	11.8705	12.2839
Dennd2c	8.13105	7.41773	7.32855	7.10912	6.93983	6.95909	7.13758	ENSMUST00000166143	Dennd2c	DENN/MADD domain containing 2C [Source:MGI Symbol;Acc:MGI:3036254] [ENSMUST00000166143]	0.58937	0.0224697	7.03641	7.62578
Dennd5a	11.0547	10.5391	10.9484	10.5712	10.3681	9.64385	10.1306	ENSMUST00000156858	Dennd5a	DENN/MADD domain containing 5A [Source:MGI Symbol;Acc:MGI:1201681] [ENSMUST00000156858]	0.668988	0.0265649	10.1784	10.8474
Depdc1b	8.37192	7.53461	8.65987	7.16584	7.62025	7.19696	7.25658	ENSMUST00000163307	Depdc1b	DEP domain containing 1B [Source:MGI Symbol;Acc:MGI:2145425] [ENSMUST00000163307]	0.878894	0.0133472	7.30991	8.1888
Derl3	7.49831	7.8917	7.41502	7.81472	7.96028	8.42301	8.60066	NM_024440	Derl3	Mus musculus Der1-like domain family, member 3 (Derl3), mRNA [NM_024440]	-0.597992	0.0329646	8.19967	7.60167
Des	10.2053	11.0451	10.6123	9.11389	10.287	8.80437	8.5348	NM_010043	Des	Mus musculus desmin (Des), mRNA [NM_010043]	1.43587	0.0107296	9.18503	10.6209
Desi1	9.51976	10.5215	10.2948	10.6876	10.9023	10.862	11.2629	NM_134095	Desi1	Mus musculus desumoylating isopeptidase 1 (Desi1), mRNA [NM_134095]	-0.816629	0.0148133	10.9287	10.112
Dfna5	7.88201	8.46266	9.18311	8.04432	7.47938	7.74786	7.88909	AK155135	Dfna5	Mus musculus NOD-derived CD11c +ve dendritic cells cDNA, RIKEN full-length enriched library, clone:F630203F04 product:Nonsyndromic hearing impairment protein 5 homolog [Mus musculus], full insert sequence. [AK155135]	0.719102	0.0460562	7.79016	8.50926
Dgcr14	11.6751	10.3061	10.5837	9.44471	9.81902	10.0593	10.28	NM_022408	Dgcr14	Mus musculus DiGeorge syndrome critical region gene 14 (Dgcr14), transcript variant 1, mRNA [NM_022408]	0.954212	0.0281809	9.90076	10.855
Dgkh	8.96274	8.90141	9.03743	8.51313	8.20402	7.79722	8.19932	AK031069	Dgkh	Mus musculus 13 days embryo forelimb cDNA, RIKEN full-length enriched library, clone:5930402B05 product:DIACYLGLYCEROL KINASE, DELTA (EC 2.7.1.107) (DIGLYCERIDE KINASE) (DGK- DELTA) (DAG KINASE DELTA) (130 KDA DIACYLGLYCEROL KINASE) (DIACYLGLYCEROL KINASE, ETA) homolog [Mesocricetus auratus], full insert sequence. [AK031069]	0.788769	0.00231359	8.17842	8.96719
Dhfr	9.70189	9.58573	9.20346	8.79507	9.21177	9.10315	9.05265	NM_010049	Dhfr	Mus musculus dihydrofolate reductase (Dhfr), mRNA [NM_010049]	0.456366	0.0259604	9.04066	9.49702
Dhrs3	10.8726	10.1979	10.6019	9.62024	9.02737	9.58573	8.23592	NM_011303	Dhrs3	Mus musculus dehydrogenase/reductase (SDR family) member 3 (Dhrs3), transcript variant 1, mRNA [NM_011303]	1.44014	0.00446592	9.11731	10.5575
Diap2	10.2128	10.3311	10.1847	9.51116	9.8857	9.49258	9.48935	ENSMUST00000133457	Diap2	diaphanous homolog 2 (Drosophila) [Source:MGI Symbol;Acc:MGI:1858500] [ENSMUST00000133457]	0.648143	0.00182877	9.5947	10.2428
Diap3	8.82141	7.41562	8.52724	7.06536	7.26464	6.87678	7.88909	NM_019670	Diap3	Mus musculus diaphanous homolog 3 (Drosophila) (Diap3), mRNA [NM_019670]	0.98079	0.033971	7.27397	8.25476
Dicer1	11.4835	11.9872	11.5072	12.045	11.9619	12.0639	12.0805	AK035253	Dicer1	Mus musculus adult male urinary bladder cDNA, RIKEN full-length enriched library, clone:9530005P22 product:hypothetical P-loop containing nucleotide triphosphate hydrolases structure containing protein, full insert sequence. [AK035253]	-0.378528	0.037013	12.0378	11.6593
Dip2a	10.0449	10.3318	10.2389	9.53134	9.74223	9.66227	10.159	NM_001081419	Dip2a	Mus musculus DIP2 disco-interacting protein 2 homolog A (Drosophila) (Dip2a), mRNA [NM_001081419]	0.431515	0.038992	9.7737	10.2052
Dip2b	10.0982	10.3938	9.89259	9.42499	9.81759	9.69582	9.47686	NM_001159361	Dip2b	Mus musculus DIP2 disco-interacting protein 2 homolog B (Drosophila) (Dip2b), transcript variant 1, mRNA [NM_001159361]	0.524366	0.0141692	9.60382	10.1282
Disp1	9.92717	9.65384	9.81727	8.15944	8.13738	9.31875	8.83196	NM_026866	Disp1	Mus musculus dispatched homolog 1 (Drosophila) (Disp1), transcript variant 1, mRNA [NM_026866]	1.18755	0.00489885	8.61188	9.79943
Disp2	9.97905	11.3075	10.7679	10.9844	11.4907	11.6769	11.594	ENSMUST00000110843	Disp2	dispatched homolog 2 (Drosophila) [Source:MGI Symbol;Acc:MGI:2388733] [ENSMUST00000110843]	-0.751662	0.049809	11.4365	10.6848
Dkc1	7.44765	7.69687	7.94865	6.49201	7.16045	7.3024	7.3495	NM_001030307	Dkc1	Mus musculus dyskeratosis congenita 1, dyskerin (Dkc1), mRNA [NM_001030307]	0.621635	0.0330704	7.07609	7.69772
Dkk3	8.27883	9.50772	9.70896	7.07412	8.2126	7.08468	8.2239	NM_015814	Dkk3	Mus musculus dickkopf homolog 3 (Xenopus laevis) (Dkk3), mRNA [NM_015814]	1.51634	0.0117347	7.64883	9.16517
Dlc1	10.135	9.99137	10.1854	8.59861	8.49621	8.19822	8.19225	AK166175	Dlc1	Mus musculus mammary gland RCB-0526 Jyg-MC(A) cDNA, RIKEN full-length enriched library, clone:G830004N11 product:deleted in liver cancer 1, full insert sequence. [AK166175]	1.7326	4.15804e-06	8.37132	10.1039
Dlg3	10.3236	11.4789	11.0821	12.2542	11.988	11.3451	11.5229	NM_016747	Dlg3	Mus musculus discs, large homolog 3 (Drosophila) (Dlg3), transcript variant 1, mRNA [NM_016747]	-0.816012	0.0384861	11.7776	10.9616
Dlgap3	8.6588	8.57084	8.5077	8.81003	8.92257	9.60795	8.90255	NM_198618	Dlgap3	Mus musculus discs, large (Drosophila) homolog-associated protein 3 (Dlgap3), transcript variant 1, mRNA [NM_198618]	-0.48166	0.0491951	9.06077	8.57911
Dlx1	8.52761	7.99353	8.64638	7.5762	7.27341	7.01247	7.07743	ENSMUST00000126400	Dlx1	distal-less homeobox 1 [Source:MGI Symbol;Acc:MGI:94901] [ENSMUST00000126400]	1.1543	0.000727328	7.23488	8.38917
Dmbt1	7.48207	9.00924	8.90713	7.28725	7.5564	7.3505	7.39189	NM_007769	Dmbt1	Mus musculus deleted in malignant brain tumors 1 (Dmbt1), mRNA [NM_007769]	1.06964	0.0190726	7.39651	8.46615
Dmrtc1a	5.94636	7.85856	6.64081	8.68119	8.77403	9.22124	9.69099	NM_027591	Dmrtc1a	Mus musculus DMRT-like family C1a (Dmrtc1a), transcript variant 1, mRNA [NM_027591]	-2.27662	0.00139593	9.09186	6.81525
Dmxl2	8.79634	10.4816	9.93918	11.2465	10.6729	10.8998	10.612	NM_172771	Dmxl2	Mus musculus Dmx-like 2 (Dmxl2), mRNA [NM_172771]	-1.11873	0.0209776	10.8578	9.73904
Dnah9	9.06206	9.17248	8.9292	9.8907	9.55237	9.67851	9.40241	AK082443	Dnah9	Mus musculus 0 day neonate cerebellum cDNA, RIKEN full-length enriched library, clone:C230051G16 product:similar to CILIARY DYNEIN HEAVY CHAIN (AXONEMAL DYNEIN HEAVY CHAIN) (DYNEIN HEAVY CHAIN 9) [Homo sapiens], full insert sequence. [AK082443]	-0.57642	0.00497254	9.631	9.05458
Dnajb2	11.7358	11.7852	11.2794	11.9423	12.1074	12.3832	11.9619	NM_001159883	Dnajb2	Mus musculus DnaJ (Hsp40) homolog, subfamily B, member 2 (Dnajb2), transcript variant 3, mRNA [NM_001159883]	-0.498568	0.0239553	12.0987	11.6001
Dnajb4	10.374	10.5823	11.4673	9.40643	9.8459	10.194	10.2313	NM_027287	Dnajb4	Mus musculus DnaJ (Hsp40) homolog, subfamily B, member 4 (Dnajb4), transcript variant 1, mRNA [NM_027287]	0.888448	0.0235747	9.91942	10.8079
Dnajc14	11.1416	11.0443	11.0347	11.333	11.6189	11.5411	11.1823	NM_028873	Dnajc14	Mus musculus DnaJ (Hsp40) homolog, subfamily C, member 14 (Dnajc14), mRNA [NM_028873]	-0.345282	0.0376788	11.4188	11.0735
Dnajc6	9.1597	9.47913	9.37304	9.58271	10.3269	10.4923	10.5219	AK030374	Dnajc6	Mus musculus adult male pituitary gland cDNA, RIKEN full-length enriched library, clone:5330404F09 product:unclassifiable, full insert sequence. [AK030374]	-0.893692	0.00729817	10.231	9.33729
Dnajc8	11.902	12.0047	11.8454	11.4197	11.3974	11.3589	11.7522	NM_172400	Dnajc8	Mus musculus DnaJ (Hsp40) homolog, subfamily C, member 8 (Dnajc8), mRNA [NM_172400]	0.435353	0.0125374	11.482	11.9174
Dnmbp	8.98979	8.75697	8.78065	8.29105	7.7388	7.96343	8.63749	AK076939	Dnmbp	Mus musculus adult male testis cDNA, RIKEN full-length enriched library, clone:4930565I18 product:unclassifiable, full insert sequence. [AK076939]	0.684775	0.0156908	8.15769	8.84247
Dock1	11.5354	9.76091	10.6167	9.60445	9.10598	8.47213	8.48623	NM_001033420	Dock1	Mus musculus dedicator of cytokinesis 1 (Dock1), mRNA [NM_001033420]	1.72047	0.00614165	8.9172	10.6377
Dock10	8.47505	9.01998	9.06504	8.62222	8.51047	7.82744	8.09388	ENSMUST00000187698	Dock10	dedicator of cytokinesis 10 [Source:MGI Symbol;Acc:MGI:2146320] [ENSMUST00000187698]	0.589855	0.0430123	8.2635	8.85336
Dock4	9.44386	9.36697	9.15862	8.68381	8.87763	8.84318	8.66578	NM_172803	Dock4	Mus musculus dedicator of cytokinesis 4 (Dock4), mRNA [NM_172803]	0.555548	0.0023378	8.7676	9.32315
Dock6	11.9402	11.7729	11.5667	11.3118	10.4107	10.396	10.5524	NM_177030	Dock6	Mus musculus dedicator of cytokinesis 6 (Dock6), mRNA [NM_177030]	1.0922	0.00254564	10.6677	11.7599
Dok4	12.3439	11.1179	11.3062	10.1044	9.33064	9.37057	9.20649	NM_053246	Dok4	Mus musculus docking protein 4 (Dok4), mRNA [NM_053246]	2.08628	0.000414604	9.50304	11.5893
Dopey2	10.2188	10.1679	10.09	11.2025	10.7249	10.7923	10.7022	NM_026700	Dopey2	Mus musculus dopey family member 2 (Dopey2), transcript variant 2, mRNA [NM_026700]	-0.696573	0.00206708	10.8555	10.1589
Dph7	9.62006	9.33067	10.286	10.8689	9.99957	10.6131	10.3963	NM_026044	Dph7	Mus musculus diphthamine biosynethesis 7 (Dph7), mRNA [NM_026044]	-0.723872	0.0354021	10.4695	9.74558
Dpp7	9.71963	10.3724	10.1498	10.7365	10.8641	10.6621	10.2302	NM_031843	Dpp7	Mus musculus dipeptidylpeptidase 7 (Dpp7), mRNA [NM_031843]	-0.542634	0.0349875	10.6232	10.0806
Dpy19l1	9.5301	9.50211	10.3253	8.77201	9.00699	8.7419	9.13631	NM_172920	Dpy19l1	Mus musculus dpy-19-like 1 (C. elegans) (Dpy19l1), mRNA [NM_172920]	0.871529	0.00596424	8.9143	9.78583
Dpysl3	10.9064	10.2545	11.0125	9.76078	9.45329	9.0917	9.64298	NM_001291455	Dpysl3	Mus musculus dihydropyrimidinase-like 3 (Dpysl3), transcript variant 3, mRNA [NM_001291455]	1.23728	0.00103957	9.48718	10.7245
Dpysl4	10.6575	10.2732	10.3742	10.1862	9.9338	9.84452	9.77075	NM_011993	Dpysl4	Mus musculus dihydropyrimidinase-like 4 (Dpysl4), mRNA [NM_011993]	0.501157	0.0119045	9.93381	10.435
Drc1	8.74455	9.11631	9.10375	9.169	10.0161	9.45716	10.3935	NM_001033460	Drc1	Mus musculus dynein regulatory complex subunit 1 (Drc1), mRNA [NM_001033460]	-0.77074	0.0340639	9.75894	8.9882
Drg1	8.74898	9.18761	9.25841	9.78514	9.47679	9.3395	9.98669	NM_007879	Drg1	Mus musculus developmentally regulated GTP binding protein 1 (Drg1), mRNA [NM_007879]	-0.582028	0.0229873	9.64703	9.065
Dsel	11.0517	10.9574	11.1917	9.57182	9.72006	9.54694	9.88145	NM_001081316	Dsel	Mus musculus dermatan sulfate epimerase-like (Dsel), mRNA [NM_001081316]	1.38686	9.25634e-06	9.68007	11.0669
Dsg2	7.86907	7.86925	8.7439	9.36505	8.52565	9.19232	8.63675	BC044848	Dsg2	Mus musculus desmoglein 2, mRNA (cDNA clone IMAGE:5355674), complete cds. [BC044848]	-0.769202	0.035576	8.92994	8.16074
Dst	10.717	10.8575	11.044	11.6477	11.6959	11.4302	11.4432	ENSMUST00000185736	Dst	dystonin [Source:MGI Symbol;Acc:MGI:104627] [ENSMUST00000185736]	-0.681402	0.00112786	11.5542	10.8728
Dstyk	7.96412	8.89603	8.3199	7.27246	7.59504	7.80968	8.14701	NM_172516	Dstyk	Mus musculus dual serine/threonine and tyrosine protein kinase (Dstyk), mRNA [NM_172516]	0.687302	0.0399772	7.70605	8.39335
Dtx1	8.3099	8.15821	7.85856	8.62318	8.46093	8.73236	8.79147	NM_008052	Dtx1	Mus musculus deltex 1 homolog (Drosophila) (Dtx1), mRNA [NM_008052]	-0.543096	0.00747304	8.65198	8.10889
Dtx3	10.9423	11.5653	10.9733	10.6359	10.4853	10.9627	10.4155	NM_030714	Dtx3	Mus musculus deltex 3 homolog (Drosophila) (Dtx3), mRNA [NM_030714]	0.535444	0.0339578	10.6249	11.1603
Dtx3l	9.68223	9.52054	10.1579	8.36657	9.07983	9.09077	9.51851	NM_001013371	Dtx3l	Mus musculus deltex 3-like (Drosophila) (Dtx3l), mRNA [NM_001013371]	0.772984	0.0282768	9.01392	9.7869
Dusp1	13.5482	13.8543	13.9458	13.1839	13.1161	13.1209	13.1759	NM_013642	Dusp1	Mus musculus dual specificity phosphatase 1 (Dusp1), mRNA [NM_013642]	0.633581	0.00131031	13.1492	13.7828
Dusp10	9.401	10.7991	11.386	11.7684	11.8873	11.9712	12.5567	NM_022019	Dusp10	Mus musculus dual specificity phosphatase 10 (Dusp10), mRNA [NM_022019]	-1.51719	0.0112088	12.0459	10.5287
Dusp12	9.29405	9.26835	9.52399	9.17653	8.75398	8.98373	8.79827	NM_023173	Dusp12	Mus musculus dual specificity phosphatase 12 (Dusp12), mRNA [NM_023173]	0.434001	0.01842	8.92813	9.36213
Dusp2	12.4137	12.0319	11.8704	12.2233	10.3761	9.9432	10.8116	NM_010090	Dusp2	Mus musculus dual specificity phosphatase 2 (Dusp2), mRNA [NM_010090]	1.26675	0.0388148	10.8385	12.1053
Dusp3	12.2668	11.3263	11.92	10.5464	10.2365	10.3694	10.7424	NM_028207	Dusp3	Mus musculus dual specificity phosphatase 3 (vaccinia virus phosphatase VH1-related) (Dusp3), mRNA [NM_028207]	1.36399	0.000585003	10.4737	11.8377
Dusp6	14.1323	13.426	14.3069	13.129	12.669	12.7422	12.5773	NM_026268	Dusp6	Mus musculus dual specificity phosphatase 6 (Dusp6), mRNA [NM_026268]	1.17573	0.00151184	12.7794	13.9551
Dusp7	9.106	9.54	9.62197	7.72928	9.47561	8.43769	8.36616	NM_153459	Dusp7	Mus musculus dual specificity phosphatase 7 (Dusp7), mRNA [NM_153459]	0.920473	0.0450184	8.50218	9.42266
Dynll1	13.2325	12.8543	12.983	12.6063	12.2106	12.1842	12.5419	NM_019682	Dynll1	Mus musculus dynein light chain LC8-type 1 (Dynll1), mRNA [NM_019682]	0.637503	0.00501264	12.3857	13.0232
Dynll2	12.8566	12.4085	11.6299	13.2325	13.5089	12.78	13.3006	NM_026556	Dynll2	Mus musculus dynein light chain LC8-type 2 (Dynll2), transcript variant 1, mRNA [NM_026556]	-0.907189	0.0193191	13.2055	12.2983
Dynlt1c	10.0404	11.1981	10.2635	11.4312	11.2853	11.412	11.8034	NM_001166630	Dynlt1c	Mus musculus dynein light chain Tctex-type 1C (Dynlt1c), mRNA [NM_001166630]	-0.9823	0.00978245	11.483	10.5007
Dynlt1f	11.2235	11.7603	11.6918	12.594	12.8244	12.4717	12.6178	NM_001199948	Dynlt1f	Mus musculus dynein light chain Tctex-type 1F (Dynlt1f), transcript variant 2, mRNA [NM_001199948]	-1.06841	0.00028409	12.627	11.5585
Dysf	12.0568	10.8991	11.5706	9.71631	9.84299	10.0034	9.57376	NM_001077694	Dysf	Mus musculus dysferlin (Dysf), transcript variant 2, mRNA [NM_001077694]	1.7247	0.000273565	9.78412	11.5088
Dzip1	9.32853	9.65916	10.0552	9.17554	9.12711	9.07494	8.91105	NM_025943	Dzip1	Mus musculus DAZ interacting protein 1 (Dzip1), transcript variant 1, mRNA [NM_025943]	0.608789	0.011291	9.07216	9.68095
E030025P04Rik	9.32896	9.31568	9.13636	9.62024	9.61547	9.4876	9.53032	NR_037978	E030025P04Rik	Mus musculus RIKEN cDNA E030025P04 gene (E030025P04Rik), long non-coding RNA [NR_037978]	-0.303074	0.0243159	9.56341	9.26033
E130104P22Rik	8.74274	8.23854	8.43536	7.84361	8.04099	7.65197	8.00079	AK053520	E130104P22Rik	Mus musculus 0 day neonate eyeball cDNA, RIKEN full-length enriched library, clone:E130104P22 product:unclassifiable, full insert sequence. [AK053520]	0.587872	0.00785288	7.88434	8.47221
E130309D14Rik	9.06487	9.56343	10.4958	10.3887	10.6114	11.3792	10.1802	NM_001013784	E130309D14Rik	Mus musculus RIKEN cDNA E130309D14 gene (E130309D14Rik), mRNA [NM_001013784]	-0.931842	0.0498479	10.6399	9.70803
E330009J07Rik	8.4207	8.89964	9.43911	9.4839	9.55316	9.64015	9.94038	NM_175528	E330009J07Rik	Mus musculus RIKEN cDNA E330009J07 gene (E330009J07Rik), mRNA [NM_175528]	-0.734582	0.0186159	9.6544	8.91982
E430022K19Rik	8.77328	9.22856	9.36698	10.0278	9.82777	9.79235	10.1015	AK040137	E430022K19Rik	Mus musculus 0 day neonate thymus cDNA, RIKEN full-length enriched library, clone:A430069D01 product:unclassifiable, full insert sequence. [AK040137]	-0.814403	0.00183572	9.93734	9.12294
E530001K10Rik	8.74021	8.7083	8.55429	8.99976	9.08179	8.90257	9.03145	AK089118	E530001K10Rik	Mus musculus 10 days neonate olfactory brain cDNA, RIKEN full-length enriched library, clone:E530001K10 product:unclassifiable, full insert sequence. [AK089118]	-0.336289	0.015726	9.00389	8.6676
Ebf1	10.6704	11.1656	11.7307	10.0379	8.96698	8.54265	9.11135	NM_001290711	Ebf1	Mus musculus early B cell factor 1 (Ebf1), transcript variant 4, mRNA [NM_001290711]	2.02416	0.0010126	9.16472	11.1889
Ebf3	10.3443	9.88586	10.2164	7.32566	7.3505	7.34955	8.03721	NM_010096	Ebf3	Mus musculus early B cell factor 3 (Ebf3), transcript variant 3, mRNA [NM_010096]	2.63311	3.85369e-06	7.51573	10.1488
Ece1	12.0838	12.7107	12.3043	13.1772	12.9021	13.0377	12.9071	NM_199307	Ece1	Mus musculus endothelin converting enzyme 1 (Ece1), mRNA [NM_199307]	-0.639716	0.00639526	13.006	12.3663
Echdc2	8.68945	9.93193	8.86337	10.8424	10.0724	10.4442	9.90144	NM_026728	Echdc2	Mus musculus enoyl Coenzyme A hydratase domain containing 2 (Echdc2), transcript variant 1, mRNA [NM_026728]	-1.15355	0.0123152	10.3151	9.16158
Ecm1	11.0251	11.054	10.0927	9.7751	9.23159	9.49408	9.17863	NM_007899	Ecm1	Mus musculus extracellular matrix protein 1 (Ecm1), transcript variant 1, mRNA [NM_007899]	1.30409	0.00174815	9.41985	10.7239
Ecscr	11.6168	10.4108	11.2492	9.47397	9.38188	9.34696	9.43408	NM_001033141	Ecscr	Mus musculus endothelial cell surface expressed chemotaxis and apoptosis regulator (Ecscr), mRNA [NM_001033141]	1.68304	0.000316564	9.40922	11.0923
Edn1	8.55069	6.96727	8.03786	6.44123	6.38469	6.31133	6.18176	NM_010104	Edn1	Mus musculus endothelin 1 (Edn1), mRNA [NM_010104]	1.52219	0.00255309	6.32975	7.85194
Edn2	8.78049	9.14976	9.07209	9.26694	9.35603	9.48195	9.44415	NM_007902	Edn2	Mus musculus endothelin 2 (Edn2), mRNA [NM_007902]	-0.386486	0.0195475	9.38727	9.00078
Edn3	7.80096	8.61977	9.22103	10.4991	9.45442	9.88131	10.6705	NM_007903	Edn3	Mus musculus endothelin 3 (Edn3), mRNA [NM_007903]	-1.57907	0.00545181	10.1263	8.54726
Ednra	8.86469	9.98902	10.1619	8.97205	8.59955	7.21799	7.1768	AK052292	Ednra	Mus musculus 13 days embryo heart cDNA, RIKEN full-length enriched library, clone:D330022C23 product:unclassifiable, full insert sequence. [AK052292]	1.68027	0.0163337	7.9916	9.67187
Ednrb	10.1275	11.0382	11.794	9.1189	8.74801	8.32047	8.57971	NM_001136061	Ednrb	Mus musculus endothelin receptor type B (Ednrb), transcript variant 2, mRNA [NM_001136061]	2.29479	0.000451958	8.69177	10.9866
Eef2k	10.0513	10.3356	10.0642	9.64244	9.63234	9.63163	9.17916	NM_007908	Eef2k	Mus musculus eukaryotic elongation factor-2 kinase (Eef2k), transcript variant 1, mRNA [NM_007908]	0.628982	0.00493846	9.52139	10.1504
Efcab1	7.53391	9.17065	8.71965	8.97984	9.35658	9.76873	10.2203	NM_025769	Efcab1	Mus musculus EF hand calcium binding domain 1 (Efcab1), mRNA [NM_025769]	-1.10663	0.0374173	9.58136	8.47474
Efcab10	7.15901	8.12472	8.94942	9.29082	10.0558	9.45663	9.81582	NM_029152	Efcab10	Mus musculus EF-hand calcium binding domain 10 (Efcab10), mRNA [NM_029152]	-1.57704	0.00550051	9.65476	8.07772
Efcc1	9.55439	9.54107	9.27931	10.0483	9.909	9.73108	10.0676	ENSMUST00000160743	Efcc1	EF hand and coiled-coil domain containing 1 [Source:MGI Symbol;Acc:MGI:3611451] [ENSMUST00000160743]	-0.480734	0.00853899	9.93899	9.45826
Efemp1	10.1838	9.06162	9.85919	9.26918	8.38575	8.82901	7.86811	NM_146015	Efemp1	Mus musculus epidermal growth factor-containing fibulin-like extracellular matrix protein 1 (Efemp1), mRNA [NM_146015]	1.11353	0.0219125	8.58801	9.70154
Efemp2	10.3255	9.87752	9.77271	8.90452	9.14615	8.27456	8.52056	NM_001164352	Efemp2	Mus musculus epidermal growth factor-containing fibulin-like extracellular matrix protein 2 (Efemp2), transcript variant 2, mRNA [NM_001164352]	1.28047	0.000969028	8.71145	9.99192
Efhc2	6.97712	6.77953	7.11434	8.43348	7.72393	7.54117	8.04916	NM_028916	Efhc2	Mus musculus EF-hand domain (C-terminal) containing 2 (Efhc2), mRNA [NM_028916]	-0.979937	0.00285495	7.93693	6.957
Efhd1	7.34465	7.03641	8.94624	6.47318	6.60447	6.69975	6.41882	NM_028889	Efhd1	Mus musculus EF hand domain containing 1 (Efhd1), mRNA [NM_028889]	1.22671	0.0220409	6.54906	7.77576
Efhd2	11.0046	11.1384	11.6811	10.1705	10.3669	10.2544	10.4075	NM_025994	Efhd2	Mus musculus EF hand domain containing 2 (Efhd2), mRNA [NM_025994]	0.974894	0.000804309	10.2998	11.2747
Efna1	11.0094	9.82474	10.8968	8.48369	7.57219	8.07013	8.95291	NM_010107	Efna1	Mus musculus ephrin A1 (Efna1), transcript variant 1, mRNA [NM_010107]	2.30727	0.000570515	8.26973	10.577
Efnb2	12.8932	12.0683	13.0849	11.2869	11.2323	10.636	10.682	NM_010111	Efnb2	Mus musculus ephrin B2 (Efnb2), mRNA [NM_010111]	1.72283	0.000479541	10.9593	12.6822
Efr3b	12.669	12.6505	12.7451	11.0798	11.3472	11.2905	11.5451	NM_001082483	Efr3b	Mus musculus EFR3 homolog B (S. cerevisiae) (Efr3b), mRNA [NM_001082483]	1.37255	1.27688e-05	11.3156	12.6882
Egfl7	13.5642	12.6967	12.6359	11.1231	10.2862	10.7993	10.4143	NM_178444	Egfl7	Mus musculus EGF-like domain 7 (Egfl7), transcript variant a, mRNA [NM_178444]	2.30985	7.85747e-05	10.6557	12.9656
Egfros	7.28538	8.45416	8.4642	7.39623	6.65008	6.95431	6.06424	AK087607	Egfros	Mus musculus 2 days pregnant adult female oviduct cDNA, RIKEN full-length enriched library, clone:E230024D22 product:unclassifiable, full insert sequence. [AK087607]	1.3017	0.0124113	6.76621	8.06791
Ehd1	10.8319	10.8025	11.0126	9.72723	10.3728	9.96485	10.4732	NM_010119	Ehd1	Mus musculus EH-domain containing 1 (Ehd1), mRNA [NM_010119]	0.747829	0.00660253	10.1345	10.8823
Ehd2	11.761	11.2477	11.3168	9.67631	9.95521	9.68695	9.59408	NM_153068	Ehd2	Mus musculus EH-domain containing 2 (Ehd2), mRNA [NM_153068]	1.7137	1.14541e-05	9.72814	11.4418
Ehd3	8.58249	7.45021	8.19995	6.11605	6.65699	7.14087	6.31651	NM_020578	Ehd3	Mus musculus EH-domain containing 3 (Ehd3), mRNA [NM_020578]	1.51995	0.00221206	6.5576	8.07755
Ehd4	13.2888	12.0198	12.4466	10.6603	10.9305	10.5828	10.3435	ENSMUST00000028755	Ehd4	EH-domain containing 4 [Source:MGI Symbol;Acc:MGI:1919619] [ENSMUST00000028755]	1.95584	0.000258594	10.6292	12.5851
Eif1ax	10.3594	9.90358	10.7315	9.42743	9.82126	9.90009	9.78294	ENSMUST00000087143	Eif1ax	eukaryotic translation initiation factor 1A, X-linked [Source:MGI Symbol;Acc:MGI:1913485] [ENSMUST00000087143]	0.598553	0.0261606	9.73293	10.3315
Eif2b2	10.37	10.1638	9.84303	10.74	11.0984	10.384	10.4594	NM_145445	Eif2b2	Mus musculus eukaryotic translation initiation factor 2B, subunit 2 beta (Eif2b2), mRNA [NM_145445]	-0.544861	0.0354719	10.6705	10.1256
Eif2b4	9.42414	9.91844	9.93918	8.64991	9.37013	9.1324	9.40414	NM_001127356	Eif2b4	Mus musculus eukaryotic translation initiation factor 2B, subunit 4 delta (Eif2b4), transcript variant 1, mRNA [NM_001127356]	0.621439	0.0271887	9.13915	9.76059
Eif4enif1	10.2923	9.85206	10.0729	8.67341	9.15719	8.87245	9.61532	ENSMUST00000125224	Eif4enif1	eukaryotic translation initiation factor 4E nuclear import factor 1 [Source:MGI Symbol;Acc:MGI:1921453] [ENSMUST00000125224]	0.992846	0.00369	9.07959	10.0724
Eif5a2	8.15938	9.07849	9.43653	7.08788	8.10421	8.21147	8.35545	NM_177586	Eif5a2	Mus musculus eukaryotic translation initiation factor 5A2 (Eif5a2), mRNA [NM_177586]	0.951714	0.0458408	7.93975	8.89147
Elk3	11.5719	11.1791	11.17	9.60936	9.266	9.50652	9.8788	NM_013508	Elk3	Mus musculus ELK3, member of ETS oncogene family (Elk3), transcript variant 1, mRNA [NM_013508]	1.74182	1.94981e-05	9.56517	11.307
Elk4	10.3011	10.2852	10.2471	9.97226	9.94657	10.0769	9.61836	ENSMUST00000027696	Elk4	ELK4, member of ETS oncogene family [Source:MGI Symbol;Acc:MGI:102853] [ENSMUST00000027696]	0.374273	0.026097	9.90352	10.2778
Elmo1	9.37172	8.56038	9.03959	7.70321	7.51311	7.22841	7.5789	ENSMUST00000181429	Elmo1	engulfment and cell motility 1 [Source:MGI Symbol;Acc:MGI:2153044] [ENSMUST00000181429]	1.48465	0.000167358	7.50591	8.99056
Elmo2	9.61023	9.47411	9.69777	8.11695	8.68169	8.89208	9.19876	NM_207706	Elmo2	Mus musculus engulfment and cell motility 2 (Elmo2), transcript variant 2, mRNA [NM_207706]	0.871667	0.00864922	8.72237	9.59404
Elmod1	9.79758	10.3085	10.2967	10.4263	10.7841	10.9785	11.483	NM_177769	Elmod1	Mus musculus ELMO/CED-12 domain containing 1 (Elmod1), mRNA [NM_177769]	-0.783692	0.0190314	10.918	10.1343
Eln	12.62	11.9166	12.4322	10.6768	10.8562	9.96009	10.2878	NM_007925	Eln	Mus musculus elastin (Eln), mRNA [NM_007925]	1.87772	0.000142505	10.4453	12.323
Elovl1	10.3201	9.47332	9.35789	9.28677	9.11792	8.98159	9.21504	NM_001039176	Elovl1	Mus musculus elongation of very long chain fatty acids (FEN1/Elo2, SUR4/Elo3, yeast)-like 1 (Elovl1), transcript variant 1, mRNA [NM_001039176]	0.566763	0.0472831	9.15033	9.71709
Elovl2	9.81336	9.6262	10.2869	10.6935	10.1595	10.4181	11.155	NM_019423	Elovl2	Mus musculus elongation of very long chain fatty acids (FEN1/Elo2, SUR4/Elo3, yeast)-like 2 (Elovl2), mRNA [NM_019423]	-0.6977	0.0324895	10.6065	9.90881
Elovl4	9.13354	9.53851	9.88963	8.02918	8.6963	8.18028	8.10808	NM_148941	Elovl4	Mus musculus elongation of very long chain fatty acids (FEN1/Elo2, SUR4/Elo3, yeast)-like 4 (Elovl4), mRNA [NM_148941]	1.2671	0.000775095	8.25346	9.52056
Elovl6	6.99702	7.99856	7.72466	8.02618	8.30957	8.19257	8.20267	NM_130450	Elovl6	Mus musculus ELOVL family member 6, elongation of long chain fatty acids (yeast) (Elovl6), mRNA [NM_130450]	-0.609335	0.0335421	8.18275	7.57341
Elp4	7.94348	8.39512	8.22927	8.77515	8.79812	10.4376	9.22646	AK042006	Elp4	Mus musculus 3 days neonate thymus cDNA, RIKEN full-length enriched library, clone:A630051N21 product:unclassifiable, full insert sequence. [AK042006]	-1.12005	0.0260128	9.30934	8.18929
Emc4	12.0096	11.5419	11.4718	12.1729	12.2711	11.8626	12.1824	NM_026519	Emc4	Mus musculus ER membrane protein complex subunit 4 (Emc4), mRNA [NM_026519]	-0.447811	0.0344334	12.1222	11.6744
Emcn	12.1701	10.9288	11.2046	7.92611	8.62657	7.662	7.58271	NM_016885	Emcn	Mus musculus endomucin (Emcn), transcript variant 2, mRNA [NM_016885]	3.48516	1.96761e-05	7.94935	11.4345
Eme2	9.52111	10.0035	9.47927	10.9758	10.0707	10.1009	10.4645	ENSMUST00000140688	Eme2	essential meiotic endonuclease 1 homolog 2 (S. pombe) [Source:MGI Symbol;Acc:MGI:1919889] [ENSMUST00000140688]	-0.734982	0.0220868	10.403	9.66797
Emid1	12.4466	12.3683	12.2338	10.9895	11.7516	11.5156	11.3271	NM_080595	Emid1	Mus musculus EMI domain containing 1 (Emid1), mRNA [NM_080595]	0.953653	0.00123803	11.396	12.3496
Emilin2	10.9131	10.675	10.7181	9.07754	10.6789	9.03751	8.85252	NM_145158	Emilin2	Mus musculus elastin microfibril interfacer 2 (Emilin2), mRNA [NM_145158]	1.35711	0.0148634	9.41161	10.7687
Eml5	6.60394	7.58879	6.7663	6.90586	8.23204	8.71804	8.4187	BC030361	Eml5	Mus musculus echinoderm microtubule associated protein like 5, mRNA (cDNA clone IMAGE:5368750), with apparent retained intron. [BC030361]	-1.08231	0.0469317	8.06866	6.98634
Emp1	12.7909	12.9557	13.1986	10.9302	11.0527	10.1502	10.4712	NM_001288628	Emp1	Mus musculus epithelial membrane protein 1 (Emp1), transcript variant 3, mRNA [NM_001288628]	2.3307	1.82614e-05	10.6511	12.9818
Emp2	10.0224	10.2379	9.75894	7.04619	7.36932	9.07578	8.9078	NM_007929	Emp2	Mus musculus epithelial membrane protein 2 (Emp2), mRNA [NM_007929]	1.90666	0.00777225	8.09977	10.0064
Enc1	11.5377	11.6326	11.3517	11.206	10.44	11.2831	10.3796	NM_007930	Enc1	Mus musculus ectodermal-neural cortex 1 (Enc1), mRNA [NM_007930]	0.680153	0.033307	10.8272	11.5073
Endod1	11.6831	11.4646	11.8637	10.0283	9.61596	9.56258	10.1709	NM_028013	Endod1	Mus musculus endonuclease domain containing 1 (Endod1), mRNA [NM_028013]	1.82601	2.15193e-05	9.84444	11.6704
Endou	9.87896	8.83068	8.19697	7.02735	6.94277	6.85157	6.85321	NM_001168693	Endou	Mus musculus endonuclease, polyU-specific (Endou), transcript variant 2, mRNA [NM_001168693]	2.05015	0.000561436	6.91872	8.96887
Eng	12.9669	10.4517	10.4137	9.63234	9.70015	9.46697	9.09288	ENSMUST00000139770	Eng	endoglin [Source:MGI Symbol;Acc:MGI:95392] [ENSMUST00000139770]	1.80434	0.0194565	9.47308	11.2774
Enho	11.9939	12.1183	11.7244	12.3254	12.9994	12.6707	12.7064	NM_027147	Enho	Mus musculus energy homeostasis associated (Enho), mRNA [NM_027147]	-0.72993	0.0046995	12.6755	11.9455
Eno3	9.94932	11.0208	10.2303	12.617	11.3524	11.4141	11.0931	NM_007933	Eno3	Mus musculus enolase 3, beta muscle (Eno3), transcript variant 1, mRNA [NM_007933]	-1.21901	0.0195839	11.6192	10.4002
Enpp2	11.3394	12.382	11.869	12.9276	12.4657	12.9592	13.0521	NM_001136077	Enpp2	Mus musculus ectonucleotide pyrophosphatase/phosphodiesterase 2 (Enpp2), transcript variant 1, mRNA [NM_001136077]	-0.987676	0.00632584	12.8511	11.8635
Enpp5	9.37337	10.2421	9.50044	9.78155	11.1832	10.9691	10.6783	NM_032003	Enpp5	Mus musculus ectonucleotide pyrophosphatase/phosphodiesterase 5 (Enpp5), transcript variant 1, mRNA [NM_032003]	-0.947713	0.0347901	10.653	9.7053
ENSMUST00000011407	12.7821	11.5947	11.5255	10.7098	11.313	10.6572	10.179	ENSMUST00000011407		exocyst complex component 3-like 2 [Source:MGI Symbol;Acc:MGI:1921713] [ENSMUST00000011407]	1.25267	0.0113875	10.7147	11.9674
ENSMUST00000058942	8.47423	9.53525	8.83397	6.95777	7.38072	7.73219	8.84773	ENSMUST00000058942		RIKEN cDNA 4930533K18 gene [Source:MGI Symbol;Acc:MGI:1922439] [ENSMUST00000058942]	1.21821	0.0316159	7.7296	8.94782
ENSMUST00000067077	8.26059	8.33405	8.32197	7.76193	7.48134	7.33175	8.33692	ENSMUST00000067077		predicted gene 9938 [Source:MGI Symbol;Acc:MGI:3641836] [ENSMUST00000067077]	0.577551	0.0428855	7.72799	8.30554
ENSMUST00000067972	6.88072	6.53116	7.45031	6.35887	6.36232	6.19095	6.2914	ENSMUST00000067972		predicted gene 9956 [Source:MGI Symbol;Acc:MGI:3641872] [ENSMUST00000067972]	0.653176	0.0163455	6.30089	6.95406
ENSMUST00000068730	5.99968	5.93882	6.07956	6.70222	6.23745	6.39697	6.31651	ENSMUST00000068730		predicted gene 11149 [Source:MGI Symbol;Acc:MGI:3642683] [ENSMUST00000068730]	-0.407267	0.0208421	6.41329	6.00602
ENSMUST00000070359	6.80947	9.05521	8.8158	6.70222	6.55236	6.90586	6.54115	ENSMUST00000070359		predicted gene 9996 [Source:MGI Symbol;Acc:MGI:3642549] [ENSMUST00000070359]	1.55143	0.017369	6.6754	8.22683
ENSMUST00000071120	14.0105	13.8716	14.2817	12.9968	13.6894	13.426	13.7594	ENSMUST00000071120		ribosomal protein S15A, pseudogene 1 [Source:MGI Symbol;Acc:MGI:3643034] [ENSMUST00000071120]	0.586671	0.0254233	13.4679	14.0546
ENSMUST00000076538	9.71334	8.89499	9.08133	8.2085	8.53178	8.50887	8.40112	ENSMUST00000076538		predicted pseudogene 8587 [Source:MGI Symbol;Acc:MGI:3646799] [ENSMUST00000076538]	0.817318	0.00512363	8.41257	9.22989
ENSMUST00000077110	9.50304	9.49768	9.48714	7.5214	9.00375	7.662	7.25658	ENSMUST00000077110		predicted gene 10092 [Source:MGI Symbol;Acc:MGI:3642362] [ENSMUST00000077110]	1.63502	0.00378927	7.86093	9.49595
ENSMUST00000078756	11.5084	11.9527	11.7252	12.4995	12.4419	12.2859	12.707	ENSMUST00000078756		histone cluster 2, H2aa1 [Source:MGI Symbol;Acc:MGI:96097] [ENSMUST00000078756]	-0.754846	0.00153254	12.4836	11.7287
ENSMUST00000079045	10.9106	10.9341	11.2892	10.5314	10.1796	10.4917	10.292	ENSMUST00000079045		RIKEN cDNA B230325K18 gene [Source:MGI Symbol;Acc:MGI:2442200] [ENSMUST00000079045]	0.670955	0.00254477	10.3737	11.0446
ENSMUST00000079279	8.01703	7.85032	8.20414	7.39623	7.44977	7.50243	7.26431	ENSMUST00000079279		predicted gene 10118 [Source:MGI Symbol;Acc:MGI:3642340] [ENSMUST00000079279]	0.620644	0.00155357	7.40318	8.02383
ENSMUST00000081864	14.0369	13.928	14.0252	13.4528	13.6242	13.5246	13.5437	ENSMUST00000081864		predicted pseudogene 5239 [Source:MGI Symbol;Acc:MGI:3648788] [ENSMUST00000081864]	0.46036	0.00244044	13.5363	13.9967
ENSMUST00000085589	13.6607	13.5031	13.6196	13.2352	13.1304	13.1294	13.4414	ENSMUST00000085589		predicted gene 6177 [Source:MGI Symbol;Acc:MGI:3643753] [ENSMUST00000085589]	0.360358	0.0200753	13.2341	13.5945
ENSMUST00000087884	9.26659	9.54625	9.32795	8.8395	8.66465	9.0018	9.1886	ENSMUST00000087884		predicted pseudogene 10212 [Source:MGI Symbol;Acc:MGI:3641904] [ENSMUST00000087884]	0.456623	0.0204502	8.92364	9.38026
ENSMUST00000088336	14.2672	14.4117	14.6116	14.7726	14.8726	14.7474	14.7702	ENSMUST00000088336		predicted gene 10222 [Source:MGI Symbol;Acc:MGI:3642643] [ENSMUST00000088336]	-0.360532	0.0180125	14.7907	14.4302
ENSMUST00000089689	9.40592	8.66816	8.67993	7.41969	7.4129	7.41492	7.20513	ENSMUST00000089689		predicted pseudogene 10238 [Source:MGI Symbol;Acc:MGI:3641620] [ENSMUST00000089689]	1.55485	8.34302e-05	7.36316	8.91801
ENSMUST00000091905	9.32222	8.95978	9.19129	8.93988	8.78716	8.6117	8.818	ENSMUST00000091905		predicted pseudogene 4950 [Source:MGI Symbol;Acc:MGI:3649015] [ENSMUST00000091905]	0.368578	0.0285026	8.78918	9.15776
ENSMUST00000094969	6.50644	6.55218	6.44389	6.65494	6.99823	6.97056	7.55503	ENSMUST00000094969		predicted gene 10306 [Source:MGI Symbol;Acc:MGI:3704234] [ENSMUST00000094969]	-0.543855	0.0321634	7.04469	6.50083
ENSMUST00000097103	13.6077	13.0164	13.3597	12.5665	12.697	12.7393	13.1818	ENSMUST00000097103		predicted gene 8420 [Source:MGI Symbol;Acc:MGI:3645594] [ENSMUST00000097103]	0.531808	0.0307303	12.7961	13.3279
ENSMUST00000098612	7.79432	8.04086	7.8956	8.31476	8.40933	8.2139	8.1159	ENSMUST00000098612		predicted gene 10647 [Source:MGI Symbol;Acc:MGI:3642036] [ENSMUST00000098612]	-0.353212	0.0220726	8.26347	7.91026
ENSMUST00000098778	12.5764	12.5029	12.2187	12.8237	12.7116	12.9104	13.0788	ENSMUST00000098778		predicted gene 10676 [Source:MGI Symbol;Acc:MGI:3704283] [ENSMUST00000098778]	-0.448456	0.0148075	12.8811	12.4327
ENSMUST00000098916	8.11249	8.48133	7.83065	8.46983	8.67448	8.60816	8.86726	ENSMUST00000098916		predicted gene 10699 [Source:MGI Symbol;Acc:MGI:3642530] [ENSMUST00000098916]	-0.513438	0.0229473	8.65493	8.14149
ENSMUST00000100326	8.45615	8.32917	7.96735	8.79172	8.80242	8.57377	8.48716	ENSMUST00000100326		predicted gene 10840 [Source:MGI Symbol;Acc:MGI:3642918] [ENSMUST00000100326]	-0.412879	0.0330029	8.66377	8.25089
ENSMUST00000102964	6.95942	6.37417	6.1567	8.35772	7.14129	6.70321	8.10434	ENSMUST00000102964		histone cluster 1, H4a [Source:MGI Symbol;Acc:MGI:2448419] [ENSMUST00000102964]	-1.07988	0.0378812	7.57664	6.49676
ENSMUST00000103271	8.42845	8.36869	8.55709	8.74964	8.74015	8.72001	8.65488	ENSMUST00000103271		T cell receptor beta, variable 13-3 [Source:MGI Symbol;Acc:MGI:98607] [ENSMUST00000103271]	-0.264763	0.0351539	8.71617	8.45141
ENSMUST00000103492	9.25111	9.19419	9.06008	10.0007	9.59553	9.33791	9.63106	ENSMUST00000103492		immunoglobulin heavy variable 10-1 [Source:MGI Symbol;Acc:MGI:4439620] [ENSMUST00000103492]	-0.472839	0.0242384	9.6413	9.16846
ENSMUST00000103740	6.20359	7.04268	7.52009	5.96957	6.13046	6.01091	5.83435	ENSMUST00000103740		T cell receptor alpha constant [Source:MGI Symbol;Acc:MGI:4439838] [ENSMUST00000103740]	0.935795	0.0131555	5.98632	6.92212
ENSMUST00000104927	8.73115	9.01791	8.61076	9.61041	8.81865	9.6891	9.35546	ENSMUST00000104927		predicted gene 2178 [Source:MGI Symbol;Acc:MGI:3780348] [ENSMUST00000104927]	-0.581794	0.0372343	9.3684	8.78661
ENSMUST00000117154	6.84262	6.53116	7.44578	6.08489	6.33832	6.34848	6.70404	ENSMUST00000117154		predicted gene 7974 [Source:MGI Symbol;Acc:MGI:3644332] [ENSMUST00000117154]	0.570924	0.0486782	6.36893	6.93985
ENSMUST00000117212	9.95771	10.2449	10.1608	9.55835	9.57103	9.84976	9.9129	ENSMUST00000117212		predicted gene 11401 [Source:MGI Symbol;Acc:MGI:3649407] [ENSMUST00000117212]	0.398124	0.0253629	9.72301	10.1211
ENSMUST00000117219	13.6097	13.9254	13.9302	14.2997	14.0975	14.3443	13.9828	ENSMUST00000117219		predicted gene 13340 [Source:MGI Symbol;Acc:MGI:3650227] [ENSMUST00000117219]	-0.359318	0.0404577	14.1811	13.8217
ENSMUST00000117608	11.502	11.759	11.4914	11.0997	11.2417	11.1333	11.4539	ENSMUST00000117608		ribosomal protein S11, pseudogene 3 [Source:MGI Symbol;Acc:MGI:3649802] [ENSMUST00000117608]	0.351993	0.034209	11.2321	11.5841
ENSMUST00000117947	10.0915	10.2786	10.5082	9.45437	9.73966	9.89752	10.1967	ENSMUST00000117947		predicted gene 12445 [Source:MGI Symbol;Acc:MGI:3650256] [ENSMUST00000117947]	0.470724	0.0459022	9.82206	10.2928
ENSMUST00000118061	12.4113	12.4504	11.646	13.5039	12.7554	12.9271	12.4965	ENSMUST00000118061		predicted gene 13812 [Source:MGI Symbol;Acc:MGI:3649741] [ENSMUST00000118061]	-0.751518	0.0350861	12.9207	12.1692
ENSMUST00000118114	10.0478	10.0562	9.85043	9.72819	9.67417	9.60745	9.83425	ENSMUST00000118114		predicted gene 14220 [Source:MGI Symbol;Acc:MGI:3702164] [ENSMUST00000118114]	0.273776	0.0457261	9.71101	9.98479
ENSMUST00000118208	12.1499	11.9808	12.2294	11.2001	11.4888	11.2896	11.3483	ENSMUST00000118208		predicted gene 13777 [Source:MGI Symbol;Acc:MGI:3650376] [ENSMUST00000118208]	0.788338	0.00027368	11.3317	12.12
ENSMUST00000118339	9.67811	9.2353	9.00692	8.37192	9.12625	8.77097	8.32208	ENSMUST00000118339		predicted gene 13549 [Source:MGI Symbol;Acc:MGI:3651027] [ENSMUST00000118339]	0.658972	0.0308094	8.64781	9.30678
ENSMUST00000118529	13.3472	13.0623	13.4885	12.629	12.8404	12.8111	12.7332	ENSMUST00000118529		ribosomal protein S12, pseudogene 16 [Source:MGI Symbol;Acc:MGI:3645883] [ENSMUST00000118529]	0.545872	0.0044807	12.7534	13.2993
ENSMUST00000118547	11.7134	11.9824	12.3877	10.7913	11.4188	11.2683	11.9254	ENSMUST00000118547		predicted gene 15032 [Source:MGI Symbol;Acc:MGI:3705393] [ENSMUST00000118547]	0.676845	0.0453725	11.351	12.0278
ENSMUST00000118636	11.4777	11.5713	11.412	11.0453	11.0133	11.1476	11.1528	ENSMUST00000118636		macrophage migration inhibitory factor, pseudogene 3 [Source:MGI Symbol;Acc:MGI:103164] [ENSMUST00000118636]	0.397249	0.00605865	11.0897	11.487
ENSMUST00000118653	12.05	11.6444	11.9689	11.4809	11.5365	11.6067	11.6484	ENSMUST00000118653		predicted gene 8864 [Source:MGI Symbol;Acc:MGI:3644830] [ENSMUST00000118653]	0.31961	0.0437868	11.5681	11.8877
ENSMUST00000119004	9.35485	9.37032	9.34743	8.42296	7.926	8.6345	8.60688	ENSMUST00000119004		predicted gene 12565 [Source:MGI Symbol;Acc:MGI:3652206] [ENSMUST00000119004]	0.959949	0.00110768	8.39758	9.35753
ENSMUST00000119371	12.3052	11.837	11.9243	12.6963	12.641	12.1084	12.4273	ENSMUST00000119371		predicted gene 9103 [Source:MGI Symbol;Acc:MGI:3645364] [ENSMUST00000119371]	-0.446087	0.0480439	12.4683	12.0222
ENSMUST00000119375	13.0259	12.6909	12.9492	12.5314	12.3982	12.5129	12.6168	ENSMUST00000119375		ribosomal protein L23A, pseudogene 2 [Source:MGI Symbol;Acc:MGI:3651561] [ENSMUST00000119375]	0.373857	0.0187123	12.5148	12.8887
ENSMUST00000119410	12.6374	12.6193	12.6747	12.3585	12.3232	12.336	12.1527	ENSMUST00000119410		ribosomal protein, large, P1, pseudogene 1 [Source:MGI Symbol;Acc:MGI:3646640] [ENSMUST00000119410]	0.351199	0.0111929	12.2926	12.6438
ENSMUST00000119440	8.94796	9.14708	9.15843	9.43569	9.23114	9.56258	9.54625	ENSMUST00000119440		predicted pseudogene 6797 [Source:MGI Symbol;Acc:MGI:3646261] [ENSMUST00000119440]	-0.359425	0.0251277	9.44391	9.08449
ENSMUST00000119478	11.6786	11.8815	11.9022	10.937	11.3105	11.1104	11.755	ENSMUST00000119478		predicted gene 12852 [Source:MGI Symbol;Acc:MGI:3651942] [ENSMUST00000119478]	0.542508	0.0298465	11.2782	11.8208
ENSMUST00000119515	9.64519	9.49385	9.10191	7.6096	8.3839	8.18457	8.10021	ENSMUST00000119515		predicted gene 11814 [Source:MGI Symbol;Acc:MGI:3650512] [ENSMUST00000119515]	1.34408	0.000368282	8.06957	9.41365
ENSMUST00000119644	6.13144	6.64734	7.72886	7.77485	7.51347	8.55969	8.57449	ENSMUST00000119644		X-linked lymphocyte-regulated 3E, pseudogene [Source:MGI Symbol;Acc:MGI:3574183] [ENSMUST00000119644]	-1.26975	0.0201957	8.10563	6.83588
ENSMUST00000120203	12.5362	12.5258	12.376	11.7298	12.2985	12.0173	11.9537	ENSMUST00000120203		predicted gene 12933 [Source:MGI Symbol;Acc:MGI:3651147] [ENSMUST00000120203]	0.47953	0.0149507	11.9998	12.4793
ENSMUST00000120330	9.32479	9.24803	9.32625	9.45344	9.90715	9.99518	10.0033	ENSMUST00000120330		predicted gene 11398 [Source:MGI Symbol;Acc:MGI:3805547] [ENSMUST00000120330]	-0.540084	0.0106643	9.83977	9.29969
ENSMUST00000120444	8.93121	9.19648	9.07589	9.40845	9.58836	9.9875	10.2016	ENSMUST00000120444		predicted pseudogene 6253 [Source:MGI Symbol;Acc:MGI:3645567] [ENSMUST00000120444]	-0.728609	0.00900338	9.79647	9.06786
ENSMUST00000120523	8.91882	8.29356	8.4705	7.33972	7.47851	7.31016	7.29919	ENSMUST00000120523		guanine nucleotide binding protein (G protein), gamma 2 subunit, pseudogene 1 [Source:MGI Symbol;Acc:MGI:1336164] [ENSMUST00000120523]	1.20407	0.000123293	7.35689	8.56096
ENSMUST00000120596	11.6473	11.3559	11.5311	10.9749	11.3118	10.9027	10.9151	ENSMUST00000120596		ribosomal protein SA, pseudogene 12 [Source:MGI Symbol;Acc:MGI:3651234] [ENSMUST00000120596]	0.485281	0.0113947	11.0261	11.5114
ENSMUST00000120711	9.68358	9.6304	9.70022	8.94624	8.768	8.69136	9.43638	ENSMUST00000120711		predicted gene 1848 [Source:MGI Symbol;Acc:MGI:3037706] [ENSMUST00000120711]	0.710903	0.00641973	8.9605	9.6714
ENSMUST00000120831	7.56893	7.97549	8.10752	7.26436	7.56359	7.53461	7.48082	ENSMUST00000120831		predicted gene 16016 [Source:MGI Symbol;Acc:MGI:3802068] [ENSMUST00000120831]	0.423136	0.0317051	7.46085	7.88398
ENSMUST00000121008	11.9372	12.2349	12.4207	11.7331	11.5951	11.8075	12.0319	ENSMUST00000121008		ribosomal protein L23A, pseudogene 4 [Source:MGI Symbol;Acc:MGI:3651728] [ENSMUST00000121008]	0.40569	0.0387241	11.7919	12.1976
ENSMUST00000121100	11.6437	11.9267	11.8621	11.0946	11.1826	11.4803	11.6864	ENSMUST00000121100		predicted pseudogene 5135 [Source:MGI Symbol;Acc:MGI:3646830] [ENSMUST00000121100]	0.44985	0.033868	11.361	11.8108
ENSMUST00000121168	14.2422	14.0464	14.0718	13.5891	13.7025	13.6831	13.8395	ENSMUST00000121168		ribosomal protein S12, pseudogene 20 [Source:MGI Symbol;Acc:MGI:3647506] [ENSMUST00000121168]	0.416518	0.00748979	13.7036	14.1201
ENSMUST00000121268	12.5129	12.3516	12.4883	11.9091	12.1552	12.0505	12.0424	ENSMUST00000121268		predicted gene 12617 [Source:MGI Symbol;Acc:MGI:3649880] [ENSMUST00000121268]	0.41166	0.00688691	12.0393	12.451
ENSMUST00000121510	9.97709	9.69132	9.83794	8.61627	8.92581	9.46553	9.70476	ENSMUST00000121510		predicted gene 16436 [Source:MGI Symbol;Acc:MGI:3645326] [ENSMUST00000121510]	0.657361	0.0411597	9.17809	9.83545
ENSMUST00000121621	13.7234	12.8996	13.123	12.5148	12.6615	12.5898	13.0585	ENSMUST00000121621		predicted gene 12726 [Source:MGI Symbol;Acc:MGI:3649291] [ENSMUST00000121621]	0.542511	0.0465868	12.7061	13.2486
ENSMUST00000121728	9.02114	9.54205	8.4642	8.03267	8.81865	7.97187	7.67216	ENSMUST00000121728		predicted gene 13301 [Source:MGI Symbol;Acc:MGI:3707230] [ENSMUST00000121728]	0.885292	0.0317875	8.12384	9.00913
ENSMUST00000121788	12.9813	12.6832	12.2928	11.8839	12.2132	11.9647	12.488	ENSMUST00000121788		ribosomal protein S15, pseudogene 2 [Source:MGI Symbol;Acc:MGI:3647234] [ENSMUST00000121788]	0.514994	0.0445941	12.1374	12.6524
ENSMUST00000122273	11.3729	11.0953	11.5839	10.6823	11.0353	10.9825	11.104	ENSMUST00000122273		predicted gene 12269 [Source:MGI Symbol;Acc:MGI:3650595] [ENSMUST00000122273]	0.399682	0.042062	10.951	11.3507
ENSMUST00000122352	12.3501	11.9887	11.8926	11.6553	11.9032	11.5389	11.6641	ENSMUST00000122352		predicted gene 11953 [Source:MGI Symbol;Acc:MGI:3649564] [ENSMUST00000122352]	0.386738	0.0380887	11.6904	12.0771
ENSMUST00000122451	9.8005	9.70319	9.72461	9.01796	9.60453	9.15373	9.05855	ENSMUST00000122451		predicted pseudogene 1947 [Source:MGI Symbol;Acc:MGI:3037805] [ENSMUST00000122451]	0.534074	0.0125477	9.20869	9.74277
ENSMUST00000126739	9.58467	8.59707	9.87478	7.99266	8.06037	8.00554	8.86726	ENSMUST00000126739		Holliday junction recognition protein [Source:MGI Symbol;Acc:MGI:2685821] [ENSMUST00000126739]	1.12071	0.0142609	8.23146	9.35217
ENSMUST00000127246	6.2891	6.60394	6.58797	5.65887	6.05807	5.76245	6.1378	ENSMUST00000127246		predicted gene 8778 [Source:MGI Symbol;Acc:MGI:3779812] [ENSMUST00000127246]	0.589373	0.00766838	5.9043	6.49367
ENSMUST00000129312	7.21123	8.13105	7.62129	8.42994	8.19257	8.68545	10.1738	ENSMUST00000129312		histone cluster 1, H2be [Source:MGI Symbol;Acc:MGI:2448380] [ENSMUST00000129312]	-1.21591	0.0381526	8.87043	7.65452
ENSMUST00000131638	6.99702	7.66676	7.56213	6.67727	6.7793	6.64365	6.5087	ENSMUST00000131638		predicted gene 5970 [Source:MGI Symbol;Acc:MGI:3646761] [ENSMUST00000131638]	0.756407	0.00358482	6.65223	7.40864
ENSMUST00000133858	9.30413	8.95152	9.53032	7.54016	8.50071	7.6834	7.82899	ENSMUST00000133858		RIKEN cDNA A730049H05 gene [Source:MGI Symbol;Acc:MGI:1921766] [ENSMUST00000133858]	1.37368	0.000886094	7.88831	9.26199
ENSMUST00000138143	9.1859	8.46076	7.93108	6.58877	6.27619	6.35479	6.39575	ENSMUST00000138143		interferon activated gene 203 [Source:MGI Symbol;Acc:MGI:96428] [ENSMUST00000138143]	2.12204	9.12791e-05	6.40387	8.52591
ENSMUST00000143750	10.0689	9.92495	10.0422	10.6078	10.7508	10.7244	10.7448	ENSMUST00000143750		olfactory receptor 396, pseudogene 1 [Source:MGI Symbol;Acc:MGI:3030230] [ENSMUST00000143750]	-0.694948	0.000218016	10.707	10.012
ENSMUST00000143905	8.60576	8.20811	8.00895	7.30084	7.74786	7.1774	7.73284	ENSMUST00000143905		RIKEN cDNA 3110053B16 gene [Source:MGI Symbol;Acc:MGI:1920435] [ENSMUST00000143905]	0.784537	0.00664048	7.48973	8.27427
ENSMUST00000146433	9.2001	9.29189	9.34743	8.67977	9.0099	8.81426	8.43054	ENSMUST00000146433		predicted gene 11444 [Source:MGI Symbol;Acc:MGI:3651161] [ENSMUST00000146433]	0.546193	0.00862592	8.73362	9.27981
ENSMUST00000146697	11.6117	11.4175	11.7917	10.9787	10.7298	11.5122	11.1008	ENSMUST00000146697		predicted pseudogene 8464 [Source:MGI Symbol;Acc:MGI:3645517] [ENSMUST00000146697]	0.526629	0.031857	11.0804	11.607
ENSMUST00000153162	7.62421	8.72007	8.01553	9.18564	8.62657	8.79507	8.93338	ENSMUST00000153162		protein phosphatase 4, regulatory subunit 1-like, pseudogene [Source:MGI Symbol;Acc:MGI:1924560] [ENSMUST00000153162]	-0.765225	0.022774	8.88517	8.11994
ENSMUST00000153206	10.5527	11.4557	11.2095	10.7455	10.1078	9.99749	9.45686	ENSMUST00000153206		predicted gene 12216 [Source:MGI Symbol;Acc:MGI:3650088] [ENSMUST00000153206]	0.995701	0.0188195	10.0769	11.0726
ENSMUST00000153890	12.7298	12.1803	11.9252	11.5365	12.0122	11.0032	11.7854	ENSMUST00000153890		predicted pseudogene 5637 [Source:MGI Symbol;Acc:MGI:3648120] [ENSMUST00000153890]	0.694091	0.0426532	11.5844	12.2784
ENSMUST00000155076	8.70573	8.06627	7.57651	6.79794	6.7134	7.08769	6.23266	ENSMUST00000155076		predicted gene 16340 [Source:MGI Symbol;Acc:MGI:3840117] [ENSMUST00000155076]	1.40825	0.00194495	6.70792	8.11617
ENSMUST00000159750	12.247	12.0568	12.0815	12.0539	11.6514	11.7444	11.7093	ENSMUST00000159750		ribosomal protein S19, pseudogene 10 [Source:MGI Symbol;Acc:MGI:3645086] [ENSMUST00000159750]	0.338663	0.0384525	11.7898	12.1284
ENSMUST00000160058	7.63159	7.40532	7.12619	6.73476	6.49334	6.62707	7.19391	ENSMUST00000160058		predicted pseudogene 7609 [Source:MGI Symbol;Acc:MGI:3644536] [ENSMUST00000160058]	0.625432	0.0165234	6.76227	7.3877
ENSMUST00000161190	14.3982	14.2295	14.0596	13.8681	13.8635	13.8421	13.7312	ENSMUST00000161190		ribosomal protein L18A, pseudogene 1 [Source:MGI Symbol;Acc:MGI:3647504] [ENSMUST00000161190]	0.402858	0.0109234	13.8262	14.2291
ENSMUST00000161226	12.7099	13.0849	12.1007	13.5722	13.3195	13.5312	13.0743	ENSMUST00000161226		autism susceptibility candidate 2 [Source:MGI Symbol;Acc:MGI:1919847] [ENSMUST00000161226]	-0.742455	0.0182783	13.3743	12.6318
ENSMUST00000164001	12.2815	12.3352	12.3462	11.9926	11.9233	11.9531	11.8375	ENSMUST00000164001		predicted pseudogene 5244 [Source:MGI Symbol;Acc:MGI:3646958] [ENSMUST00000164001]	0.394352	0.00490186	11.9266	12.321
ENSMUST00000164410	8.20816	8.58987	7.94411	7.41336	7.27732	7.62534	6.9204	ENSMUST00000164410		tripartite motif-containing 30B [Source:MGI Symbol;Acc:MGI:4821256] [ENSMUST00000164410]	0.938274	0.00296752	7.3091	8.24738
ENSMUST00000164667	6.69453	5.8235	5.92023	9.0404	6.91015	8.02169	6.69428	ENSMUST00000164667		RIKEN cDNA B930094E09 gene [Source:MGI Symbol;Acc:MGI:3603750] [ENSMUST00000164667]	-1.52055	0.03092	7.66663	6.14609
ENSMUST00000168425	9.66398	10.3568	10.5689	10.7986	10.6373	10.5627	11.1787	ENSMUST00000168425		predicted pseudogene 6632 [Source:MGI Symbol;Acc:MGI:3644251] [ENSMUST00000168425]	-0.597797	0.0461538	10.7943	10.1965
ENSMUST00000168960	8.3262	8.03766	8.50221	9.85899	9.37702	9.20494	8.97564	ENSMUST00000168960		predicted gene, 17546 [Source:MGI Symbol;Acc:MGI:4937180] [ENSMUST00000168960]	-1.06546	0.00189205	9.35415	8.28869
ENSMUST00000169610	8.75146	7.4704	8.2315	6.1378	7.0887	7.55283	7.40472	ENSMUST00000169610		predicted gene 3344 [Source:MGI Symbol;Acc:MGI:3781522] [ENSMUST00000169610]	1.1051	0.0305749	7.04601	8.15112
ENSMUST00000170221	9.69319	10.443	10.4044	9.119	9.41358	9.58371	9.98557	ENSMUST00000170221		predicted gene 17209 [Source:MGI Symbol;Acc:MGI:4938036] [ENSMUST00000170221]	0.654755	0.0391189	9.52546	10.1802
ENSMUST00000170486	10.5167	10.8403	10.4473	11.299	10.9997	11.1894	10.9659	ENSMUST00000170486		predicted gene 7732 [Source:MGI Symbol;Acc:MGI:3643625] [ENSMUST00000170486]	-0.512065	0.00947329	11.1135	10.6014
ENSMUST00000171185	10.4123	10.8942	10.4675	11.1299	10.7723	10.9737	10.9883	ENSMUST00000171185		predicted gene 6327 [Source:MGI Symbol;Acc:MGI:3646646] [ENSMUST00000171185]	-0.374775	0.0475356	10.9661	10.5913
ENSMUST00000177271	7.73437	8.13362	7.64109	8.77715	8.05608	8.79332	8.40933	ENSMUST00000177271		vomeronasal 2, receptor, pseudogene 51 [Source:MGI Symbol;Acc:MGI:3757931] [ENSMUST00000177271]	-0.672611	0.0176719	8.50897	7.83636
ENSMUST00000177565	9.82002	10.0587	9.52896	7.6209	8.67658	8.07013	7.926	ENSMUST00000177565		PREDICTED: Mus musculus predicted gene 9615 (Gm9615), transcript variant X1, misc_RNA [XR_401560]	1.72916	0.000227649	8.0734	9.80256
ENSMUST00000177715	8.33615	7.10164	6.31651	6.05807	6.47666	5.95719	6.18176	ENSMUST00000177715		immunoglobulin heavy constant mu [Source:MGI Symbol;Acc:MGI:96448] [ENSMUST00000177715]	1.08301	0.0386923	6.16842	7.25143
ENSMUST00000178832	9.26324	9.4606	9.1689	9.82763	9.93832	10.1274	9.76852	ENSMUST00000178832		predicted gene, 21958 [Source:MGI Symbol;Acc:MGI:5439427] [ENSMUST00000178832]	-0.617881	0.00222273	9.91546	9.29758
ENSMUST00000179536	9.65898	9.56673	9.66328	9.85132	10.1878	9.9668	9.98003	ENSMUST00000179536		predicted gene, 21839 [Source:MGI Symbol;Acc:MGI:5434003] [ENSMUST00000179536]	-0.366823	0.0157825	9.99649	9.62966
ENSMUST00000180504	12.0357	12.1173	11.8884	11.4734	11.5786	11.6073	11.7814	ENSMUST00000180504		ribosomal protein S19, pseudogene 13 [Source:MGI Symbol;Acc:MGI:3644135] [ENSMUST00000180504]	0.403612	0.0117394	11.6102	12.0138
ENSMUST00000181233	13.0377	13.011	12.8139	12.4577	12.4938	12.6369	12.5817	ENSMUST00000181233		ribosomal protein S19, pseudogene 6 [Source:MGI Symbol;Acc:MGI:5011818] [ENSMUST00000181233]	0.411649	0.00737346	12.5426	12.9542
ENSMUST00000181937	12.0732	11.9647	12.0687	11.8907	11.3903	11.7766	11.6091	ENSMUST00000181937		ribosomal protein S19, pseudogene 12 [Source:MGI Symbol;Acc:MGI:3645928] [ENSMUST00000181937]	0.368841	0.0353499	11.6667	12.0355
ENSMUST00000182220	10.2195	10.1788	10.1542	10.5828	10.5905	10.6269	10.2428	ENSMUST00000182220		predicted gene 7763 [Source:MGI Symbol;Acc:MGI:3645841] [ENSMUST00000182220]	-0.32659	0.0371162	10.5107	10.1842
ENSMUST00000182417	7.88125	8.04851	8.00284	7.35805	7.17763	7.20023	7.24338	ENSMUST00000182417		predicted gene 5354 [Source:MGI Symbol;Acc:MGI:3646767] [ENSMUST00000182417]	0.732704	0.000191545	7.24483	7.97753
ENSMUST00000182472	9.10078	9.20327	9.19232	9.34745	9.55072	9.79103	9.50399	ENSMUST00000182472		predicted gene 6114 [Source:MGI Symbol;Acc:MGI:3646517] [ENSMUST00000182472]	-0.382842	0.0212161	9.5483	9.16546
ENSMUST00000182707	12.0012	11.6892	11.7619	11.254	11.4988	11.5322	11.6197	ENSMUST00000182707		predicted gene 9061 [Source:MGI Symbol;Acc:MGI:3647637] [ENSMUST00000182707]	0.341276	0.03988	11.4762	11.8175
ENSMUST00000183060	10.0558	10.4307	10.2392	7.91024	9.03929	9.5301	8.57449	ENSMUST00000183060		predicted pseudogene 5224 [Source:MGI Symbol;Acc:MGI:3647439] [ENSMUST00000183060]	1.47837	0.00394901	8.76353	10.2419
ENSMUST00000184255	13.3525	12.9715	13.3062	12.8463	12.6119	13.0826	12.7721	ENSMUST00000184255		predicted gene 17087 [Source:MGI Symbol;Acc:MGI:4937914] [ENSMUST00000184255]	0.381831	0.0437584	12.8282	13.2101
ENSMUST00000184842	8.59013	8.34592	8.62472	7.66193	7.44977	7.44248	7.43511	ENSMUST00000184842		predicted gene 8995 [Source:MGI Symbol;Acc:MGI:3644223] [ENSMUST00000184842]	1.02294	5.53777e-05	7.49732	8.52026
ENSMUST00000186115	13.3597	13.1285	13.6714	13.2206	12.6595	12.7701	12.9669	ENSMUST00000186115		predicted gene 29257 [Source:MGI Symbol;Acc:MGI:5579963] [ENSMUST00000186115]	0.482238	0.034997	12.9043	13.3865
ENSMUST00000186385	12.0993	11.8316	11.4815	11.467	11.5805	11.1731	11.1696	ENSMUST00000186385		thioredoxin, pseudogene 1 [Source:MGI Symbol;Acc:MGI:98875] [ENSMUST00000186385]	0.456627	0.0415794	11.3475	11.8042
ENSMUST00000187246	10.6058	10.5525	11.4285	11.1955	11.5245	11.574	11.3663	ENSMUST00000187246		predicted gene 7593 [Source:MGI Symbol;Acc:MGI:3647262] [ENSMUST00000187246]	-0.552829	0.0473441	11.4151	10.8622
ENSMUST00000187329	6.54373	6.37417	6.44389	6.83722	7.26314	6.78958	6.89378	ENSMUST00000187329		zinc finger, CW type with PWWP domain 2 [Source:MGI Symbol;Acc:MGI:1921888] [ENSMUST00000187329]	-0.491998	0.0106079	6.94593	6.45393
ENSMUST00000187416	10.0852	10.7856	10.3421	11.0166	11.059	11.0147	10.8521	ENSMUST00000187416		predicted gene 28819 [Source:MGI Symbol;Acc:MGI:5579525] [ENSMUST00000187416]	-0.581327	0.0118753	10.9856	10.4043
ENSMUST00000187714	13.7527	14.6492	14.5807	14.9239	14.9008	14.7726	14.856	ENSMUST00000187714		predicted gene 28439 [Source:MGI Symbol;Acc:MGI:5579145] [ENSMUST00000187714]	-0.535808	0.0450102	14.8633	14.3275
ENSMUST00000190796	7.27799	8.06979	7.84501	7.23759	7.15323	7.46282	6.96974	ENSMUST00000190796		NLR family, pyrin domain containing 5, pseudogene [Source:MGI Symbol;Acc:MGI:5010941] [ENSMUST00000190796]	0.525084	0.0411747	7.20584	7.73093
ENSMUST00000190969	10.4064	10.6036	10.6599	10.181	9.7665	10.1403	10.4023	ENSMUST00000190969		predicted gene 5731 [Source:MGI Symbol;Acc:MGI:3644173] [ENSMUST00000190969]	0.434152	0.0344353	10.1225	10.5567
ENSMUST00000191760	11.0206	10.9161	10.3089	11.9175	11.3038	11.1754	11.0521	ENSMUST00000191760		predicted gene, 29739 [Source:MGI Symbol;Acc:MGI:5588898] [ENSMUST00000191760]	-0.613627	0.0484084	11.3622	10.7486
ENSMUST00000192264	8.32917	8.33405	8.56465	8.91071	8.65279	8.723	9.51344	ENSMUST00000192264		immunoglobulin heavy variable 5-9-1 [Source:MGI Symbol;Acc:MGI:4439810] [ENSMUST00000192264]	-0.540696	0.0414664	8.94999	8.40929
ENSMUST00000193161	8.46813	9.16577	9.29672	8.11695	7.84166	7.6129	8.13097	ENSMUST00000193161		predicted gene 8826 [Source:MGI Symbol;Acc:MGI:3647097] [ENSMUST00000193161]	1.05125	0.00251838	7.92562	8.97687
ENSMUST00000195144	12.9576	13.1245	12.9159	12.4449	12.5745	12.6992	12.7147	ENSMUST00000195144		predicted gene, 38358 [Source:MGI Symbol;Acc:MGI:5611586] [ENSMUST00000195144]	0.391028	0.0129121	12.6083	12.9993
ENSMUST00000195228	13.4073	13.4026	13.6298	13.3995	12.8508	12.8925	13.1147	ENSMUST00000195228		predicted gene 8643 [Source:MGI Symbol;Acc:MGI:3647458] [ENSMUST00000195228]	0.415527	0.0363436	13.0644	13.4799
ENSMUST00000195502	6.97001	6.94862	7.19743	6.48359	6.25172	6.23129	7.07743	ENSMUST00000195502		predicted gene, 18445 [Source:MGI Symbol;Acc:MGI:5010630] [ENSMUST00000195502]	0.52768	0.0466902	6.51101	7.03869
ENSMUST00000196613	8.14931	9.05138	8.82983	9.32673	10.0592	9.2414	10.0932	ENSMUST00000196613		autism susceptibility candidate 2 [Source:MGI Symbol;Acc:MGI:1919847] [ENSMUST00000196613]	-1.0033	0.0127731	9.68015	8.67684
ENSMUST00000196863	8.72282	9.66829	8.71822	9.84407	9.60079	9.84938	10.0243	ENSMUST00000196863		immunoglobulin kappa chain variable 19-93 [Source:MGI Symbol;Acc:MGI:107617] [ENSMUST00000196863]	-0.793188	0.0152459	9.82963	9.03644
ENSMUST00000198525	8.67685	8.44972	8.55163	7.62526	7.81323	7.40006	7.71366	ENSMUST00000198525			0.921349	0.000196435	7.63805	8.5594
ENSMUST00000198777	8.70756	8.57935	8.88842	8.93863	9.10494	9.07727	8.95908	ENSMUST00000198777		immunoglobulin heavy variable 1-77 [Source:MGI Symbol;Acc:MGI:4439670] [ENSMUST00000198777]	-0.294873	0.0406616	9.01998	8.72511
ENSMUST00000200510	8.69667	7.72393	7.94082	8.61457	8.56038	9.18138	8.87223	ENSMUST00000200510			-0.686665	0.0336763	8.80714	8.12047
Entpd3	9.46235	10.8743	10.1792	11.713	11.7478	11.8683	12.1107	NM_178676	Entpd3	Mus musculus ectonucleoside triphosphate diphosphohydrolase 3 (Entpd3), mRNA [NM_178676]	-1.68802	0.000809939	11.86	10.172
Entpd4	9.64841	10.513	9.9522	11.1967	10.3577	10.769	10.7088	NM_026174	Entpd4	Mus musculus ectonucleoside triphosphate diphosphohydrolase 4 (Entpd4), mRNA [NM_026174]	-0.720189	0.0263518	10.7581	10.0379
Entpd5	8.88602	8.37963	8.30252	9.35731	9.12369	8.81033	8.86726	NM_001026214	Entpd5	Mus musculus ectonucleoside triphosphate diphosphohydrolase 5 (Entpd5), transcript variant 2, mRNA [NM_001026214]	-0.516927	0.034396	9.03965	8.52272
Eogt	12.1842	10.926	11.8361	10.2003	9.37829	10.0527	10.1989	NM_175313	Eogt	Mus musculus EGF domain-specific O-linked N-acetylglucosamine (GlcNAc) transferase (Eogt), mRNA [NM_175313]	1.6912	0.00129811	9.95756	11.6488
Epas1	13.8543	14.0252	14.5585	12.1354	11.673	11.0876	11.6007	NM_010137	Epas1	Mus musculus endothelial PAS domain protein 1 (Epas1), mRNA [NM_010137]	2.52183	2.62167e-05	11.6242	14.146
Epb4.1l1	9.31088	9.39568	9.63143	8.99546	9.01988	8.90014	9.21929	NM_001006664	Epb4.1l1	Mus musculus erythrocyte protein band 4.1-like 1 (Epb4.1l1), transcript variant 3, mRNA [NM_001006664]	0.412305	0.0155688	9.03369	9.446
Epb4.1l2	12.0111	12.1694	12.3071	11.2654	10.9411	10.5258	10.622	NM_013511	Epb4.1l2	Mus musculus erythrocyte protein band 4.1-like 2 (Epb4.1l2), transcript variant 2, mRNA [NM_013511]	1.32394	0.00022423	10.8386	12.1625
Epb4.1l3	11.0568	12.2783	12.1707	12.4657	12.4541	12.7987	12.8932	NM_013813	Epb4.1l3	Mus musculus erythrocyte protein band 4.1-like 3 (Epb4.1l3), mRNA [NM_013813]	-0.817651	0.0305504	12.6529	11.8353
Epb4.1l4b	9.36148	9.32891	9.42219	9.61696	9.76126	9.82904	9.57172	NM_019427	Epb4.1l4b	Mus musculus erythrocyte protein band 4.1-like 4b (Epb4.1l4b), mRNA [NM_019427]	-0.323887	0.0218089	9.69475	9.37086
Epcam	10.7942	12.013	11.6327	12.0468	12.7624	12.6231	13.2396	NM_008532	Epcam	Mus musculus epithelial cell adhesion molecule (Epcam), mRNA [NM_008532]	-1.18799	0.0119311	12.668	11.48
Epha2	11.5785	11.8191	11.9095	9.97654	9.6505	8.37455	10.3681	NM_010139	Epha2	Mus musculus Eph receptor A2 (Epha2), mRNA [NM_010139]	2.17659	0.00139771	9.59243	11.769
Epha3	9.86171	9.88946	10.4258	9.72539	9.64769	9.38565	9.36547	NM_010140	Epha3	Mus musculus Eph receptor A3 (Epha3), mRNA [NM_010140]	0.527923	0.0211794	9.53105	10.059
Epha4	10.244	10.8667	11.2298	9.58144	9.51036	9.21943	9.66417	NM_007936	Epha4	Mus musculus Eph receptor A4 (Epha4), mRNA [NM_007936]	1.2863	0.000880753	9.49385	10.7801
Ephb4	12.2346	11.3468	11.5221	10.4265	10.8607	9.86568	10.2502	NM_001159571	Ephb4	Mus musculus Eph receptor B4 (Ephb4), transcript variant 1, mRNA [NM_001159571]	1.3504	0.00207863	10.3508	11.7012
Ephx1	9.22173	9.15211	8.45412	7.22685	8.07212	7.95785	7.51313	NM_010145	Ephx1	Mus musculus epoxide hydrolase 1, microsomal (Ephx1), mRNA [NM_010145]	1.25017	0.00222655	7.69249	8.94265
Epo	8.39072	8.45061	8.45412	8.89066	8.64863	8.66468	8.78374	NM_007942	Epo	Mus musculus erythropoietin (Epo), mRNA [NM_007942]	-0.315109	0.0221947	8.74693	8.43182
Eps15	10.1166	10.0483	10.6499	9.14517	9.80387	9.54921	9.89484	NM_007943	Eps15	Mus musculus epidermal growth factor receptor pathway substrate 15 (Eps15), transcript variant 1, mRNA [NM_007943]	0.673362	0.0208654	9.59827	10.2716
Erbb3	9.9313	9.58344	9.98229	9.13354	9.57301	8.79216	8.91438	NM_010153	Erbb3	Mus musculus v-erb-b2 erythroblastic leukemia viral oncogene homolog 3 (avian) (Erbb3), mRNA [NM_010153]	0.729069	0.00974437	9.10327	9.83234
Erg	9.92338	9.25377	9.17703	7.80127	7.52896	7.59342	7.94682	NM_001302152	Erg	Mus musculus avian erythroblastosis virus E-26 (v-ets) oncogene related (Erg), transcript variant 2, mRNA [NM_001302152]	1.73377	5.79465e-05	7.71762	9.45139
Erich6	6.45098	6.81268	6.55218	9.10985	7.74786	9.22709	7.03621	NM_001081262	Erich6	Mus musculus glutamate rich 6 (Erich6), mRNA [NM_001081262]	-1.67498	0.0155776	8.28025	6.60528
Erlin1	8.15565	7.85522	8.65561	6.95777	7.49617	7.50485	7.89657	NM_145502	Erlin1	Mus musculus ER lipid raft associated 1 (Erlin1), transcript variant 1, mRNA [NM_145502]	0.758322	0.0230296	7.46384	8.22216
Ermard	8.61972	8.62257	8.6212	9.63654	8.79748	9.19118	9.16811	NM_001039552	Ermard	Mus musculus ER membrane associated RNA degradation (Ermard), transcript variant 1, mRNA [NM_001039552]	-0.577162	0.0186024	9.19833	8.62116
Ern1	9.71083	9.86931	10.0204	10.598	10.8116	10.4708	10.9365	ENSMUST00000106800	Ern1	endoplasmic reticulum (ER) to nucleus signalling 1 [Source:MGI Symbol;Acc:MGI:1930134] [ENSMUST00000106800]	-0.83738	0.000744053	10.7042	9.86684
Ero1lb	7.52806	9.4668	9.01769	10.1577	10.0635	10.1431	9.75274	AK004981	Ero1lb	Mus musculus adult male liver cDNA, RIKEN full-length enriched library, clone:1300013B24 product:ENDOPLASMIC RETICULUM OXIDOREDUCTIN 1-LBETA homolog [Homo sapiens], full insert sequence. [AK004981]	-1.35841	0.0142882	10.0293	8.67085
Esam	12.2601	11.7404	12.3591	9.85254	10.3077	9.3699	9.65173	NM_027102	Esam	Mus musculus endothelial cell-specific adhesion molecule (Esam), mRNA [NM_027102]	2.32439	2.69395e-05	9.79548	12.1199
Esm1	13.4742	12.0595	13.4026	9.31528	8.98458	7.86925	8.1634	NM_023612	Esm1	Mus musculus endothelial cell-specific molecule 1 (Esm1), mRNA [NM_023612]	4.39562	2.41937e-05	8.58313	12.9787
Espl1	8.85252	8.48376	9.34061	8.28186	7.23895	7.41492	7.63233	NM_001014976	Espl1	Mus musculus extra spindle pole bodies 1 (S. cerevisiae) (Espl1), mRNA [NM_001014976]	1.25028	0.00352611	7.64202	8.8923
Espnl	9.4969	9.78093	9.17737	10.4954	10.4048	10.6023	10.846	NM_001033292	Espnl	Mus musculus espin-like (Espnl), mRNA [NM_001033292]	-1.10205	0.000377033	10.5871	9.48507
Esrp1	9.27842	10.3622	9.72927	10.5507	10.9533	10.7829	11.2047	NM_194055	Esrp1	Mus musculus epithelial splicing regulatory protein 1 (Esrp1), transcript variant 1, mRNA [NM_194055]	-1.08293	0.00482819	10.8729	9.78995
Esyt2	9.63908	9.42239	10.0319	8.70472	9.04198	9.3528	9.3319	XM_011244140	Esyt2	PREDICTED: Mus musculus extended synaptotagmin-like protein 2 (Esyt2), transcript variant X5, mRNA [XM_011244140]	0.589937	0.0270343	9.10785	9.69779
Esyt3	8.55541	8.33721	8.61076	8.77515	8.84275	8.8543	8.79408	NM_177775	Esyt3	Mus musculus extended synaptotagmin-like protein 3 (Esyt3), mRNA [NM_177775]	-0.315445	0.0237372	8.81657	8.50113
Ets1	11.1288	11.2586	11.5528	8.5641	8.82832	8.533	8.25378	ENSMUST00000183879	Ets1	E26 avian leukemia oncogene 1, 5' domain [Source:MGI Symbol;Acc:MGI:95455] [ENSMUST00000183879]	2.76861	5.2875e-07	8.5448	11.3134
Ets2	12.0855	11.8825	12.4126	11.2375	11.2839	11.6153	11.7326	NM_011809	Ets2	Mus musculus E26 avian leukemia oncogene 2, 3' domain (Ets2), mRNA [NM_011809]	0.659557	0.00847596	11.4673	12.1269
Etv1	9.37387	9.89274	10.1663	10.3194	10.3797	10.5828	11.2519	NM_007960	Etv1	Mus musculus ets variant 1 (Etv1), transcript variant 1, mRNA [NM_007960]	-0.822451	0.0204487	10.6334	9.81097
Etv6	11.0467	10.9798	11.0576	9.98602	10.4669	9.90332	10.7408	NM_001303102	Etv6	Mus musculus ets variant 6 (Etv6), transcript variant 2, mRNA [NM_001303102]	0.75377	0.00944448	10.2743	11.028
Eva1a	8.40265	7.87519	8.7953	7.63159	7.71022	7.6834	7.93461	NM_145570	Eva1a	Mus musculus eva-1 homolog A (C. elegans) (Eva1a), mRNA [NM_145570]	0.617757	0.0233253	7.73995	8.35771
Evi2a	7.96028	7.59821	7.14524	6.51435	6.86357	7.0559	6.8781	NM_001033711	Evi2a	Mus musculus ecotropic viral integration site 2a (Evi2a), transcript variant 1, mRNA [NM_001033711]	0.739933	0.0106914	6.82798	7.56791
Evl	11.6288	11.1354	11.8281	10.7341	10.7007	10.6289	10.6027	NM_007965	Evl	Mus musculus Ena-vasodilator stimulated phosphoprotein (Evl), transcript variant 2, mRNA [NM_007965]	0.864175	0.00134785	10.6666	11.5308
Evpl	10.4761	10.4471	9.60252	11.3385	11.6915	11.4336	11.429	NM_025276	Evpl	Mus musculus envoplakin (Evpl), mRNA [NM_025276]	-1.29793	0.000677503	11.4732	10.1752
Exosc4	9.88238	9.59408	9.51648	10.0904	10.203	10.291	9.72698	NM_175399	Exosc4	Mus musculus exosome component 4 (Exosc4), mRNA [NM_175399]	-0.413542	0.0445617	10.0779	9.66431
Ext1	9.91386	10.2175	10.8932	7.71452	8.90648	10.0394	9.10873	NM_010162	Ext1	Mus musculus exostoses (multiple) 1 (Ext1), mRNA [NM_010162]	1.39922	0.0288805	8.94229	10.3415
Extl3	10.7435	10.699	11.1755	10.1338	10.4431	10.2056	9.94111	NM_018788	Extl3	Mus musculus exostoses (multiple)-like 3 (Extl3), mRNA [NM_018788]	0.69177	0.00472205	10.1809	10.8727
Eya4	8.30001	8.01553	7.96968	7.83159	7.55977	7.61004	7.66464	NM_010167	Eya4	Mus musculus eyes absent 4 homolog (Drosophila) (Eya4), mRNA [NM_010167]	0.428566	0.0126049	7.66651	8.09508
Ezh2	9.53512	9.62301	10.1202	9.00731	9.16588	8.95211	9.00504	NM_007971	Ezh2	Mus musculus enhancer of zeste homolog 2 (Drosophila) (Ezh2), transcript variant 1, mRNA [NM_007971]	0.726858	0.00260295	9.03258	9.75944
F13a1	9.75016	8.80572	9.42501	8.26714	7.85448	7.99063	8.35937	NM_028784	F13a1	Mus musculus coagulation factor XIII, A1 subunit (F13a1), transcript variant 1, mRNA [NM_028784]	1.20906	0.00136334	8.11791	9.32696
F2	6.71503	6.63849	6.93015	7.85032	9.37213	7.662	9.71998	NM_010168	F2	Mus musculus coagulation factor II (F2), mRNA [NM_010168]	-1.88989	0.00791065	8.65111	6.76122
F2r	13.3405	11.9311	12.8068	9.94892	9.55509	9.90698	10.0951	NM_010169	F2r	Mus musculus coagulation factor II (thrombin) receptor (F2r), mRNA [NM_010169]	2.81629	3.64067e-05	9.87652	12.6928
F2rl1	6.61029	8.31112	8.19995	10.6283	9.1596	10.5287	10.644	NM_007974	F2rl1	Mus musculus coagulation factor II (thrombin) receptor-like 1 (F2rl1), mRNA [NM_007974]	-2.53304	0.00170248	10.2402	7.70712
F3	9.1611	10.0126	10.0628	10.2242	10.3446	11.0457	11.5385	NM_010171	F3	Mus musculus coagulation factor III (F3), mRNA [NM_010171]	-1.04275	0.0259672	10.7882	9.7455
F730043M19Rik	8.53355	8.06627	8.54863	7.70738	7.90212	7.95141	7.51971	AK089514	F730043M19Rik	Mus musculus B6-derived CD11 +ve dendritic cells cDNA, RIKEN full-length enriched library, clone:F730043M19 product:hypothetical protein, full insert sequence. [AK089514]	0.612661	0.00873535	7.77016	8.38282
Fa2h	6.85558	7.21834	6.83722	8.67414	8.6693	7.78407	9.01757	NM_178086	Fa2h	Mus musculus fatty acid 2-hydroxylase (Fa2h), mRNA [NM_178086]	-1.56589	0.000810614	8.53627	6.97038
Faah	11.0456	10.8003	10.7686	11.2576	11.5136	11.6543	11.1088	NM_010173	Faah	Mus musculus fatty acid amide hydrolase (Faah), mRNA [NM_010173]	-0.512061	0.0156027	11.3836	10.8715
Fabp4	12.1546	11.988	11.6791	7.88982	10.3082	7.49059	7.20513	NM_024406	Fabp4	Mus musculus fatty acid binding protein 4, adipocyte (Fabp4), mRNA [NM_024406]	3.71713	0.00100014	8.22342	11.9406
Fabp5	11.9516	11.65	11.7578	11.0755	11.0718	10.8386	11.0567	NM_001272097	Fabp5	Mus musculus fatty acid binding protein 5, epidermal (Fabp5), transcript variant 2, mRNA [NM_001272097]	0.775821	0.000358266	11.0107	11.7865
Fabp7	12.4293	11.1728	12.9482	10.9259	11.0353	9.03597	10.3992	NM_021272	Fabp7	Mus musculus fatty acid binding protein 7, brain (Fabp7), mRNA [NM_021272]	1.83432	0.0155394	10.3491	12.1834
Fads3	8.2146	9.04953	8.89942	7.47417	8.08492	7.45951	8.00079	NM_021890	Fads3	Mus musculus fatty acid desaturase 3 (Fads3), mRNA [NM_021890]	0.966336	0.00668977	7.75485	8.72118
Fahd2a	8.00032	9.16361	8.12183	9.23866	9.34363	9.27572	9.823	NM_029629	Fahd2a	Mus musculus fumarylacetoacetate hydrolase domain containing 2A (Fahd2a), mRNA [NM_029629]	-0.991663	0.0126014	9.42025	8.42859
Faim	9.1301	9.21055	9.10962	9.54651	9.60353	9.1797	9.79064	ENSMUST00000187211	Faim	Fas apoptotic inhibitory molecule [Source:MGI Symbol;Acc:MGI:1344387] [ENSMUST00000187211]	-0.380003	0.04469	9.5301	9.15009
Fam101b	10.7151	9.25682	9.62111	8.46259	8.84152	8.65185	8.85851	NM_029658	Fam101b	Mus musculus family with sequence similarity 101, member B (Fam101b), mRNA [NM_029658]	1.16074	0.00897492	8.70362	9.86436
Fam102b	10.7358	9.00778	9.4603	7.94745	8.14641	6.99581	7.89862	NM_001163567	Fam102b	Mus musculus family with sequence similarity 102, member B (Fam102b), mRNA [NM_001163567]	1.98754	0.00262932	7.74707	9.73462
Fam111a	10.6181	10.5456	10.4691	8.47871	9.41905	8.00032	8.78374	NM_026640	Fam111a	Mus musculus family with sequence similarity 111, member A (Fam111a), mRNA [NM_026640]	1.87382	0.000400738	8.67046	10.5443
Fam120aos	10.9367	10.9651	10.8968	11.2737	11.8305	11.3569	11.737	BC024672	Fam120aos	Mus musculus RIKEN cDNA C030044B11 gene, mRNA (cDNA clone IMAGE:3995721), with apparent retained intron. [BC024672]	-0.616682	0.0064939	11.5495	10.9329
Fam120c	10.0027	10.2653	10.5542	11.1111	10.975	10.7541	11.3638	NM_198105	Fam120c	Mus musculus family with sequence similarity 120, member C (Fam120c), mRNA [NM_198105]	-0.776903	0.00425347	11.051	10.2741
Fam122a	10.8951	10.9416	10.5703	11.6482	11.9443	11.5407	11.2954	NM_026520	Fam122a	Mus musculus family with sequence similarity 122, member A (Fam122a), mRNA [NM_026520]	-0.804811	0.0025809	11.6071	10.8023
Fam124a	7.13199	6.49277	6.46329	6.24766	6.24766	6.23129	6.12346	NM_001243857	Fam124a	Mus musculus family with sequence similarity 124, member A (Fam124a), mRNA [NM_001243857]	0.4835	0.0295702	6.21252	6.69602
Fam129b	10.7282	10.853	10.9562	10.3047	9.93951	9.99277	10.661	NM_146119	Fam129b	Mus musculus family with sequence similarity 129, member B (Fam129b), mRNA [NM_146119]	0.621306	0.0136479	10.2245	10.8458
Fam134b	9.25483	9.28984	9.22698	8.98441	8.61693	8.74898	9.0913	NM_001277315	Fam134b	Mus musculus family with sequence similarity 134, member B (Fam134b), transcript variant 3, mRNA [NM_001277315]	0.396806	0.0249751	8.86041	9.25721
Fam135a	10.5037	11.3766	11.0762	11.5959	11.3112	11.5372	11.573	NM_026604	Fam135a	Mus musculus family with sequence similarity 135, member A (Fam135a), mRNA [NM_026604]	-0.518845	0.041128	11.5043	10.9855
Fam13c	9.45502	9.28971	9.11415	9.00593	8.44158	8.5951	8.12777	AK039513	Fam13c	Mus musculus adult male spinal cord cDNA, RIKEN full-length enriched library, clone:A330053D11 product:RIKEN cDNA C030038O19 gene, full insert sequence. [AK039513]	0.743699	0.00922244	8.54259	9.28629
Fam151a	9.46931	9.88586	9.43385	10.1098	10.2255	10.0476	10.2261	NM_146149	Fam151a	Mus musculus family with sequence simliarity 151, member A (Fam151a), mRNA [NM_146149]	-0.555906	0.00555311	10.1522	9.59634
Fam155a	8.73917	9.43286	9.30555	9.51149	9.99746	9.86889	10.6013	NM_173446	Fam155a	Mus musculus family with sequence similarity 155, member A (Fam155a), mRNA [NM_173446]	-0.83558	0.0198613	9.99478	9.15919
Fam160b2	13.0124	12.755	12.7579	13.3845	13.574	13.3027	13.3998	NM_194345	Fam160b2	Mus musculus family with sequence similarity 160, member B2 (Fam160b2), mRNA [NM_194345]	-0.573456	0.00207322	13.4152	12.8418
Fam162a	12.3804	12.694	12.5525	10.7674	10.6892	10.741	11.8823	NM_027342	Fam162a	Mus musculus family with sequence similarity 162, member A (Fam162a), mRNA [NM_027342]	1.52236	0.00131934	11.02	12.5423
Fam162b	9.04913	10.272	10.0628	8.08852	8.90873	8.74059	8.45612	NM_029894	Fam162b	Mus musculus family with sequence similarity 162, member B (Fam162b), mRNA [NM_029894]	1.24616	0.00613936	8.54849	9.79465
Fam163a	7.66156	7.57462	7.35931	7.95688	8.42174	9.09903	9.02048	NM_177838	Fam163a	Mus musculus family with sequence similarity 163, member A (Fam163a), mRNA [NM_177838]	-1.0927	0.00594613	8.62453	7.53183
Fam167b	10.3031	7.9479	8.43536	7.35805	7.44337	7.71145	6.95237	NM_182783	Fam167b	Mus musculus family with sequence similarity 167, member B (Fam167b), mRNA [NM_182783]	1.52913	0.0218405	7.36631	8.89544
Fam168b	11.4394	11.3974	12.3683	10.4932	11.2016	11.0374	11.2716	NM_174997	Fam168b	Mus musculus family with sequence similarity 168, member B (Fam168b), transcript variant 3, mRNA [NM_174997]	0.734105	0.0394687	11.001	11.7351
Fam173a	10.1209	10.1523	9.84865	10.4051	10.3838	10.4322	10.3723	NM_145410	Fam173a	Mus musculus family with sequence similarity 173, member A (Fam173a), transcript variant 1, mRNA [NM_145410]	-0.357712	0.0161255	10.3983	10.0406
Fam174b	10.4265	10.7826	10.2045	11.478	12.105	12.1617	12.2358	NM_001162532	Fam174b	Mus musculus family with sequence similarity 174, member B (Fam174b), mRNA [NM_001162532]	-1.52395	0.000218476	11.9951	10.4712
Fam183b	9.75522	10.8729	10.0861	11.0593	11.4229	11.3077	11.8245	NM_029283	Fam183b	Mus musculus family with sequence similarity 183, member B (Fam183b), transcript variant 1, mRNA [NM_029283]	-1.16552	0.00478206	11.4036	10.2381
Fam185a	6.93226	7.99856	8.15938	8.62379	7.96028	8.5182	9.14721	NM_177869	Fam185a	Mus musculus family with sequence similarity 185, member A (Fam185a), mRNA [NM_177869]	-0.865637	0.0495928	8.56237	7.69673
Fam187b	8.01235	8.01235	8.26806	9.15198	8.63356	8.53832	8.77803	NM_175240	Fam187b	Mus musculus family with sequence similarity 187, member B (Fam187b), transcript variant 1, mRNA [NM_175240]	-0.677889	0.00503857	8.77547	8.09758
Fam193a	9.70292	9.52559	9.91953	9.43189	9.25626	9.06539	9.42875	AK134942	Fam193a	Mus musculus adult male olfactory brain cDNA, RIKEN full-length enriched library, clone:6430523H07 product:unclassifiable, full insert sequence. [AK134942]	0.420439	0.0241632	9.29557	9.71601
Fam196a	9.77496	10.4548	10.7464	9.79728	9.09086	9.14559	8.11044	XR_869740	Fam196a	PREDICTED: Mus musculus family with sequence similarity 196, member A (Fam196a), transcript variant X3, misc_RNA [XR_869740]	1.28936	0.0143964	9.03604	10.3254
Fam198b	11.1838	9.44142	10.9724	8.9785	9.02165	8.34902	8.26572	NM_133187	Fam198b	Mus musculus family with sequence similarity 198, member B (Fam198b), mRNA [NM_133187]	1.87884	0.00320224	8.65372	10.5326
Fam20a	10.7593	10.7193	10.8253	11.1485	11.5755	10.9844	11.5381	NM_153782	Fam20a	Mus musculus family with sequence similarity 20, member A (Fam20a), mRNA [NM_153782]	-0.543658	0.0146969	11.3116	10.768
Fam20b	9.7357	9.62521	9.83655	10.2281	10.4036	10.2582	10.2728	NM_145413	Fam20b	Mus musculus family with sequence similarity 20, member B (Fam20b), mRNA [NM_145413]	-0.558195	0.0011759	10.2907	9.73249
Fam20c	10.1881	10.7974	10.598	10.9205	11.2426	11.4091	10.8818	NM_030565	Fam20c	Mus musculus family with sequence similarity 20, member C (Fam20c), mRNA [NM_030565]	-0.585644	0.020389	11.1135	10.5278
Fam210b	9.89256	9.81845	10.3505	10.431	10.7786	10.3729	10.4311	NM_025912	Fam210b	Mus musculus family with sequence similarity 210, member B (Fam210b), mRNA [NM_025912]	-0.482859	0.0258584	10.5034	10.0205
Fam212b	10.1023	10.1151	9.20611	7.10301	7.13794	8.18843	6.67626	NM_175398	Fam212b	Mus musculus family with sequence similarity 212, member B (Fam212b), transcript variant 1, mRNA [NM_175398]	2.53143	0.000267584	7.27641	9.80784
Fam213a	9.67099	10.5115	10.7249	11.7959	11.8667	11.3586	11.5602	NM_027464	Fam213a	Mus musculus family with sequence similarity 213, member A (Fam213a), mRNA [NM_027464]	-1.34289	0.00129281	11.6453	10.3025
Fam213b	11.1219	11.6258	10.5052	12.9854	12.5366	12.2659	12.4562	NM_025582	Fam213b	Mus musculus family with sequence similarity 213, member B (Fam213b), mRNA [NM_025582]	-1.47672	0.00109274	12.561	11.0843
Fam216a	9.30413	10.4757	9.65819	10.0999	10.9317	10.8415	10.9569	NM_026883	Fam216a	Mus musculus family with sequence similarity 216, member A (Fam216a), mRNA [NM_026883]	-0.894818	0.0271907	10.7075	9.81267
Fam217b	8.23372	8.08571	8.00284	7.99972	7.34892	7.05938	7.35428	NM_001081289	Fam217b	Mus musculus family with sequence similarity 217, member B (Fam217b), mRNA [NM_001081289]	0.666847	0.0181204	7.44058	8.10742
Fam26f	7.33972	7.13611	7.5702	6.78958	7.14129	7.00954	7.05539	NM_175449	Fam26f	Mus musculus family with sequence similarity 26, member F (Fam26f), mRNA [NM_175449]	0.34973	0.046929	6.99895	7.34868
Fam3c	11.0619	10.3165	10.9602	9.16568	10.4173	9.70539	10.4321	NM_138587	Fam3c	Mus musculus family with sequence similarity 3, member C (Fam3c), mRNA [NM_138587]	0.849395	0.0450904	9.93012	10.7795
Fam46a	11.008	11.153	11.3277	11.4252	11.4835	11.7154	12.2143	NM_001160378	Fam46a	Mus musculus family with sequence similarity 46, member A (Fam46a), transcript variant 1, mRNA [NM_001160378]	-0.546743	0.0329163	11.7096	11.1629
Fam46c	9.9785	10.0499	9.9667	10.3309	10.2707	10.4199	10.6333	NM_001142952	Fam46c	Mus musculus family with sequence similarity 46, member C (Fam46c), mRNA [NM_001142952]	-0.415364	0.0107354	10.4137	9.99835
Fam49a	9.33224	9.59408	9.92725	8.78459	8.84744	8.91861	9.27155	NM_029758	Fam49a	Mus musculus family with sequence similarity 49, member A (Fam49a), transcript variant 1, mRNA [NM_029758]	0.66231	0.00821912	8.95555	9.61786
Fam53b	9.78847	9.71714	9.62422	9.2327	9.18436	9.23327	9.24532	NM_212473	Fam53b	Mus musculus family with sequence similarity 53, member B (Fam53b), mRNA [NM_212473]	0.486033	0.00155717	9.22391	9.70994
Fam64a	7.45156	6.73452	7.32341	6.63849	6.80425	6.43677	6.2914	NM_144526	Fam64a	Mus musculus family with sequence similarity 64, member A (Fam64a), mRNA [NM_144526]	0.627101	0.0191471	6.54273	7.16983
Fam65b	9.57185	8.93589	8.95582	8.61229	8.70221	8.52851	8.61453	ENSMUST00000177174	Fam65b	family with sequence similarity 65, member B [Source:MGI Symbol;Acc:MGI:2444879] [ENSMUST00000177174]	0.540137	0.0166614	8.61438	9.15452
Fam92a	9.64863	10.0746	9.89974	8.47693	8.42601	9.19999	9.81047	NM_026558	Fam92a	Mus musculus family with sequence similarity 92, member A (Fam92a), mRNA [NM_026558]	0.895981	0.0342515	8.97835	9.87433
Fance	10.5693	10.5711	10.8012	9.99645	10.2648	10.2951	10.4841	NM_001163820	Fance	Mus musculus Fanconi anemia, complementation group E (Fance), transcript variant 2, mRNA [NM_001163820]	0.387074	0.0308585	10.2601	10.6472
Fank1	9.18692	8.63541	8.97355	7.43297	8.56752	8.45196	7.738	NM_025850	Fank1	Mus musculus fibronectin type 3 and ankyrin repeat domains 1 (Fank1), mRNA [NM_025850]	0.884349	0.021897	8.04761	8.93196
Fap	10.2317	10.0803	10.6146	9.98301	9.03496	8.71589	9.41443	NM_007986	Fap	Mus musculus fibroblast activation protein (Fap), mRNA [NM_007986]	1.02182	0.0109979	9.28707	10.3089
Farp1	10.7851	11.2177	11.3704	10.9632	10.5168	10.5977	10.7086	NM_134082	Farp1	Mus musculus FERM, RhoGEF (Arhgef) and pleckstrin domain protein 1 (chondrocyte-derived) (Farp1), mRNA [NM_134082]	0.427803	0.0472946	10.6966	11.1244
Fasn	9.94806	10.1775	10.4858	10.4603	11.1097	10.6212	11.0244	NM_007988	Fasn	Mus musculus fatty acid synthase (Fasn), mRNA [NM_007988]	-0.600113	0.0226491	10.8039	10.2038
Fat4	10.7273	11.1441	11.7136	10.2788	9.17587	9.38043	9.70029	NM_183221	Fat4	Mus musculus FAT tumor suppressor homolog 4 (Drosophila) (Fat4), mRNA [NM_183221]	1.56113	0.00159334	9.63385	11.195
Faxc	8.24758	9.37501	9.07017	9.58814	9.778	9.92275	9.78012	NM_175234	Faxc	Mus musculus failed axon connections homolog (Drosophila) (Faxc), mRNA [NM_175234]	-0.869664	0.0113737	9.76725	8.89759
Fblim1	9.87478	10.1843	9.79768	9.23722	9.42708	8.29685	8.54519	NM_133754	Fblim1	Mus musculus filamin binding LIM protein 1 (Fblim1), transcript variant 2, mRNA [NM_133754]	1.07566	0.00718992	8.87658	9.95225
Fbln1	11.29	11.143	11.5277	11.0941	10.7106	10.4944	10.3622	NM_010180	Fbln1	Mus musculus fibulin 1 (Fbln1), mRNA [NM_010180]	0.65492	0.0120285	10.6653	11.3202
Fbn1	10.9962	11.0102	10.8344	10.338	9.37463	8.85612	9.39668	NM_007993	Fbn1	Mus musculus fibrillin 1 (Fbn1), mRNA [NM_007993]	1.45557	0.00225907	9.49137	10.9469
Fbn2	11.858	11.5623	11.4353	11.0692	10.9787	10.5013	10.5606	NM_010181	Fbn2	Mus musculus fibrillin 2 (Fbn2), mRNA [NM_010181]	0.841072	0.00268956	10.7775	11.6185
Fbp1	8.79507	8.80924	8.98819	10.3622	10.1768	9.74719	10.9789	NM_019395	Fbp1	Mus musculus fructose bisphosphatase 1 (Fbp1), mRNA [NM_019395]	-1.45213	0.0008843	10.3163	8.86417
Fbxl18	10.0435	9.73138	9.89406	10.699	10.4128	10.0469	10.2051	NM_001033312	Fbxl18	Mus musculus F-box and leucine-rich repeat protein 18 (Fbxl18), mRNA [NM_001033312]	-0.451328	0.0369668	10.341	9.88964
Fbxl20	11.226	11.3569	11.2671	9.43569	10.4444	10.7928	10.6835	ENSMUST00000147971	Fbxl20	F-box and leucine-rich repeat protein 20 [Source:MGI Symbol;Acc:MGI:1919444] [ENSMUST00000147971]	0.944233	0.0196636	10.3391	11.2833
Fbxl7	8.10808	8.1197	8.63356	6.46271	6.66818	6.17678	7.77884	NM_176959	Fbxl7	Mus musculus F-box and leucine-rich repeat protein 7 (Fbxl7), mRNA [NM_176959]	1.51549	0.00443431	6.77163	8.28711
Fbxo21	9.66131	10.1439	10.4822	10.6959	10.8718	11.1041	10.8233	AK076521	Fbxo21	Mus musculus 0 day neonate head cDNA, RIKEN full-length enriched library, clone:4833438J18 product:hypothetical F-box domain containing protein, full insert sequence. [AK076521]	-0.778	0.00643034	10.8738	10.0958
Fbxo30	11.4191	10.7307	11.6477	10.0815	9.93951	10.6823	10.4702	NM_027968	Fbxo30	Mus musculus F-box protein 30 (Fbxo30), transcript variant 1, mRNA [NM_027968]	0.972453	0.0080656	10.2934	11.2658
Fbxw11	11.5648	11.2207	11.2814	10.4072	10.8936	10.8401	11.1799	NM_134015	Fbxw11	Mus musculus F-box and WD-40 domain protein 11 (Fbxw11), transcript variant 1, mRNA [NM_134015]	0.525391	0.0299761	10.8302	11.3556
Fbxw15	8.13619	8.26591	8.13402	8.45406	8.80288	9.01367	8.31869	NM_199036	Fbxw15	Mus musculus F-box and WD-40 domain protein 15 (Fbxw15), mRNA [NM_199036]	-0.468619	0.0365148	8.64732	8.1787
Fbxw20	7.63911	8.03766	7.52401	8.9235	8.26018	8.65931	8.29209	NM_001008428	Fbxw20	Mus musculus F-box and WD-40 domain protein 20 (Fbxw20), mRNA [NM_001008428]	-0.800175	0.00607785	8.53377	7.73359
Fbxw24	8.22274	8.49551	7.83461	7.41969	7.89862	7.27865	7.42205	NM_001013776	Fbxw24	Mus musculus F-box and WD-40 domain protein 24 (Fbxw24), mRNA [NM_001013776]	0.679535	0.013169	7.50475	8.18429
Fbxw25	9.59854	9.73316	10.0422	10.2004	10.4514	10.6556	10.179	XR_864329	Fbxw25	PREDICTED: Mus musculus F-box and WD-40 domain protein 25 (Fbxw25), transcript variant X1, misc_RNA [XR_864329]	-0.580276	0.010612	10.3716	9.79131
Fbxw27	9.70426	9.24803	9.38527	10.006	10.0262	10.3435	9.68387	NM_001303003	Fbxw27	Mus musculus F-box and WD-40 domain protein 27 (Fbxw27), transcript variant 1, mRNA [NM_001303003]	-0.569027	0.0174057	10.0149	9.44585
Fcgr4	9.90701	9.8812	10.6301	8.77345	9.39932	8.74749	9.41443	NM_144559	Fcgr4	Mus musculus Fc receptor, IgG, low affinity IV (Fcgr4), mRNA [NM_144559]	1.05576	0.00489382	9.08367	10.1394
Fcgrt	10.3068	10.6556	9.98229	9.106	9.48093	9.11491	9.37229	NM_010189	Fcgrt	Mus musculus Fc receptor, IgG, alpha chain transporter (Fcgrt), mRNA [NM_010189]	1.04637	0.00070426	9.26853	10.3149
Fdft1	10.8027	10.5357	10.7352	10.8406	11.2866	10.9023	11.3465	NM_010191	Fdft1	Mus musculus farnesyl diphosphate farnesyl transferase 1 (Fdft1), mRNA [NM_010191]	-0.402784	0.0446818	11.094	10.6912
Fdx1l	11.4743	11.6363	11.5785	10.9087	10.7366	11.2792	10.8038	NM_001039824	Fdx1l	Mus musculus ferredoxin 1-like (Fdx1l), mRNA [NM_001039824]	0.630977	0.00413835	10.9321	11.563
Fech	10.0566	9.37032	9.53032	10.8083	10.1918	9.88131	10.1931	NM_007998	Fech	Mus musculus ferrochelatase (Fech), mRNA [NM_007998]	-0.616215	0.0449408	10.2686	9.65241
Fer	8.89192	9.06976	9.21575	8.22709	8.41412	8.85636	8.68866	NM_001037997	Fer	Mus musculus fer (fms/fps related) protein kinase (Fer), transcript variant 1, mRNA [NM_001037997]	0.512587	0.0223309	8.54656	9.05915
Fermt2	13.2478	13.2171	13.1285	12.1879	11.9676	12.0363	12.4835	NM_146054	Fermt2	Mus musculus fermitin family homolog 2 (Drosophila) (Fermt2), mRNA [NM_146054]	1.029	0.000174271	12.1688	13.1978
Fes	9.88164	9.00368	9.47288	8.7326	8.79338	8.48174	8.75165	NM_010194	Fes	Mus musculus feline sarcoma oncogene (Fes), mRNA [NM_010194]	0.762888	0.00771426	8.68984	9.45273
Fev	10.1947	10.2068	10.7384	11.2879	11.2748	11.1555	11.1742	NM_153111	Fev	Mus musculus FEV (ETS oncogene family) (Fev), mRNA [NM_153111]	-0.843157	0.00093927	11.2231	10.38
Fez2	10.5665	10.3121	11.1748	9.62757	10.0335	9.3719	9.91583	NM_001285940	Fez2	Mus musculus fasciculation and elongation protein zeta 2 (zygin II) (Fez2), transcript variant 1, mRNA [NM_001285940]	0.94726	0.00586308	9.73719	10.6845
Ffar4	8.04099	9.01791	8.38752	9.66407	9.71959	9.89248	9.95643	NM_181748	Ffar4	Mus musculus free fatty acid receptor 4 (Ffar4), mRNA [NM_181748]	-1.326	0.000558555	9.80814	8.48214
Fgb	10.0431	8.83563	8.80974	11.3481	10.8146	10.7503	11.2666	NM_181849	Fgb	Mus musculus fibrinogen beta chain (Fgb), mRNA [NM_181849]	-1.81539	0.000795694	11.0449	9.22949
Fgd2	8.80662	8.95672	8.84432	9.34899	9.29297	9.71183	8.99163	NM_013710	Fgd2	Mus musculus FYVE, RhoGEF and PH domain containing 2 (Fgd2), transcript variant 2, mRNA [NM_013710]	-0.467134	0.0303085	9.33635	8.86922
Fgd5	9.93413	9.78016	9.94402	6.83722	6.99581	6.72237	7.15323	NM_172731	Fgd5	Mus musculus FYVE, RhoGEF and PH domain containing 5 (Fgd5), mRNA [NM_172731]	2.95895	6.12551e-08	6.92716	9.8861
Fgf1	11.4723	11.7108	10.8996	10.8833	10.77	10.6234	10.7101	NM_010197	Fgf1	Mus musculus fibroblast growth factor 1 (Fgf1), mRNA [NM_010197]	0.614173	0.0162191	10.7467	11.3609
Fgf11	10.5861	10.4823	10.4532	10.8386	10.8903	10.6074	11.1067	NM_010198	Fgf11	Mus musculus fibroblast growth factor 11 (Fgf11), transcript variant 1, mRNA [NM_010198]	-0.353566	0.0374383	10.8608	10.5072
Fgf12	7.81017	7.76043	7.68398	8.28608	8.62054	8.79489	8.14024	NM_183064	Fgf12	Mus musculus fibroblast growth factor 12 (Fgf12), transcript variant 1, mRNA [NM_183064]	-0.70891	0.00447394	8.46044	7.75153
Fgf13	8.58249	8.31259	8.64709	7.73639	7.78111	7.74778	7.953	NM_001290414	Fgf13	Mus musculus fibroblast growth factor 13 (Fgf13), transcript variant 2, mRNA [NM_001290414]	0.709488	0.000695514	7.80457	8.51406
Fgfr1	10.0865	10.095	10.0121	9.36071	8.96945	9.43179	8.75987	NM_010206	Fgfr1	Mus musculus fibroblast growth factor receptor 1 (Fgfr1), transcript variant 1, mRNA [NM_010206]	0.934081	0.00119767	9.13046	10.0645
Fhad1	8.61846	8.90864	8.44774	9.50709	9.62006	9.29745	10.1725	NM_177868	Fhad1	Mus musculus forkhead-associated (FHA) phosphopeptide binding domain 1 (Fhad1), mRNA [NM_177868]	-0.990986	0.00279564	9.64927	8.65828
Fhdc1	10.4423	10.1331	9.70373	10.5997	10.9078	10.7592	10.3542	NM_001033301	Fhdc1	Mus musculus FH2 domain containing 1 (Fhdc1), transcript variant 2, mRNA [NM_001033301]	-0.562194	0.030074	10.6552	10.093
Fhl5	9.73897	10.7527	11.3697	9.45437	9.7956	9.2968	9.03397	NM_021318	Fhl5	Mus musculus four and a half LIM domains 5 (Fhl5), mRNA [NM_021318]	1.22527	0.0128602	9.39519	10.6205
Fhod1	10.7375	10.6514	10.4109	10.3435	10.3122	10.0862	9.92342	NM_177699	Fhod1	Mus musculus formin homology 2 domain containing 1 (Fhod1), mRNA [NM_177699]	0.433591	0.0223246	10.1663	10.5999
Figf	8.05365	8.97348	8.76358	7.82986	7.69148	7.27333	7.77884	NM_010216	Figf	Mus musculus c-fos induced growth factor (Figf), mRNA [NM_010216]	0.953526	0.00564794	7.64338	8.5969
Fign	9.26914	8.26591	8.76725	7.18509	6.87107	7.08263	7.28461	NM_021716	Fign	Mus musculus fidgetin (Fign), transcript variant 1, mRNA [NM_021716]	1.66158	0.000168103	7.10585	8.76743
Fignl2	11.5865	12.0445	11.8815	10.3839	11.1907	10.5104	10.6342	NM_001214911	Fignl2	Mus musculus fidgetin-like 2 (Fignl2), mRNA [NM_001214911]	1.15772	0.000946384	10.6798	11.8375
Filip1	9.85043	9.87155	9.53594	8.53411	8.72142	8.30301	9.64113	NM_001081243	Filip1	Mus musculus filamin A interacting protein 1 (Filip1), mRNA [NM_001081243]	0.952726	0.0170463	8.79992	9.75264
Filip1l	8.59707	9.36065	9.73265	8.00815	8.16448	7.49745	8.30225	NM_001040397	Filip1l	Mus musculus filamin A interacting protein 1-like (Filip1l), transcript variant 1, mRNA [NM_001040397]	1.23704	0.00418802	7.99308	9.23012
Firre	8.16079	8.94202	8.98899	9.31224	9.37081	9.78449	9.36035	AK195347	Firre	Mus musculus cDNA, clone:Y1G0118D14, strand:unspecified. [AK195347]	-0.759706	0.0131475	9.45697	8.69727
Fitm2	8.31217	8.83397	8.5789	9.24016	9.43694	9.62386	9.47271	NM_173397	Fitm2	Mus musculus fat storage-inducing transmembrane protein 2 (Fitm2), mRNA [NM_173397]	-0.868401	0.000819713	9.44342	8.57502
Fkbp10	11.6926	11.0348	10.7699	10.3476	9.71189	9.21169	9.14041	NM_010221	Fkbp10	Mus musculus FK506 binding protein 10 (Fkbp10), transcript variant 1, mRNA [NM_010221]	1.56288	0.00238434	9.60289	11.1658
Fkbp1b	9.06119	10.0666	9.81143	11.5105	11.2824	10.2254	10.8709	NM_016863	Fkbp1b	Mus musculus FK506 binding protein 1b (Fkbp1b), mRNA [NM_016863]	-1.3259	0.00698094	10.9723	9.64641
Fkbp2	11.8893	12.8123	12.6384	13.058	13.1195	12.8631	12.9813	NM_008020	Fkbp2	Mus musculus FK506 binding protein 2 (Fkbp2), transcript variant 1, mRNA [NM_008020]	-0.558834	0.0392775	13.0055	12.4466
Fkbp4	11.3968	11.9369	11.7839	12.0647	12.0774	12.0441	12.5573	NM_010219	Fkbp4	Mus musculus FK506 binding protein 4 (Fkbp4), mRNA [NM_010219]	-0.480017	0.0370599	12.1859	11.7059
Fkbp7	9.92636	9.81675	10.0884	9.95744	9.12625	8.72581	8.9488	NM_010222	Fkbp7	Mus musculus FK506 binding protein 7 (Fkbp7), mRNA [NM_010222]	0.754251	0.0312188	9.18958	9.94383
Fli1	9.62006	8.40597	9.39932	6.07192	7.01619	5.9916	7.14087	NM_008026	Fli1	Mus musculus Friend leukemia integration 1 (Fli1), mRNA [NM_008026]	2.58664	0.000301347	6.55514	9.14178
Flna	12.6035	11.9095	12.5252	11.4709	11.0655	9.19347	10.1668	NM_001290421	Flna	Mus musculus filamin, alpha (Flna), transcript variant 2, mRNA [NM_001290421]	1.8719	0.00852683	10.4742	12.346
Flrt2	10.0262	9.13851	9.25841	8.19257	8.32479	6.93365	7.39189	NM_201518	Flrt2	Mus musculus fibronectin leucine rich transmembrane protein 2 (Flrt2), mRNA [NM_201518]	1.76366	0.00233406	7.71072	9.47438
Flt1	11.7011	10.7891	10.9905	8.86503	8.04582	7.9462	8.16457	NM_010228	Flt1	Mus musculus FMS-like tyrosine kinase 1 (Flt1), mRNA [NM_010228]	2.90481	1.69474e-05	8.2554	11.1602
Flt4	9.24765	7.79037	8.80253	7.53034	6.85109	6.93365	6.79979	NM_008029	Flt4	Mus musculus FMS-like tyrosine kinase 4 (Flt4), mRNA [NM_008029]	1.5848	0.00253058	7.02872	8.61352
Fmn1	8.30852	7.9479	8.31058	8.79454	8.37125	8.74749	8.72197	NM_010230	Fmn1	Mus musculus formin 1 (Fmn1), transcript variant 1, mRNA [NM_010230]	-0.469814	0.0189293	8.65881	8.189
Fmnl2	9.67906	10.2234	10.0598	10.4348	10.6117	10.5697	10.1331	NM_172409	Fmnl2	Mus musculus formin-like 2 (Fmnl2), mRNA [NM_172409]	-0.449903	0.039118	10.4373	9.98742
Fmnl3	13.3758	11.2593	11.6553	9.84948	9.78426	8.48711	8.94624	NM_011711	Fmnl3	Mus musculus formin-like 3 (Fmnl3), mRNA [NM_011711]	2.83003	0.00129571	9.26677	12.0968
Fn1	11.0825	10.4007	10.9954	10.7207	10.2094	9.36324	9.00371	NM_001276413	Fn1	Mus musculus fibronectin 1 (Fn1), transcript variant 7, mRNA [NM_001276413]	1.00193	0.0470384	9.82426	10.8262
Fnbp1	12.592	11.8058	11.7656	10.3636	11.2185	10.4093	11.294	NM_001177648	Fnbp1	Mus musculus formin binding protein 1 (Fnbp1), transcript variant 3, mRNA [NM_001177648]	1.2331	0.00591043	10.8214	12.0545
Fosl2	12.7729	13.331	13.1913	11.8814	12.1111	12.4043	12.6909	NM_008037	Fosl2	Mus musculus fos-like antigen 2 (Fosl2), mRNA [NM_008037]	0.82648	0.00766183	12.2719	13.0984
Foxa2	10.8648	11.9847	11.5887	12.9202	12.9327	12.8543	12.9886	NM_001291067	Foxa2	Mus musculus forkhead box A2 (Foxa2), transcript variant 3, mRNA [NM_001291067]	-1.44456	0.000522068	12.924	11.4794
Foxa3	8.34598	9.11101	8.18144	10.2861	9.69069	9.33064	10.3325	NM_008260	Foxa3	Mus musculus forkhead box A3 (Foxa3), mRNA [NM_008260]	-1.36386	0.00348012	9.91	8.54614
Foxc1	9.43898	8.58987	8.84118	6.44123	7.2114	6.98038	7.50513	NM_008592	Foxc1	Mus musculus forkhead box C1 (Foxc1), mRNA [NM_008592]	1.92214	0.000271811	7.03454	8.95668
Foxc2	9.89256	10.729	10.9213	7.65836	7.11111	7.31545	8.06832	NM_013519	Foxc2	Mus musculus forkhead box C2 (Foxc2), mRNA [NM_013519]	2.97598	2.21964e-05	7.53831	10.5143
Foxf1	10.6764	10.3889	10.8388	8.37192	8.64601	7.92882	7.73284	NM_010426	Foxf1	Mus musculus forkhead box F1 (Foxf1), mRNA [NM_010426]	2.46478	1.32705e-05	8.1699	10.6347
Foxf2	8.76731	8.56269	8.30252	6.73476	6.51322	7.48658	7.70034	NM_010225	Foxf2	Mus musculus forkhead box F2 (Foxf2), mRNA [NM_010225]	1.43545	0.00210075	7.10872	8.54417
Foxk2	8.29201	8.1761	8.22927	9.68817	8.52882	9.47686	9.04465	NM_001080932	Foxk2	Mus musculus forkhead box K2 (Foxk2), mRNA [NM_001080932]	-0.952165	0.00863912	9.18462	8.23246
Foxm1	8.42221	8.02077	8.86846	7.55045	8.09695	7.15226	7.54053	ENSMUST00000136395	Foxm1	forkhead box M1 [Source:MGI Symbol;Acc:MGI:1347487] [ENSMUST00000136395]	0.852094	0.0152259	7.58505	8.43714
Foxn2	9.16334	9.41571	9.55703	8.60513	8.42705	9.01854	8.75591	NM_180974	Foxn2	Mus musculus forkhead box N2 (Foxn2), mRNA [NM_180974]	0.677035	0.00528486	8.70166	9.37869
Foxp1	9.04289	9.51445	9.2711	9.69754	9.6765	9.65214	9.62416	ENSMUST00000142164	Foxp1	forkhead box P1 [Source:MGI Symbol;Acc:MGI:1914004] [ENSMUST00000142164]	-0.386438	0.0217489	9.66258	9.27615
Foxred2	8.10808	7.90974	7.26442	8.31476	8.88289	9.43941	8.99216	ENSMUST00000129045	Foxred2	FAD-dependent oxidoreductase domain containing 2 [Source:MGI Symbol;Acc:MGI:106315] [ENSMUST00000129045]	-1.14656	0.00608697	8.9073	7.76074
Foxs1	9.91583	10.0941	10.0377	9.90565	9.78016	9.35755	9.53862	NM_010226	Foxs1	Mus musculus forkhead box S1 (Foxs1), mRNA [NM_010226]	0.370379	0.0475286	9.6455	10.0159
Frem1	8.58752	8.46694	8.91546	8.09388	8.10109	7.9623	7.62938	ENSMUST00000130889	Frem1	Fras1 related extracellular matrix protein 1 [Source:MGI Symbol;Acc:MGI:2670972] [ENSMUST00000130889]	0.709981	0.00373248	7.94666	8.65664
Frem2	9.0363	9.30923	8.62887	8.58844	7.91231	7.55649	7.33143	NM_172862	Frem2	Mus musculus Fras1 related extracellular matrix protein 2 (Frem2), mRNA [NM_172862]	1.1443	0.00771681	7.84717	8.99147
Frmd4a	9.69615	9.77206	10.0672	9.20761	9.35638	8.88305	9.06836	ENSMUST00000141746	Frmd4a	FERM domain containing 4A [Source:MGI Symbol;Acc:MGI:1919850] [ENSMUST00000141746]	0.716293	0.00225487	9.12885	9.84515
[truncated: 2,586 more rows]
