# Supplementary material for: Wnt4 is heterogeneously activated in maturing β-cells to control calcium signaling, metabolism and function
Source: Nat Commun. 2022 Oct 21;13:6255. doi: 10.1038/s41467-022-33841-5 (PMC9587236; doi:10.1038/s41467-022-33841-5)
Supplement: Supplementary file 4 — Supplementary Data 2 [file 41467_2022_33841_MOESM4_ESM.xlsx]

## Sheet: Sheet1
	w11_WT2	w11_WT3	w11_WT4	w11_cKO1	w11_cKO2	w11_cKO3	w11_cKO4	GeneID	GeneName	Description	logFC	P.Value	cKO_avg	WT_avg
Bend5	6.56843	6.60108	6.60655	11.0118	10.9423	10.7699	10.855	NM_026279	Bend5	Mus musculus BEN domain containing 5 (Bend5), transcript variant 1, mRNA [NM_026279]	4.30272	1.36145e-10	10.8947	6.59202
Slc2a2	9.94298	9.98731	9.9009	8.16177	8.46209	8.3371	8.56628	NM_031197	Slc2a2	Mus musculus solute carrier family 2 (facilitated glucose transporter), member 2 (Slc2a2), mRNA [NM_031197]	-1.56192	1.79365e-06	8.38181	9.94373
Kdm2b	8.71466	8.85114	8.7471	7.72602	7.41565	7.7079	7.54897	NM_001003953	Kdm2b	Mus musculus lysine (K)-specific demethylase 2B (Kdm2b), transcript variant 1, mRNA [NM_001003953]	-1.17133	5.20786e-06	7.59964	8.77097
Abat	8.17148	8.32464	8.28025	7.69594	7.65221	7.54587	7.69444	AK160802	Abat	Mus musculus 17 days embryo head cDNA, RIKEN full-length enriched library, clone:3300003H20 product:4-aminobutyrate aminotransferase, full insert sequence. [AK160802]	-0.611673	1.61997e-05	7.64712	8.25879
Pet100	7.40015	7.36049	7.43593	7.75199	7.70657	7.69001	7.75867	CB319621	Pet100	AGENCOURT_12405243 NIH_MGC_165 Mus musculus cDNA clone IMAGE:30283734 5', mRNA sequence [CB319621]	0.327952	2.05257e-05	7.72681	7.39886
Capsl	9.46059	9.72899	9.63036	8.82052	8.87812	8.98413	8.92459	NM_029341	Capsl	Mus musculus calcyphosine-like (Capsl), mRNA [NM_029341]	-0.704803	3.99091e-05	8.90184	9.60664
Gpa33	7.01569	6.86589	7.09094	6.25943	6.27559	6.37752	6.43022	NM_021610	Gpa33	Mus musculus glycoprotein A33 (transmembrane) (Gpa33), mRNA [NM_021610]	-0.655153	4.65081e-05	6.33569	6.99084
Gsdma	6.78008	6.43911	6.70034	5.85697	5.86495	5.93062	5.88253	NM_021347	Gsdma	Mus musculus gasdermin A (Gsdma), mRNA [NM_021347]	-0.756074	5.56703e-05	5.88377	6.63984
Ttc28	9.31222	9.38647	9.44493	8.09531	8.48845	8.46253	8.5111	NM_001267622	Ttc28	Mus musculus tetratricopeptide repeat domain 28 (Ttc28), mRNA [NM_001267622]	-0.99186	6.72617e-05	8.38935	9.38121
ENSMUST00000117765	6.29059	6.26803	6.26915	6.54844	6.46029	6.50828	6.50918	ENSMUST00000117765		predicted gene 6226 [Source:MGI Symbol;Acc:MGI:3643254] [ENSMUST00000117765]	0.230624	8.29634e-05	6.50655	6.27592
chr12:70637975-70638314_R	7.20431	7.19612	7.23001	6.86058	6.98267	6.8944	6.93914	chr12:70637975-70638314_R		Unknown	-0.290948	9.2991e-05	6.9192	7.21015
Nle1	6.56843	6.6232	6.59906	6.84498	6.78195	6.87061	6.85792	NM_145431	Nle1	Mus musculus notchless homolog 1 (Drosophila) (Nle1), mRNA [NM_145431]	0.241969	0.000123339	6.83887	6.5969
Gpr25	5.96485	5.92385	5.9574	6.16577	6.24257	6.15665	6.16943	NM_001101516	Gpr25	Mus musculus G protein-coupled receptor 25 (Gpr25), mRNA [NM_001101516]	0.234905	0.000125913	6.18361	5.9487
Mpp6	8.3309	8.7334	8.66904	7.6211	7.76435	7.60065	7.80809	NM_001164734	Mpp6	Mus musculus membrane protein, palmitoylated 6 (MAGUK p55 subfamily member 6) (Mpp6), transcript variant 1, mRNA [NM_001164734]	-0.87923	0.000137816	7.69855	8.57778
Epb4.1l4a	6.67387	6.52134	6.75153	6.2004	6.22057	6.13884	6.21995	NM_013512	Epb4.1l4a	Mus musculus erythrocyte protein band 4.1-like 4a (Epb4.1l4a), mRNA [NM_013512]	-0.453972	0.000147733	6.19494	6.64891
Col6a3	6.24165	6.22138	6.26714	6.03502	6.03174	6.01405	5.94463	ENSMUST00000145750	Col6a3	collagen, type VI, alpha 3 [Source:MGI Symbol;Acc:MGI:88461] [ENSMUST00000145750]	-0.237031	0.000149616	6.00636	6.24339
Nbl1	9.58407	9.5647	9.63303	11.0174	10.378	10.715	10.8387	NM_008675	Nbl1	Mus musculus neuroblastoma, suppression of tumorigenicity 1 (Nbl1), mRNA [NM_008675]	1.14335	0.000150178	10.7373	9.59393
Casd1	7.23733	7.38479	7.26567	6.90384	6.9311	7.00824	6.91126	NM_145398	Casd1	Mus musculus CAS1 domain containing 1 (Casd1), mRNA [NM_145398]	-0.357322	0.000159592	6.93861	7.29593
Nfatc1	6.37641	6.37971	6.36873	6.62017	6.55506	6.58167	6.54001	NM_016791	Nfatc1	Mus musculus nuclear factor of activated T cells, cytoplasmic, calcineurin dependent 1 (Nfatc1), transcript variant 1, mRNA [NM_016791]	0.199274	0.000162883	6.57423	6.37495
Npas4	7.40015	6.9447	7.2327	6.15791	6.25595	6.29934	6.42588	NM_153553	Npas4	Mus musculus neuronal PAS domain protein 4 (Npas4), mRNA [NM_153553]	-0.907747	0.000167053	6.28477	7.19252
Gm32702	6.16337	6.23334	6.17981	5.96237	5.97417	5.90506	5.87201	XR_382766	Gm32702	PREDICTED: Mus musculus predicted gene, 32702 (Gm32702), transcript variant X4, ncRNA [XR_382766]	-0.263777	0.000188231	5.9284	6.19218
Ccdc103	6.30369	6.28112	6.30065	6.62017	6.50791	6.50828	6.54507	NM_028492	Ccdc103	Mus musculus coiled-coil domain containing 103 (Ccdc103), mRNA [NM_028492]	0.250204	0.000203441	6.54536	6.29515
Tmem127	9.19849	9.11712	9.24258	9.49984	9.44398	9.55	9.56985	NM_175145	Tmem127	Mus musculus transmembrane protein 127 (Tmem127), mRNA [NM_175145]	0.329852	0.000207754	9.51592	9.18606
Zfp770	6.22855	6.28112	6.24036	6.08888	6.09552	6.08888	6.06393	NM_175466	Zfp770	Mus musculus zinc finger protein 770 (Zfp770), mRNA [NM_175466]	-0.165711	0.000216329	6.0843	6.25001
ENSMUST00000185999	7.72351	8.02857	7.97411	7.20313	7.35143	7.34267	7.32799	ENSMUST00000185999		predicted gene 5147 [Source:MGI Symbol;Acc:MGI:3646018] [ENSMUST00000185999]	-0.602425	0.000217922	7.3063	7.90873
Phlda3	6.62313	6.67151	6.77989	7.08716	7.23037	7.35016	7.36018	NM_013750	Phlda3	Mus musculus pleckstrin homology-like domain, family A, member 3 (Phlda3), mRNA [NM_013750]	0.565455	0.000247018	7.25697	6.69151
Gm5800	5.96485	5.98709	6.01988	5.82688	5.84447	5.80631	5.83036	NM_001034102	Gm5800	Mus musculus predicted gene 5800 (Gm5800), mRNA [NM_001034102]	-0.163599	0.000255598	5.82701	5.99061
chr5:105072936-105074001_F	6.40602	6.36873	6.37971	6.1282	6.08635	6.1869	6.1949	chr5:105072936-105074001_F		Unknown	-0.235733	0.000284502	6.14909	6.38482
Smoc1	6.50659	6.70795	6.57123	6.10977	6.1684	6.2716	6.16943	NM_001146217	Smoc1	Mus musculus SPARC related modular calcium binding 1 (Smoc1), transcript variant 1, mRNA [NM_001146217]	-0.415456	0.00030934	6.1798	6.59525
chr14:14660983-14746992_R	6.31491	6.35872	6.37971	6.00552	5.9527	6.13506	6.01225	chr14:14660983-14746992_R		Unknown	-0.324733	0.000313669	6.02638	6.35111
Pde1b	6.26714	6.1791	6.25988	6.66103	6.50791	6.66357	6.53576	NM_008800	Pde1b	Mus musculus phosphodiesterase 1B, Ca2+-calmodulin dependent (Pde1b), transcript variant 1, mRNA [NM_008800]	0.356693	0.000314559	6.59207	6.23537
Gm5785	6.02385	6.0212	6.01705	6.29114	6.30434	6.17887	6.27648	AK033420	Gm5785	Mus musculus adult male colon cDNA, RIKEN full-length enriched library, clone:9030018K07 product:hypothetical protein, full insert sequence. [AK033420]	0.242008	0.000319079	6.26271	6.0207
St8sia5	10.4571	10.0269	10.0004	9.2732	8.74357	8.81687	8.63103	NM_153124	St8sia5	Mus musculus ST8 alpha-N-acetyl-neuraminide alpha-2,8-sialyltransferase 5 (St8sia5), transcript variant 2, mRNA [NM_153124]	-1.29532	0.000319945	8.86617	10.1615
Ncstn	7.38572	7.40008	7.49596	7.68038	7.62711	7.65667	7.65383	NM_021607	Ncstn	Mus musculus nicastrin (Ncstn), mRNA [NM_021607]	0.227248	0.00034891	7.6545	7.42725
D830030K20Rik	6.82702	6.8591	6.84737	6.55989	6.59487	6.42958	6.58202	NM_177135	D830030K20Rik	Mus musculus RIKEN cDNA D830030K20 gene (D830030K20Rik), mRNA [NM_177135]	-0.302905	0.000352712	6.54159	6.8445
Npff	6.51675	6.36873	6.47014	6.77854	6.71573	6.74792	6.69458	NM_018787	Npff	Mus musculus neuropeptide FF-amide peptide precursor (Npff), transcript variant 1, mRNA [NM_018787]	0.282316	0.000375565	6.73419	6.45188
Msantd3	7.09261	7.13	7.21762	7.45998	7.38933	7.51608	7.55215	NM_001145924	Msantd3	Mus musculus Myb/SANT-like DNA-binding domain containing 3 (Msantd3), transcript variant 1, mRNA [NM_001145924]	0.33264	0.000399166	7.47938	7.14674
Gm16023	6.45329	6.35872	6.35904	6.19607	6.1862	6.19841	6.15875	NR_040441	Gm16023	Mus musculus predicted gene 16023 (Gm16023), long non-coding RNA [NR_040441]	-0.205494	0.000400824	6.18486	6.39035
Agr2	6.16337	6.1414	6.19934	5.78685	5.8764	5.93062	5.93905	NM_011783	Agr2	Mus musculus anterior gradient 2 (Agr2), mRNA [NM_011783]	-0.284809	0.000407561	5.88323	6.16804
Cyfip2	8.39628	8.2536	8.18697	8.72352	8.85162	8.69384	8.64673	NM_001252460	Cyfip2	Mus musculus cytoplasmic FMR1 interacting protein 2 (Cyfip2), transcript variant 3, mRNA [NM_001252460]	0.44998	0.000411114	8.72893	8.27895
Ptges3l	6.20121	6.23033	6.24036	6.06342	6.06475	6.10668	6.07646	NM_026865	Ptges3l	Mus musculus prostaglandin E synthase 3 (cytosolic)-like (Ptges3l), mRNA [NM_026865]	-0.146138	0.0004298	6.07783	6.22397
Lrfn3	9.67404	9.73836	9.55096	10.2393	10.079	10.108	10.3639	NM_175478	Lrfn3	Mus musculus leucine rich repeat and fibronectin type III domain containing 3 (Lrfn3), mRNA [NM_175478]	0.543114	0.000431363	10.1976	9.65445
Olfm3	6.91343	7.03232	7.01037	6.63163	6.68785	6.74792	6.58202	NM_153157	Olfm3	Mus musculus olfactomedin 3 (Olfm3), transcript variant 2, mRNA [NM_153157]	-0.323019	0.000471963	6.66236	6.98537
Tmem74b	5.97826	5.98709	5.9972	6.11296	6.1119	6.10668	6.09467	NM_001160363	Tmem74b	Mus musculus transmembrane protein 74B (Tmem74b), mRNA [NM_001160363]	0.119036	0.000474215	6.10655	5.98752
Rpl34	12.0946	12.0437	12.0827	12.2178	12.3237	12.2717	12.2969	NM_026724	Rpl34	Mus musculus ribosomal protein L34 (Rpl34), transcript variant 1, mRNA [NM_026724]	0.203832	0.000492922	12.2775	12.0737
Psmd6	9.39652	9.38747	9.35243	9.16585	9.21792	9.10168	9.09786	NM_025550	Psmd6	Mus musculus proteasome (prosome, macropain) 26S subunit, non-ATPase, 6 (Psmd6), mRNA [NM_025550]	-0.232976	0.000503599	9.14583	9.3788
Guca1a	6.16337	6.21302	6.24036	6.39632	6.37971	6.36821	6.44385	NM_008189	Guca1a	Mus musculus guanylate cyclase activator 1a (retina) (Guca1a), mRNA [NM_008189]	0.191438	0.000509035	6.39702	6.20558
1700034K08Rik	6.45329	6.3643	6.47014	6.08888	6.1862	6.20773	6.08856	NR_040756	1700034K08Rik	Mus musculus RIKEN cDNA 1700034K08 gene (1700034K08Rik), long non-coding RNA [NR_040756]	-0.286404	0.000520137	6.14284	6.42924
Rhpn2	8.52009	8.72063	8.51737	7.84993	8.17837	8.01429	7.88953	ENSMUST00000187997	Rhpn2	rhophilin, Rho GTPase binding protein 2 [Source:MGI Symbol;Acc:MGI:1289234] [ENSMUST00000187997]	-0.602996	0.00052092	7.98303	8.58603
Bcl2l14	5.94742	6.04038	5.91747	6.22144	6.21977	6.16605	6.26924	NM_025778	Bcl2l14	Mus musculus BCL2-like 14 (apoptosis facilitator) (Bcl2l14), mRNA [NM_025778]	0.2507	0.00053714	6.21912	5.96842
Panx1	6.27382	6.28834	6.2809	6.73613	6.66452	6.4973	6.68806	ENSMUST00000166933	Panx1	pannexin 1 [Source:MGI Symbol;Acc:MGI:1860055] [ENSMUST00000166933]	0.365483	0.000538145	6.6465	6.28102
chr8:89996710-90049453_F	6.0396	6.15804	6.09303	6.81127	6.49464	6.73561	6.53576	chr8:89996710-90049453_F		Unknown	0.547429	0.000549929	6.64432	6.09689
Fam73a	7.37861	7.50535	7.41091	7.16701	7.23722	7.17149	7.20452	ENSMUST00000199334	Fam73a	family with sequence similarity 73, member A [Source:MGI Symbol;Acc:MGI:1924567] [ENSMUST00000199334]	-0.236562	0.000554931	7.19506	7.43162
AK044196	6.64365	6.61148	6.63831	6.1282	6.14892	6.38664	6.13546	AK044196		Mus musculus 10 days neonate cortex cDNA, RIKEN full-length enriched library, clone:A830099C19 product:unclassifiable, full insert sequence. [AK044196]	-0.431341	0.000565601	6.19981	6.63115
Txnip	10.7093	10.4837	10.5878	9.41641	9.73139	9.98731	9.812	NM_001009935	Txnip	Mus musculus thioredoxin interacting protein (Txnip), transcript variant 1, mRNA [NM_001009935]	-0.856797	0.000567289	9.73678	10.5936
Pop5	10.6893	10.7744	10.8892	11.1117	11.0469	11.1299	11.1235	NM_026398	Pop5	Mus musculus processing of precursor 5, ribonuclease P/MRP family (S. cerevisiae) (Pop5), mRNA [NM_026398]	0.318678	0.000571536	11.103	10.7843
Rab17	5.99604	6.05905	6.05905	5.9066	5.86495	5.85549	5.87201	NM_008998	Rab17	Mus musculus RAB17, member RAS oncogene family (Rab17), transcript variant 1, mRNA [NM_008998]	-0.163283	0.000591021	5.87476	6.03805
Rbbp8	6.96202	6.96394	6.96545	7.10548	7.08894	7.08108	7.14364	XM_006525812	Rbbp8	PREDICTED: Mus musculus retinoblastoma binding protein 8 (Rbbp8), transcript variant X1, mRNA [XM_006525812]	0.140981	0.000611516	7.10479	6.96381
Cish	8.12368	7.78109	7.97664	6.82218	7.37447	7.07651	6.96642	NM_009895	Cish	Mus musculus cytokine inducible SH2-containing protein (Cish), mRNA [NM_009895]	-0.900578	0.000611787	7.05989	7.96047
Ap1s2	9.34722	9.37999	9.24727	9.05978	9.01782	8.94614	8.8645	NM_026887	Ap1s2	Mus musculus adaptor-related protein complex 1, sigma 2 subunit (Ap1s2), transcript variant 1, mRNA [NM_026887]	-0.35276	0.000612855	8.97206	9.32482
Kcnn4	6.38581	6.44936	6.31431	6.74365	6.77378	6.80974	7.01523	NM_001163510	Kcnn4	Mus musculus potassium intermediate/small conductance calcium-activated channel, subfamily N, member 4 (Kcnn4), transcript variant 2, mRNA [NM_001163510]	0.45244	0.000621762	6.8356	6.38316
Gm35628	6.05414	6.11215	6.06291	5.91676	5.90334	5.95408	5.89937	XR_389516	Gm35628	PREDICTED: Mus musculus predicted gene, 35628 (Gm35628), ncRNA [XR_389516]	-0.158014	0.000628347	5.91839	6.0764
Elmo2	6.0688	6.16409	6.09303	5.90506	5.9527	5.89643	5.87201	NM_207706	Elmo2	Mus musculus engulfment and cell motility 2 (Elmo2), transcript variant 2, mRNA [NM_207706]	-0.202094	0.000633077	5.90655	6.10864
Crtap	9.51466	9.65098	9.41855	9.21263	9.18823	9.15664	9.20425	NM_019922	Crtap	Mus musculus cartilage associated protein (Crtap), mRNA [NM_019922]	-0.337625	0.000637093	9.19044	9.52806
Hdhd3	6.7553	6.6896	6.56071	6.96477	6.99679	6.97015	7.08944	NM_024257	Hdhd3	Mus musculus haloacid dehalogenase-like hydrolase domain containing 3 (Hdhd3), mRNA [NM_024257]	0.336751	0.000675508	7.00529	6.66854
Smim4	9.5608	9.47876	9.6423	9.93916	9.81595	10.0236	9.91781	NM_001308091	Smim4	Mus musculus small integral membrane protein 4 (Smim4), mRNA [NM_001308091]	0.363508	0.000684354	9.92413	9.56062
Ahcyl1	6.83667	6.78811	6.71614	6.43266	6.50204	6.45214	6.58337	NM_145542	Ahcyl1	Mus musculus S-adenosylhomocysteine hydrolase-like 1 (Ahcyl1), mRNA [NM_145542]	-0.287753	0.000687313	6.49255	6.78031
Shd	5.99604	6.01032	6.00338	6.09843	6.1282	6.12435	6.13546	NM_009168	Shd	Mus musculus src homology 2 domain-containing transforming protein D (Shd), transcript variant 2, mRNA [NM_009168]	0.118367	0.00069915	6.12161	6.00325
Fdps	10.209	10.2743	10.3559	9.9538	9.6475	9.64487	9.58862	NM_001253751	Fdps	Mus musculus farnesyl diphosphate synthetase (Fdps), transcript variant 1, mRNA [NM_001253751]	-0.571037	0.000714034	9.7087	10.2797
Tmod2	9.18469	9.01535	8.82724	8.16972	8.26873	8.42602	8.49568	NM_001038710	Tmod2	Mus musculus tropomodulin 2 (Tmod2), transcript variant 1, mRNA [NM_001038710]	-0.669054	0.000722647	8.34004	9.00909
ENSMUST00000080237	10.9896	11.0528	11.18	10.4757	10.6623	10.4927	10.247	ENSMUST00000080237		ribosomal protein L21, pseudogene 4 [Source:MGI Symbol;Acc:MGI:3646825] [ENSMUST00000080237]	-0.604706	0.000736231	10.4694	11.0741
Efnb1	8.68956	8.67386	8.5981	8.95179	8.94777	9.14231	9.14934	NM_010110	Efnb1	Mus musculus ephrin B1 (Efnb1), mRNA [NM_010110]	0.393963	0.000740305	9.0478	8.65384
Prkg2	5.93484	5.87903	5.92309	6.0498	6.06986	6.03197	6.04819	NM_008926	Prkg2	Mus musculus protein kinase, cGMP-dependent, type II (Prkg2), mRNA [NM_008926]	0.137636	0.000743803	6.04995	5.91232
Vps8	7.28679	7.38933	7.36419	7.12536	7.02443	7.01569	6.90841	AK149336	Vps8	Mus musculus adult retina cDNA, RIKEN full-length enriched library, clone:A930029F04 product:hypothetical Trp-Asp (WD) repeats profile/Trp-Asp (WD) repeats circular profile/WD40-like containing protein, full insert sequence. [AK149336]	-0.328297	0.000756246	7.01847	7.34677
Upk3a	6.80729	6.67151	6.96036	7.89002	7.60893	7.52844	7.36846	NM_023478	Upk3a	Mus musculus uroplakin 3A (Upk3a), mRNA [NM_023478]	0.785908	0.000773461	7.59896	6.81306
Gid4	6.65184	6.78811	6.6455	6.44286	6.44936	6.48489	6.41355	ENSMUST00000139477	Gid4	GID complex subunit 4, VID24 homolog (S. cerevisiae) [Source:MGI Symbol;Acc:MGI:1914021] [ENSMUST00000139477]	-0.247485	0.000791061	6.44767	6.69515
Limd2	9.73455	9.78529	9.73139	10.5901	10.1258	10.5901	10.5245	NM_172397	Limd2	Mus musculus LIM domain containing 2 (Limd2), mRNA [NM_172397]	0.707227	0.00081076	10.4576	9.75041
Rnasel	6.62313	6.66086	6.86147	7.35221	7.36276	7.13413	7.55734	NM_011882	Rnasel	Mus musculus ribonuclease L (2', 5'-oligoisoadenylate synthetase-dependent) (Rnasel), mRNA [NM_011882]	0.636456	0.000818618	7.35161	6.71515
Six4	7.14133	7.28062	7.05424	6.73887	6.74645	6.80823	6.87759	D50417	Six4	Mus musculus mRNA for AREC3, partial cds. [D50417]	-0.365941	0.000829704	6.79279	7.15873
Tiam1	6.0396	5.96237	6.07936	6.21821	6.21087	6.22987	6.28465	AK034803	Tiam1	Mus musculus 12 days embryo embryonic body between diaphragm region and neck cDNA, RIKEN full-length enriched library, clone:9430041E12 product:T-cell lymphoma invasion and metastasis 1, full insert sequence. [AK034803]	0.208792	0.000838609	6.2359	6.02711
Kank1	6.6612	6.72947	6.66567	6.49187	6.42117	6.5344	6.43117	NM_181404	Kank1	Mus musculus KN motif and ankyrin repeat domains 1 (Kank1), mRNA [NM_181404]	-0.215796	0.000850384	6.46965	6.68545
Pex2	7.49081	7.52044	7.45401	7.19869	7.28106	7.27702	7.12025	AK053821	Pex2	Mus musculus 0 day neonate eyeball cDNA, RIKEN full-length enriched library, clone:E130310F17 product:unclassifiable, full insert sequence. [AK053821]	-0.269168	0.000851517	7.21925	7.48842
NAP112100-1	7.87257	7.69594	7.97664	7.50919	7.36987	7.32615	7.28893	NAP112100-1			-0.47485	0.000861041	7.37353	7.84838
Wfdc16	7.81832	8.02181	8.33721	9.40391	9.12338	8.761	9.26174	NM_001012723	Wfdc16	Mus musculus WAP four-disulfide core domain 16 (Wfdc16), mRNA [NM_001012723]	1.07839	0.000864011	9.13751	8.05911
Rfk	8.94232	9.1483	8.98349	8.51484	8.71231	8.41788	8.54684	NM_019437	Rfk	Mus musculus riboflavin kinase (Rfk), mRNA [NM_019437]	-0.476735	0.000865326	8.54797	9.0247
Pomc	8.16201	8.11677	8.1284	8.73122	8.39666	8.67514	8.5983	NM_008895	Pomc	Mus musculus pro-opiomelanocortin-alpha (Pomc), transcript variant 4, mRNA [NM_008895]	0.464604	0.000870514	8.60033	8.13573
Dguok	7.41716	7.31143	7.54495	7.7963	7.72463	7.72028	7.78226	ENSMUST00000147060	Dguok	deoxyguanosine kinase [Source:MGI Symbol;Acc:MGI:1351602] [ENSMUST00000147060]	0.331353	0.000889975	7.75587	7.42452
Zbtb10	6.1255	6.15804	6.0396	5.91676	5.85163	5.85549	5.92795	NM_177660	Zbtb10	Mus musculus zinc finger and BTB domain containing 10 (Zbtb10), mRNA [NM_177660]	-0.219757	0.000899427	5.88796	6.10771
Zc3h12c	6.31491	6.31883	6.2809	6.10119	6.14892	6.11562	6.01225	NM_001162921	Zc3h12c	Mus musculus zinc finger CCCH type containing 12C (Zc3h12c), mRNA [NM_001162921]	-0.210386	0.000915398	6.0945	6.30488
Mpz	6.92412	7.00824	7.11543	6.68179	6.46525	6.69126	6.59505	NM_008623	Mpz	Mus musculus myelin protein zero (Mpz), mRNA [NM_008623]	-0.40759	0.000953443	6.60834	7.01593
Barx2	5.99604	5.97171	6.0396	6.30646	6.38855	6.1869	6.38752	NM_013800	Barx2	Mus musculus BarH-like homeobox 2 (Barx2), mRNA [NM_013800]	0.314911	0.000966924	6.31736	6.00245
Ffar2	7.80615	7.74127	7.58287	8.80679	8.27917	9.01677	8.96866	NM_146187	Ffar2	Mus musculus free fatty acid receptor 2 (Ffar2), transcript variant 1, mRNA [NM_146187]	1.05775	0.000988826	8.76785	7.7101
chr19:27448093-27462793_F	6.33913	6.23334	6.25988	6.68179	6.57235	6.47527	6.61516	chr19:27448093-27462793_F		Unknown	0.308693	0.000993776	6.58614	6.27745
ENSMUST00000116172	6.02385	6.00311	6.0514	6.18516	6.13799	6.15665	6.20587	ENSMUST00000116172		predicted gene 11175 [Source:MGI Symbol;Acc:MGI:3809055] [ENSMUST00000116172]	0.145301	0.00102345	6.17142	6.02612
Dock9	6.87148	6.90038	6.96408	6.6512	6.66069	6.75095	6.59003	NM_134074	Dock9	Mus musculus dedicator of cytokinesis 9 (Dock9), transcript variant 2, mRNA [NM_134074]	-0.24876	0.00103326	6.66322	6.91198
Gm16253	7.1694	7.27342	7.28646	7.87466	7.62467	7.59594	7.61283	XR_867484	Gm16253	PREDICTED: Mus musculus uncharacterized LOC105244506 (LOC105244506), ncRNA [XR_867484]	0.433934	0.00104627	7.67703	7.24309
chr4:128207615-128242898_F	6.48052	6.54774	6.56071	5.97417	6.23706	6.20773	6.01225	chr4:128207615-128242898_F		Unknown	-0.421853	0.00105446	6.1078	6.52966
Cenpw	6.51675	6.62892	6.60511	6.40435	6.29363	6.38664	6.33174	NM_001109747	Cenpw	Mus musculus centromere protein W (Cenpw), mRNA [NM_001109747]	-0.229502	0.00105644	6.35409	6.58359
Nt5c3	8.64673	8.8785	8.87343	8.37364	8.50176	8.431	8.39258	ENSMUST00000127725	Nt5c3	5'-nucleotidase, cytosolic III [Source:MGI Symbol;Acc:MGI:1927186] [ENSMUST00000127725]	-0.374807	0.0010567	8.42475	8.79955
Sh3bgrl3	9.37759	9.39307	9.42298	9.85757	9.6981	9.86634	10.0815	NM_080559	Sh3bgrl3	Mus musculus SH3 domain binding glutamic acid-rich protein-like 3 (Sh3bgrl3), mRNA [NM_080559]	0.478008	0.00108408	9.87589	9.39788
Fgf21	6.02385	6.10842	6.24036	5.70116	5.74914	5.83096	5.84241	NM_020013	Fgf21	Mus musculus fibroblast growth factor 21 (Fgf21), mRNA [NM_020013]	-0.343292	0.00109455	5.78092	6.12421
Slc30a5	7.17405	7.15561	7.03114	6.73368	6.79203	6.83283	6.90984	NM_022885	Slc30a5	Mus musculus solute carrier family 30 (zinc transporter), member 5 (Slc30a5), mRNA [NM_022885]	-0.303173	0.00109529	6.81709	7.12027
1700112E06Rik	6.20971	6.11215	6.32055	6.62402	6.83659	6.66951	6.54001	NM_028275	1700112E06Rik	Mus musculus RIKEN cDNA 1700112E06 gene (1700112E06Rik), mRNA [NM_028275]	0.453394	0.00112518	6.66753	6.21414
Aqp8	6.97347	6.74897	7.19974	6.01909	6.29363	6.42564	6.14747	NM_007474	Aqp8	Mus musculus aquaporin 8 (Aqp8), transcript variant 1, mRNA [NM_007474]	-0.752601	0.00113389	6.22146	6.97406
Sbf1	7.76081	7.75187	7.74284	8.2577	8.00125	8.03087	8.14918	NM_001170561	Sbf1	Mus musculus SET binding factor 1 (Sbf1), transcript variant 1, mRNA [NM_001170561]	0.35791	0.00113478	8.10975	7.75184
Ppdpf	9.89682	9.99045	9.97607	10.4689	10.1933	10.3012	10.4132	BC091753	Ppdpf	Mus musculus RIKEN cDNA 2700038C09 gene, mRNA (cDNA clone MGC:103057 IMAGE:4218108), complete cds. [BC091753]	0.38971	0.00114112	10.3442	9.95445
BB189136	5.81823	5.84537	5.80723	5.99626	5.92795	5.95408	5.95547	BB189136		BB189136 RIKEN full-length enriched, adult male spinal cord Mus musculus cDNA clone A330052O03 3'. [BB189136]	0.134829	0.00114691	5.95844	5.82361
Efcab14	8.34665	8.40661	8.48521	8.81758	8.62836	8.68061	8.72736	NM_172698	Efcab14	Mus musculus EF-hand calcium binding domain 14 (Efcab14), mRNA [NM_172698]	0.300654	0.0011946	8.71348	8.41282
Thsd4	6.67231	6.65916	6.57123	6.38403	6.45005	6.46267	6.46267	NM_172444	Thsd4	Mus musculus thrombospondin, type I, domain containing 4 (Thsd4), transcript variant 2, mRNA [NM_172444]	-0.194381	0.00120763	6.43985	6.63424
Fndc5	6.64365	6.73148	6.55397	6.97209	7.0554	6.85903	6.98701	NM_027402	Fndc5	Mus musculus fibronectin type III domain containing 5 (Fndc5), mRNA [NM_027402]	0.325351	0.00129278	6.96838	6.64303
Map1lc3a	7.34193	7.67794	7.27702	8.01783	8.31167	8.29449	7.97441	NM_025735	Map1lc3a	Mus musculus microtubule-associated protein 1 light chain 3 alpha (Map1lc3a), transcript variant 1, mRNA [NM_025735]	0.717304	0.00133366	8.1496	7.43229
Smap2	9.6981	9.62082	9.70959	9.31096	9.25012	9.39709	9.47758	NM_133716	Smap2	Mus musculus small ArfGAP 2 (Smap2), mRNA [NM_133716]	-0.317232	0.00135038	9.35894	9.67617
Cdk11b	10.2728	10.189	10.1436	9.88846	9.87985	9.84369	10.0291	NM_007661	Cdk11b	Mus musculus cyclin-dependent kinase 11B (Cdk11b), mRNA [NM_007661]	-0.29152	0.00135636	9.91027	10.2018
Kdm6b	7.40702	7.64481	7.30531	8.09857	8.04437	7.82918	8.16314	NM_001017426	Kdm6b	Mus musculus KDM1 lysine (K)-specific demethylase 6B (Kdm6b), mRNA [NM_001017426]	0.581435	0.00136943	8.03381	7.45238
Chmp5	9.85105	9.94491	9.74924	9.41231	9.51081	9.61284	9.42538	NM_029814	Chmp5	Mus musculus charged multivesicular body protein 5 (Chmp5), mRNA [NM_029814]	-0.358069	0.00137007	9.49033	9.8484
Zyx	7.09602	7.28387	7.34863	7.53049	7.67041	7.61625	7.72139	NM_001289617	Zyx	Mus musculus zyxin (Zyx), transcript variant 2, mRNA [NM_001289617]	0.391793	0.00137284	7.63464	7.24284
Prss3	12.8583	12.9155	12.6118	11.7102	12.3027	12.0027	11.7788	NM_011645	Prss3	Mus musculus protease, serine 3 (Prss3), mRNA [NM_011645]	-0.846641	0.00137447	11.9486	12.7952
Pfkfb2	7.60147	7.58609	7.71597	7.39228	7.321	7.27037	7.14081	NM_008825	Pfkfb2	Mus musculus 6-phosphofructo-2-kinase/fructose-2,6-biphosphatase 2 (Pfkfb2), transcript variant 1, mRNA [NM_008825]	-0.353395	0.00138429	7.28111	7.63451
Carhsp1	8.61818	8.81651	8.74163	8.36302	8.35623	8.40583	8.50782	NM_025821	Carhsp1	Mus musculus calcium regulated heat stable protein 1 (Carhsp1), mRNA [NM_025821]	-0.317213	0.00138959	8.40823	8.72544
2900001G08Rik	12.4438	12.2471	12.0534	11.5414	11.6934	11.7965	11.7496	AK013461	2900001G08Rik	Mus musculus adult male hippocampus cDNA, RIKEN full-length enriched library, clone:2900001G08 product:unclassifiable, full insert sequence. [AK013461]	-0.552846	0.00142303	11.6952	12.2481
Tceal8	7.14133	7.20044	7.30531	6.56707	6.80928	6.8804	6.8294	NM_025703	Tceal8	Mus musculus transcription elongation factor A (SII)-like 8 (Tceal8), transcript variant 2, mRNA [NM_025703]	-0.444157	0.00144161	6.77154	7.21569
Nfkbia	9.55331	9.88357	9.82319	9.31546	9.16899	9.35343	9.30353	NM_010907	Nfkbia	Mus musculus nuclear factor of kappa light polypeptide gene enhancer in B cells inhibitor, alpha (Nfkbia), mRNA [NM_010907]	-0.468007	0.00147474	9.28535	9.75336
Klhl36	6.62953	6.71769	6.6163	6.96834	6.81486	6.98731	7.00777	NM_146219	Klhl36	Mus musculus kelch-like 36 (Klhl36), mRNA [NM_146219]	0.290062	0.00148186	6.94457	6.65451
Mkks	7.17702	7.1053	7.02565	6.86058	6.89858	6.85533	6.75212	NM_001286981	Mkks	Mus musculus McKusick-Kaufman syndrome (Mkks), transcript variant 3, mRNA [NM_001286981]	-0.261001	0.00150789	6.84165	7.10265
Ncmap	6.71961	6.66086	6.6455	7.26306	7.14673	6.96167	7.38515	NM_001243306	Ncmap	Mus musculus noncompact myelin associated protein (Ncmap), transcript variant 5, mRNA [NM_001243306]	0.513829	0.00154805	7.18915	6.67532
Sorl1	6.55561	6.43211	6.65269	6.18516	6.272	6.1869	6.30017	ENSMUST00000060989	Sorl1	sortilin-related receptor, LDLR class A repeats-containing [Source:MGI Symbol;Acc:MGI:1202296] [ENSMUST00000060989]	-0.310747	0.00156426	6.23606	6.5468
Hoxb4	5.99604	5.93863	6.0249	5.81366	5.82733	5.80631	5.87201	NM_010459	Hoxb4	Mus musculus homeobox B4 (Hoxb4), mRNA [NM_010459]	-0.156694	0.00156516	5.82983	5.98652
Osbpl7	7.78849	7.6278	7.67037	8.30783	8.12157	8.09292	7.97684	NM_001081434	Osbpl7	Mus musculus oxysterol binding protein-like 7 (Osbpl7), mRNA [NM_001081434]	0.429236	0.00161329	8.12479	7.69555
chr10:69669025-69686275_F	10.0769	9.76617	9.86388	8.37087	8.71675	9.13766	9.11943	chr10:69669025-69686275_F		Unknown	-1.06613	0.00163352	8.83618	9.90231
ENSMUST00000183748	12.551	12.4154	12.4245	12.9012	12.6917	12.728	12.8349	ENSMUST00000183748		predicted gene 5745 [Source:MGI Symbol;Acc:MGI:3645343] [ENSMUST00000183748]	0.325323	0.00165139	12.789	12.4637
Pim3	7.29102	7.33258	7.04707	6.65484	6.68785	6.91618	6.72636	NM_145478	Pim3	Mus musculus proviral integration site 3 (Pim3), mRNA [NM_145478]	-0.477249	0.00165974	6.74631	7.22356
Rnf208	8.08111	8.06709	8.30528	8.79311	8.78275	8.53571	9.03331	NM_176834	Rnf208	Mus musculus ring finger protein 208 (Rnf208), mRNA [NM_176834]	0.635061	0.0016649	8.78622	8.15116
Gda	6.7898	6.85525	6.75153	6.3212	6.53881	6.41616	6.56217	NM_010266	Gda	Mus musculus guanine deaminase (Gda), mRNA [NM_010266]	-0.339275	0.00167386	6.45958	6.79886
Olfr63	5.96485	6.00311	5.9574	5.8676	5.86495	5.83096	5.87201	NM_146937	Olfr63	Mus musculus olfactory receptor 63 (Olfr63), mRNA [NM_146937]	-0.116241	0.00169748	5.85888	5.97512
Adck3	6.40602	6.50847	6.3733	6.11971	6.19325	6.20518	6.25595	NM_023341	Adck3	Mus musculus aarF domain containing kinase 3 (Adck3), transcript variant 1, mRNA [NM_023341]	-0.235744	0.00170821	6.19352	6.42926
Rptoros	6.08584	6.40627	6.17981	5.8921	5.80109	5.83096	5.79337	NR_045312	Rptoros	Mus musculus regulatory associated protein of MTOR, complex 1, opposite strand (Rptoros), transcript variant 1, long non-coding RNA [NR_045312]	-0.394597	0.00171166	5.82938	6.22398
Mrpl34	8.23051	7.96788	7.7616	8.69943	8.56267	8.72257	8.45853	NM_053162	Mrpl34	Mus musculus mitochondrial ribosomal protein L34 (Mrpl34), mRNA [NM_053162]	0.624138	0.00172937	8.6108	7.98666
Paqr4	6.45329	6.49101	6.50189	6.69375	6.71573	6.58907	6.66008	NM_023824	Paqr4	Mus musculus progestin and adipoQ receptor family member IV (Paqr4), mRNA [NM_023824]	0.182591	0.00175102	6.66466	6.48206
Necab2	9.79758	9.82319	9.83542	10.4911	10.1539	10.6865	10.3754	NM_054095	Necab2	Mus musculus N-terminal EF-hand calcium binding protein 2 (Necab2), mRNA [NM_054095]	0.607989	0.00176739	10.4267	9.81873
Dedd2	8.02551	8.07217	8.41627	7.59589	7.5865	7.37379	7.70446	NM_207677	Dedd2	Mus musculus death effector domain-containing DNA binding protein 2 (Dedd2), mRNA [NM_207677]	-0.606163	0.00176788	7.56516	8.17132
Sv2a	6.97347	7.64708	7.15631	6.3212	6.37971	6.60439	6.34146	NM_022030	Sv2a	Mus musculus synaptic vesicle glycoprotein 2 a (Sv2a), mRNA [NM_022030]	-0.847263	0.00177919	6.41169	7.25895
Zfp783	7.47197	7.48844	7.62446	7.95791	7.75151	8.06366	7.99048	NR_027963	Zfp783	Mus musculus zinc finger protein 783 (Zfp783), long non-coding RNA [NR_027963]	0.4126	0.00180881	7.94089	7.52829
Hsd17b13	6.60205	6.88981	6.87952	5.87786	6.34019	6.24172	6.02437	NM_198030	Hsd17b13	Mus musculus hydroxysteroid (17-beta) dehydrogenase 13 (Hsd17b13), transcript variant 2, mRNA [NM_198030]	-0.669428	0.00183217	6.12104	6.79046
A930005H10Rik	7.43389	7.33055	7.5562	7.90575	7.74284	7.72395	7.7599	NR_015487	A930005H10Rik	Mus musculus RIKEN cDNA A930005H10 gene (A930005H10Rik), transcript variant 2, long non-coding RNA [NR_015487]	0.342896	0.00185435	7.78311	7.44021
Cmpk1	7.06834	7.36315	7.14716	6.67488	6.88651	6.77876	6.66662	NM_025647	Cmpk1	Mus musculus cytidine monophosphate (UMP-CMP) kinase 1 (Cmpk1), mRNA [NM_025647]	-0.44119	0.00185489	6.75169	7.19288
Tmco4	6.4745	6.4991	6.55397	6.83595	6.777	6.64927	6.74525	NM_029857	Tmco4	Mus musculus transmembrane and coiled-coil domains 4 (Tmco4), transcript variant 2, mRNA [NM_029857]	0.242678	0.00186274	6.75187	6.50919
D030063E12	8.25382	7.86021	8.15155	7.60264	7.59799	7.69001	7.58389	AK051059	D030063E12	Mus musculus 9 days embryo whole body cDNA, RIKEN full-length enriched library, clone:D030063E12 product:unclassifiable, full insert sequence. [AK051059]	-0.469896	0.00189544	7.61863	8.08853
Meox1	7.03638	6.75784	6.6163	6.18516	6.41173	6.14532	6.18336	NM_010791	Meox1	Mus musculus mesenchyme homeobox 1 (Meox1), mRNA [NM_010791]	-0.572115	0.0019013	6.23139	6.80351
chr8:47755709-47824779_R	9.11642	8.97437	9.01091	8.66375	8.85162	8.67514	8.60806	chr8:47755709-47824779_R		Unknown	-0.334258	0.00190645	8.69964	9.0339
Dnajc24	8.31618	8.42759	7.97708	7.44014	7.77722	7.59402	7.38933	NM_026992	Dnajc24	Mus musculus DnaJ (Hsp40) homolog, subfamily C, member 24 (Dnajc24), transcript variant 1, mRNA [NM_026992]	-0.690107	0.00196628	7.55018	8.24029
Trp53i13	9.38697	9.51286	9.22498	9.91196	9.71493	9.75462	9.9843	NM_001024920	Trp53i13	Mus musculus transformation related protein 53 inducible protein 13 (Trp53i13), mRNA [NM_001024920]	0.466518	0.00197813	9.84145	9.37493
Baz2a	7.80195	7.57239	7.61432	8.35832	8.15145	8.01569	8.06587	AK035400	Baz2a	Mus musculus adult male urinary bladder cDNA, RIKEN full-length enriched library, clone:9530031H04 product:bromodomain adjacent to zinc finger domain, 2A, full insert sequence. [AK035400]	0.484942	0.00199089	8.14783	7.66289
Uros	7.33875	7.53635	7.38933	7.03528	7.19962	6.94581	7.04824	NM_009479	Uros	Mus musculus uroporphyrinogen III synthase (Uros), transcript variant 2, mRNA [NM_009479]	-0.364237	0.00201218	7.05724	7.42147
Arfip1	6.34927	6.32098	6.35904	6.25024	6.13799	6.1282	6.14383	NM_001081093	Arfip1	Mus musculus ADP-ribosylation factor interacting protein 1 (Arfip1), transcript variant 1, mRNA [NM_001081093]	-0.178032	0.0020339	6.16507	6.3431
Pkib	6.15062	6.1678	6.17981	6.01378	6.04221	6.06008	6.08002	ENSMUST00000177299	Pkib	protein kinase inhibitor beta, cAMP dependent, testis specific [Source:MGI Symbol;Acc:MGI:101937] [ENSMUST00000177299]	-0.117057	0.00208869	6.04902	6.16608
Smpd1	10.6481	10.5312	10.633	10.9312	10.7827	10.7989	10.8979	AK138133	Smpd1	Mus musculus adult male hypothalamus cDNA, RIKEN full-length enriched library, clone:A230003M07 product:sphingomyelin phosphodiesterase 1, acid lysosomal, full insert sequence. [AK138133]	0.248601	0.00211209	10.8527	10.6041
Trub1	7.24864	7.30851	7.18607	6.86979	7.0554	7.01536	6.87346	NM_029839	Trub1	Mus musculus TruB pseudouridine (psi) synthase homolog 1 (E. coli) (Trub1), transcript variant 2, mRNA [NM_029839]	-0.294237	0.00212496	6.9535	7.24774
Sept5	8.30432	8.26961	8.43981	8.5643	8.51996	8.56628	8.58346	NM_213614	Sept5	Mus musculus septin 5 (Sept5), mRNA [NM_213614]	0.220591	0.00213849	8.5585	8.33791
Ergic1	6.922	6.9232	7.018	6.66861	6.62738	6.81372	6.69458	NM_026170	Ergic1	Mus musculus endoplasmic reticulum-golgi intermediate compartment (ERGIC) 1 (Ergic1), mRNA [NM_026170]	-0.253326	0.00214153	6.70107	6.9544
Ccdc107	9.28149	9.1601	9.29723	9.99045	9.54332	9.75896	9.72827	ENSMUST00000107922	Ccdc107	coiled-coil domain containing 107 [Source:MGI Symbol;Acc:MGI:1913423] [ENSMUST00000107922]	0.508976	0.00215944	9.75525	9.24627
Svil	6.63897	6.65845	6.51476	6.81717	6.7959	6.94334	6.91437	NM_153153	Svil	Mus musculus supervillin (Svil), mRNA [NM_153153]	0.263634	0.00216101	6.86769	6.60406
Hspbp1	8.28851	8.34908	8.4121	8.79892	8.53771	8.68748	8.6536	NM_024172	Hspbp1	Mus musculus HSPA (heat shock 70kDa) binding protein, cytoplasmic cochaperone 1 (Hspbp1), mRNA [NM_024172]	0.319531	0.00216586	8.66943	8.3499
Ccdc117	6.53751	6.61727	6.55397	6.38136	6.42117	6.25471	6.32098	NM_134033	Ccdc117	Mus musculus coiled-coil domain containing 117 (Ccdc117), mRNA [NM_134033]	-0.225026	0.00217344	6.34456	6.56958
Tnrc18	6.78008	6.58922	6.67538	7.11898	7.14673	6.88461	7.09602	NM_001122730	Tnrc18	Mus musculus trinucleotide repeat containing 18 (Tnrc18), transcript variant A, mRNA [NM_001122730]	0.380025	0.00217524	7.06159	6.68156
Kif1b	7.9881	7.75802	7.89314	7.38781	7.57436	7.57033	7.32667	ENSMUST00000154411	Kif1b	kinesin family member 1B [Source:MGI Symbol;Acc:MGI:108426] [ENSMUST00000154411]	-0.414959	0.00226052	7.46479	7.87975
Edc3	6.18973	6.21977	6.13726	6.36873	6.32329	6.29081	6.3666	NM_153799	Edc3	Mus musculus enhancer of mRNA decapping 3 homolog (S. cerevisiae) (Edc3), mRNA [NM_153799]	0.155107	0.00226414	6.33736	6.18225
AI661453	8.76181	8.59171	8.90064	9.11596	9.24818	9.05254	9.2257	NM_145489	AI661453	Mus musculus expressed sequence AI661453 (AI661453), mRNA [NM_145489]	0.409208	0.00231725	9.16059	8.75139
Scarf2	7.95384	7.74544	7.58287	8.80327	8.25717	8.36232	8.52711	NM_153790	Scarf2	Mus musculus scavenger receptor class F, member 2 (Scarf2), mRNA [NM_153790]	0.726752	0.00232973	8.48747	7.76072
Olfr320	5.96485	5.87464	5.89643	5.74338	5.77469	5.77751	5.79337	NM_207230	Olfr320	Mus musculus olfactory receptor 320 (Olfr320), mRNA [NM_207230]	-0.139736	0.00233713	5.77224	5.91197
Elovl4	6.44286	6.28112	6.2809	6.06752	6.13799	6.03197	5.95547	NM_148941	Elovl4	Mus musculus elongation of very long chain fatty acids (FEN1/Elo2, SUR4/Elo3, yeast)-like 4 (Elovl4), mRNA [NM_148941]	-0.286726	0.00237173	6.04824	6.33496
Idh2	10.4898	10.5135	10.4757	10.0478	9.99763	10.2934	9.90378	NM_173011	Idh2	Mus musculus isocitrate dehydrogenase 2 (NADP+), mitochondrial (Idh2), mRNA [NM_173011]	-0.432325	0.00240881	10.0607	10.493
Mad2l2	7.45088	7.50978	7.54147	7.83617	7.80425	7.65966	7.69619	NM_027985	Mad2l2	Mus musculus MAD2 mitotic arrest deficient-like 2 (Mad2l2), transcript variant 1, mRNA [NM_027985]	0.248358	0.002453	7.74907	7.50071
Gnat2	10.1727	10.3124	10.0478	9.37679	9.14282	9.72262	9.61513	NM_008141	Gnat2	Mus musculus guanine nucleotide binding protein, alpha transducing 2 (Gnat2), mRNA [NM_008141]	-0.7133	0.0024671	9.46434	10.1776
Zmat5	6.4745	6.59505	6.37971	6.84498	6.68785	6.76307	6.81951	NM_026015	Zmat5	Mus musculus zinc finger, matrin type 5 (Zmat5), mRNA [NM_026015]	0.295767	0.00247288	6.77885	6.48309
Eif4g2	7.31754	7.26214	7.47202	6.96477	7.14867	6.91976	6.96642	NM_013507	Eif4g2	Mus musculus eukaryotic translation initiation factor 4, gamma 2 (Eif4g2), transcript variant 1, mRNA [NM_013507]	-0.350666	0.00247846	6.9999	7.35057
1110017D15Rik	6.5916	6.47687	6.44428	6.79744	6.72926	6.66951	6.82252	NM_001253777	1110017D15Rik	Mus musculus RIKEN cDNA 1110017D15 gene (1110017D15Rik), transcript variant 3, mRNA [NM_001253777]	0.25043	0.00249077	6.75468	6.50425
Fbp1	9.37157	9.22241	9.47399	10.124	10.6993	9.90691	10.5349	NM_019395	Fbp1	Mus musculus fructose bisphosphatase 1 (Fbp1), mRNA [NM_019395]	0.960288	0.00249095	10.3163	9.35599
Zfp444	8.241	8.21476	8.2893	8.44342	8.36312	8.48595	8.51915	NM_001146024	Zfp444	Mus musculus zinc finger protein 444 (Zfp444), transcript variant 1, mRNA [NM_001146024]	0.20456	0.00249467	8.45291	8.24835
Pptc7	9.80412	9.7577	9.69907	9.62908	9.45259	9.49081	9.49349	NM_177242	Pptc7	Mus musculus PTC7 protein phosphatase homolog (S. cerevisiae) (Pptc7), mRNA [NM_177242]	-0.237141	0.00254828	9.51649	9.75363
Fubp1	7.99412	7.98437	7.97336	7.73352	7.80425	7.5494	7.71335	NM_057172	Fubp1	Mus musculus far upstream element (FUSE) binding protein 1 (Fubp1), mRNA [NM_057172]	-0.283823	0.00255181	7.70013	7.98395
Aprt	7.51608	7.6042	7.67896	7.97441	7.76579	7.89805	7.9391	M11310	Aprt	Mouse adenine phosphoribosyltransferase (APRT), complete cds. [M11310]	0.294586	0.00258734	7.89434	7.59975
Trmt1	7.55569	7.49463	7.61476	8.0738	7.76579	7.92316	7.87109	NM_198020	Trmt1	Mus musculus tRNA methyltransferase 1 (Trmt1), transcript variant 1, mRNA [NM_198020]	0.353431	0.00259269	7.90846	7.55503
Gm10651	6.26714	6.24036	6.25122	6.14699	6.13799	6.04226	6.08856	XM_001480984	Gm10651	PREDICTED: Mus musculus predicted pseudogene 10651 (Gm10651), mRNA [XM_001480984]	-0.148959	0.00261214	6.10395	6.25291
Prr36	6.87952	6.9021	7.15631	7.40135	7.36276	7.25936	7.32489	NM_207203	Prr36	Mus musculus proline rich 36 (Prr36), mRNA [NM_207203]	0.357779	0.00261712	7.33709	6.97931
Scn11a	6.02385	5.97171	6.09303	5.8676	5.90334	5.85549	5.84241	NM_011887	Scn11a	Mus musculus sodium channel, voltage-gated, type XI, alpha (Scn11a), mRNA [NM_011887]	-0.162319	0.00264122	5.86721	6.02953
Edem2	7.31154	7.61625	7.19048	6.49464	6.72926	6.83283	6.90009	NM_145537	Edem2	Mus musculus ER degradation enhancer, mannosidase alpha-like 2 (Edem2), mRNA [NM_145537]	-0.633556	0.0026646	6.7392	7.37276
Fzr1	8.21753	8.23685	8.39383	8.52927	8.61968	8.47685	8.53972	NM_019757	Fzr1	Mus musculus fizzy/cell division cycle 20 related 1 (Drosophila) (Fzr1), mRNA [NM_019757]	0.258645	0.00267111	8.54138	8.28274
chr4:141527564-141547339_F	11.6714	11.5601	11.6094	11.4605	11.235	11.2963	11.2106	chr4:141527564-141547339_F		Unknown	-0.313008	0.00267454	11.3006	11.6136
Ccdc149	8.43338	8.2536	8.42026	8.17193	8.03136	8.12937	8.06144	NM_001256059	Ccdc149	Mus musculus coiled-coil domain containing 149 (Ccdc149), mRNA [NM_001256059]	-0.270556	0.00269449	8.09852	8.36908
Klhl32	9.90353	9.96407	9.89235	9.75193	9.62261	9.74483	9.57639	ENSMUST00000108218	Klhl32	kelch-like 32 [Source:MGI Symbol;Acc:MGI:3612790] [ENSMUST00000108218]	-0.246047	0.00271102	9.67394	9.91999
Aldh1a7	6.9916	6.86217	7.26567	5.96237	6.6009	6.25471	6.0396	NM_011921	Aldh1a7	Mus musculus aldehyde dehydrogenase family 1, subfamily A7 (Aldh1a7), mRNA [NM_011921]	-0.825419	0.00274472	6.2144	7.03981
Nfxl1	6.48489	6.41616	6.44379	6.26893	6.34843	6.32801	6.28861	ENSMUST00000198977	Nfxl1	nuclear transcription factor, X-box binding-like 1 [Source:MGI Symbol;Acc:MGI:1923646] [ENSMUST00000198977]	-0.139786	0.00274497	6.3085	6.44828
Pnpo	9.13296	8.98257	9.16723	9.5019	9.33003	9.33822	9.37157	NM_134021	Pnpo	Mus musculus pyridoxine 5'-phosphate oxidase (Pnpo), mRNA [NM_134021]	0.291177	0.00276415	9.38543	9.09425
Sts	8.75931	8.79579	8.8648	9.56876	9.0531	9.4851	9.47116	NM_009293	Sts	Mus musculus steroid sulfatase (Sts), mRNA [NM_009293]	0.587897	0.00278418	9.39453	8.80663
Cdhr1	8.53352	8.74474	8.83152	8.04716	7.91453	7.60065	8.25501	NM_130878	Cdhr1	Mus musculus cadherin-related family member 1 (Cdhr1), mRNA [NM_130878]	-0.748921	0.00278591	7.95434	8.70326
chr18:46646048-46659873_F	6.00872	6.08297	6.0249	5.83005	5.90334	5.93062	5.87201	chr18:46646048-46659873_F		Unknown	-0.15486	0.00283549	5.884	6.03886
Kazn	6.36873	6.21827	6.40627	6.11562	6.08635	6.09975	6.13546	NM_001109685	Kazn	Mus musculus kazrin, periplakin interacting protein (Kazn), transcript variant 3, mRNA [NM_001109685]	-0.221796	0.00283625	6.1093	6.33109
Rfc4	6.58775	6.61727	6.58936	6.46531	6.41173	6.50828	6.39744	NM_145480	Rfc4	Mus musculus replication factor C (activator 1) 4 (Rfc4), mRNA [NM_145480]	-0.152432	0.00286971	6.44569	6.59812
Tmem121	8.67253	8.76118	8.56328	9.04412	8.92244	9.12263	9.28149	NM_153776	Tmem121	Mus musculus transmembrane protein 121 (Tmem121), mRNA [NM_153776]	0.427006	0.00287191	9.09267	8.66566
Rpp25	6.4745	6.3955	6.41254	7.24094	6.95469	6.97553	6.71152	NM_133982	Rpp25	Mus musculus ribonuclease P/MRP 25 subunit (Rpp25), mRNA [NM_133982]	0.54316	0.00288734	6.97067	6.42751
Sncb	6.70034	6.32787	6.52776	7.11667	7.12536	6.82361	7.12262	NM_033610	Sncb	Mus musculus synuclein, beta (Sncb), mRNA [NM_033610]	0.528405	0.00289001	7.04706	6.51866
Cks1b	7.69594	7.41091	7.46951	6.81616	7.00924	7.21878	7.02172	NM_016904	Cks1b	Mus musculus CDC28 protein kinase 1b (Cks1b), mRNA [NM_016904]	-0.508976	0.00291292	7.01647	7.52545
Ap1s1	9.45639	9.48426	9.37557	9.06569	8.90363	9.25012	9.0306	NM_007457	Ap1s1	Mus musculus adaptor protein complex AP-1, sigma 1 (Ap1s1), mRNA [NM_007457]	-0.37623	0.00293524	9.06251	9.43874
Lsm14a	8.44917	8.61592	8.35832	8.11229	8.10906	8.25657	8.13165	NM_025948	Lsm14a	Mus musculus LSM14 homolog A (SCD6, S. cerevisiae) (Lsm14a), mRNA [NM_025948]	-0.322075	0.00294333	8.15239	8.47447
Lrrc36	6.38691	6.26463	6.4527	6.17625	6.1282	6.16605	6.08856	NM_001170788	Lrrc36	Mus musculus leucine rich repeat containing 36 (Lrrc36), transcript variant 1, mRNA [NM_001170788]	-0.228313	0.00295001	6.13977	6.36808
ENSMUST00000173809	7.00844	7.01496	6.84737	7.20569	7.34631	7.15676	7.2597	ENSMUST00000173809		predicted gene 8815 [Source:MGI Symbol;Acc:MGI:3648635] [ENSMUST00000173809]	0.285189	0.0029714	7.24211	6.95692
BC005537	7.84011	7.97643	7.69594	7.4157	7.60401	7.46377	7.41253	ENSMUST00000019276	BC005537	cDNA sequence BC005537 [Source:MGI Symbol;Acc:MGI:2441726] [ENSMUST00000019276]	-0.363493	0.00298322	7.474	7.8375
Glce	6.81296	6.82112	6.71553	6.53483	6.65013	6.58558	6.49292	NM_033320	Glce	Mus musculus glucuronyl C5-epimerase (Glce), mRNA [NM_033320]	-0.217337	0.00299483	6.56586	6.7832
C130040N14Rik	6.08584	6.08297	6.14803	6.3212	6.28267	6.19841	6.30944	AK140837	C130040N14Rik	Mus musculus 16 days embryo head cDNA, RIKEN full-length enriched library, clone:C130040N14 product:hypothetical protein, full insert sequence. [AK140837]	0.172315	0.00305373	6.27793	6.10561
AK033721	5.923	5.93863	5.88078	5.75736	5.77469	5.83096	5.79337	AK033721		Mus musculus adult male cecum cDNA, RIKEN full-length enriched library, clone:9130232E19 product:unclassifiable, full insert sequence. [AK033721]	-0.125038	0.00308439	5.7891	5.91413
Cbs	12.0027	11.1708	11.7137	10.6369	10.7186	10.9226	10.5625	NM_144855	Cbs	Mus musculus cystathionine beta-synthase (Cbs), transcript variant 1, mRNA [NM_144855]	-0.918954	0.00308506	10.7101	11.6291
Polr2l	10.2512	10.1695	10.13	10.5678	10.4862	10.3273	10.4911	NM_025593	Polr2l	Mus musculus polymerase (RNA) II (DNA directed) polypeptide L (Polr2l), mRNA [NM_025593]	0.284546	0.00309145	10.4681	10.1835
Actn3	5.99604	6.10842	6.0249	6.70751	6.40607	6.30847	6.6232	NM_013456	Actn3	Mus musculus actinin alpha 3 (Actn3), mRNA [NM_013456]	0.46819	0.00315831	6.51131	6.04312
ENSMUST00000072123	6.13677	6.13543	6.11439	5.84124	5.80109	6.02226	5.85519	ENSMUST00000072123		predicted gene 10109 [Source:MGI Symbol;Acc:MGI:3647742] [ENSMUST00000072123]	-0.248914	0.00318543	5.87995	6.12886
chr17:17315025-17460175_R	6.21857	6.08297	6.12894	6.38855	6.49464	6.29081	6.44385	chr17:17315025-17460175_R		Unknown	0.260967	0.00324999	6.40446	6.14349
Eaf1	7.64545	7.92316	7.60368	7.20569	7.33311	7.23614	7.42802	NM_028932	Eaf1	Mus musculus ELL associated factor 1 (Eaf1), mRNA [NM_028932]	-0.423356	0.0032785	7.30074	7.7241
AK031735	5.81823	5.83457	5.80723	5.90506	5.90334	5.93062	5.89937	AK031735		Mus musculus 13 days embryo male testis cDNA, RIKEN full-length enriched library, clone:6030499M19 product:unclassifiable, full insert sequence. [AK031735]	0.0895822	0.00328692	5.9096	5.82001
Ahcy	6.70034	6.74897	6.6455	5.98514	6.46029	6.21977	6.06393	NM_016661	Ahcy	Mus musculus S-adenosylhomocysteine hydrolase (Ahcy), mRNA [NM_016661]	-0.515989	0.00330971	6.18228	6.69827
Gm30333	5.84537	5.8543	5.83096	5.75736	5.74914	5.75105	5.77375	XR_383428	Gm30333	PREDICTED: Mus musculus predicted gene, 30333 (Gm30333), transcript variant X1, ncRNA [XR_383428]	-0.0857177	0.00333724	5.75783	5.84354
Slc4a7	9.52411	9.16585	9.39995	8.71533	9.0079	8.69609	8.94553	NM_001033270	Slc4a7	Mus musculus solute carrier family 4, sodium bicarbonate cotransporter, member 7 (Slc4a7), mRNA [NM_001033270]	-0.522092	0.00339783	8.84121	9.36331
Prrt1	8.5766	8.69196	8.52518	7.64896	8.08137	7.94583	8.23685	NM_030890	Prrt1	Mus musculus proline-rich transmembrane protein 1 (Prrt1), mRNA [NM_030890]	-0.619656	0.00342134	7.97825	8.59791
Snap47	7.30194	7.70029	7.39962	7.00997	7.13181	6.96208	6.96642	ENSMUST00000125846	Snap47	synaptosomal-associated protein, 47 [Source:MGI Symbol;Acc:MGI:1915076] [ENSMUST00000125846]	-0.449714	0.00345086	7.01757	7.46728
Slc9a9	6.58717	6.776	6.76281	6.38424	6.26692	6.50828	6.39744	NM_177909	Slc9a9	Mus musculus solute carrier family 9 (sodium/hydrogen exchanger), member 9 (Slc9a9), mRNA [NM_177909]	-0.319437	0.0034617	6.38922	6.70866
Slc9a7	8.85641	8.61399	8.56823	8.01399	8.3862	8.21418	8.20653	ENSMUST00000151845	Slc9a7	solute carrier family 9 (sodium/hydrogen exchanger), member 7 [Source:MGI Symbol;Acc:MGI:2444530] [ENSMUST00000151845]	-0.474319	0.00346473	8.20523	8.67954
6430548M08Rik	7.94848	7.57698	7.8898	7.26652	7.40135	7.41389	7.13358	NM_172286	6430548M08Rik	Mus musculus RIKEN cDNA 6430548M08 gene (6430548M08Rik), transcript variant 1, mRNA [NM_172286]	-0.501252	0.00348497	7.30383	7.80509
Gjb2	6.87952	6.9447	7.33763	5.91676	6.49464	6.42564	6.0007	NM_008125	Gjb2	Mus musculus gap junction protein, beta 2 (Gjb2), mRNA [NM_008125]	-0.84452	0.0034889	6.20943	7.05395
Ptbp3	7.93663	7.96788	7.81851	7.47597	7.72139	7.62571	7.63447	NM_144904	Ptbp3	Mus musculus polypyrimidine tract binding protein 3 (Ptbp3), transcript variant 1, mRNA [NM_144904]	-0.293286	0.00359293	7.61439	7.90767
Tubgcp3	6.14541	6.05414	6.08635	6.19934	6.21561	6.262	6.26268	ENSMUST00000164861	Tubgcp3	tubulin, gamma complex associated protein 3 [Source:MGI Symbol;Acc:MGI:2183752] [ENSMUST00000164861]	0.139608	0.00363975	6.23491	6.0953
Pak4	11.1994	11.1616	11.1002	10.685	10.9896	10.7874	10.6562	NM_027470	Pak4	Mus musculus p21 protein (Cdc42/Rac)-activated kinase 4 (Pak4), mRNA [NM_027470]	-0.374178	0.00364406	10.7796	11.1537
Dpp4	6.39152	6.39754	6.29508	6.20936	6.14142	6.22326	6.09467	ENSMUST00000151818	Dpp4	dipeptidylpeptidase 4 [Source:MGI Symbol;Acc:MGI:94919] [ENSMUST00000151818]	-0.194201	0.00367001	6.16718	6.36138
Hic1	5.99604	6.46639	6.14803	6.77854	6.65371	6.61989	6.74525	NM_010430	Hic1	Mus musculus hypermethylated in cancer 1 (Hic1), transcript variant 1, mRNA [NM_010430]	0.49586	0.00369518	6.69935	6.20349
LOC102641639	6.18973	6.19325	6.30065	5.91676	6.04221	6.04226	6.06393	XR_400206	LOC102641639	PREDICTED: Mus musculus uncharacterized LOC102641639 (LOC102641639), ncRNA [XR_400206]	-0.211588	0.00372396	6.01629	6.22788
Cthrc1	6.11141	6.20121	6.09303	5.97417	6.02767	5.93905	5.95547	AK090258	Cthrc1	Mus musculus 13 days embryo spinal cord cDNA, RIKEN full-length enriched library, clone:G630029K15 product:unclassifiable, full insert sequence. [AK090258]	-0.16113	0.00375741	5.97409	6.13522
Ccbl2	7.03638	7.09097	7.15187	6.65933	6.81189	6.93798	6.73523	ENSMUST00000044392	Ccbl2	cysteine conjugate-beta lyase 2 [Source:MGI Symbol;Acc:MGI:2677849] [ENSMUST00000044392]	-0.306969	0.00377934	6.78611	7.09308
Gphb5	6.1255	6.05078	6.06291	5.81366	5.92795	5.95408	5.81732	NM_175644	Gphb5	Mus musculus glycoprotein hormone beta 5 (Gphb5), mRNA [NM_175644]	-0.201476	0.00378824	5.87825	6.07973
Dnaja1	9.21731	9.58249	9.59578	8.70894	9.04899	9.01212	8.72694	NM_001164671	Dnaja1	Mus musculus DnaJ (Hsp40) homolog, subfamily A, member 1 (Dnaja1), transcript variant 1, mRNA [NM_001164671]	-0.590946	0.00379157	8.87425	9.46519
ENSMUST00000122397	9.22829	9.44372	9.49948	10.0715	10.3135	9.6981	10.1289	ENSMUST00000122397		predicted gene 11686 [Source:MGI Symbol;Acc:MGI:3652311] [ENSMUST00000122397]	0.66252	0.00380241	10.053	9.3905
Abcb11	6.51675	6.22506	6.44286	6.1282	6.08635	6.08888	6.0396	NM_021022	Abcb11	Mus musculus ATP-binding cassette, sub-family B (MDR/TAP), member 11 (Abcb11), mRNA [NM_021022]	-0.309134	0.0038025	6.08576	6.39489
Rcor2	6.63344	6.74601	6.55689	6.92574	6.93784	7.06192	7.24711	ENSMUST00000140442	Rcor2	REST corepressor 2 [Source:MGI Symbol;Acc:MGI:1859854] [ENSMUST00000140442]	0.397707	0.00381975	7.04315	6.64545
Cpeb1	7.04707	6.89951	7.2327	6.57163	6.59043	6.80522	6.64038	ENSMUST00000136689	Cpeb1	cytoplasmic polyadenylation element binding protein 1 [Source:MGI Symbol;Acc:MGI:108442] [ENSMUST00000136689]	-0.407847	0.00383319	6.65191	7.05976
Plekha2	6.6612	6.70926	6.62633	6.76753	6.81778	6.78122	6.84737	NM_031257	Plekha2	Mus musculus pleckstrin homology domain-containing, family A (phosphoinositide binding specific) member 2 (Plekha2), mRNA [NM_031257]	0.137876	0.00383737	6.80348	6.6656
Vhl	7.06834	7.35363	7.10196	6.88952	6.87208	6.70285	6.7553	NM_009507	Vhl	Mus musculus von Hippel-Lindau tumor suppressor (Vhl), mRNA [NM_009507]	-0.369706	0.00384696	6.80494	7.17464
Cntfr	7.24145	6.82959	6.87092	7.74127	7.56457	7.36388	7.51411	NM_001146080	Cntfr	Mus musculus ciliary neurotrophic factor receptor (Cntfr), transcript variant 3, mRNA [NM_001146080]	0.565303	0.00385504	7.54596	6.98065
Dynlrb2	7.41459	7.38021	7.3849	7.85298	7.81878	7.78176	7.52753	NM_029297	Dynlrb2	Mus musculus dynein light chain roadblock-type 2 (Dynlrb2), mRNA [NM_029297]	0.352028	0.00390336	7.74526	7.39323
Prkag2	8.5766	8.67386	8.61832	8.32464	8.51685	8.37355	8.35215	NM_145401	Prkag2	Mus musculus protein kinase, AMP-activated, gamma 2 non-catalytic subunit (Prkag2), transcript variant 1, mRNA [NM_145401]	-0.231128	0.00390662	8.3918	8.62293
Srrt	6.32412	6.28834	6.19934	6.0498	6.14892	6.06637	6.11141	NM_031405	Srrt	Mus musculus serrate RNA effector molecule homolog (Arabidopsis) (Srrt), transcript variant 1, mRNA [NM_031405]	-0.176475	0.00391005	6.09412	6.2706
Mxra7	6.39152	6.38239	6.48489	6.9311	6.67387	6.66357	6.94816	NM_026280	Mxra7	Mus musculus matrix-remodelling associated 7 (Mxra7), mRNA [NM_026280]	0.384579	0.00391549	6.80418	6.4196
ENSMUST00000087714	6.72818	6.88629	6.9119	6.54148	6.55506	6.44286	6.23181	ENSMUST00000087714		histone cluster 1, H4j [Source:MGI Symbol;Acc:MGI:2448436] [ENSMUST00000087714]	-0.399319	0.00392966	6.44281	6.84212
Sema6b	6.38155	6.38855	6.44286	6.68179	6.55506	6.53953	6.56217	NM_013662	Sema6b	Mus musculus sema domain, transmembrane domain (TM), and cytoplasmic domain, (semaphorin) 6B (Sema6b), transcript variant 1, mRNA [NM_013662]	0.180315	0.00393234	6.58464	6.40432
Il13ra1	6.94656	7.20546	7.26567	7.57334	7.43637	7.71102	7.79624	NM_133990	Il13ra1	Mus musculus interleukin 13 receptor, alpha 1 (Il13ra1), mRNA [NM_133990]	0.490016	0.00394888	7.62924	7.13923
P4htm	7.59811	7.45144	7.71597	7.93487	7.84011	7.86592	7.8364	AK038927	P4htm	Mus musculus adult male hypothalamus cDNA, RIKEN full-length enriched library, clone:A230076F11 product:RIKEN cDNA 4933406E20 gene, full insert sequence. [AK038927]	0.280821	0.00396162	7.86933	7.58851
Smim22	11.8322	11.9586	11.9726	12.3237	12.0683	12.2298	12.2717	NM_001253797	Smim22	Mus musculus small integral membrane protein 22 (Smim22), transcript variant 3, mRNA [NM_001253797]	0.302212	0.00396647	12.2234	11.9212
Phkg2	8.34396	8.2536	8.31248	8.73579	8.53771	8.66159	8.95614	ENSMUST00000129457	Phkg2	phosphorylase kinase, gamma 2 (testis) [Source:MGI Symbol;Acc:MGI:1916211] [ENSMUST00000129457]	0.419461	0.00401611	8.72281	8.30335
Prph2	5.81823	5.83457	5.83096	5.72812	5.76054	5.75105	5.72423	NM_008938	Prph2	Mus musculus peripherin 2 (Prph2), mRNA [NM_008938]	-0.0869369	0.00403215	5.74099	5.82792
chr2:65240793-65292293_F	6.11141	6.21302	6.30065	5.84124	6.04221	5.93905	5.84241	chr2:65240793-65292293_F		Unknown	-0.292133	0.00403626	5.91623	6.20836
CJ301664	7.34193	7.60588	7.65366	8.26045	8.23126	7.97022	7.86867	CJ301664		CJ301664 RIKEN full-length enriched mouse cDNA library, Rathke's pouches 14.5 days embryo Mus musculus cDNA clone M130010C01 3', mRNA sequence [CJ301664]	0.548823	0.00404203	8.08265	7.53382
Gfer	6.89721	6.87602	6.80928	6.95469	7.04171	7.02007	6.99672	NM_023040	Gfer	Mus musculus growth factor, erv1 (S. cerevisiae)-like (augmenter of liver regeneration) (Gfer), mRNA [NM_023040]	0.14246	0.00406835	7.0033	6.86084
9330133O14Rik	7.59416	7.41828	7.64768	8.05603	7.85537	7.8039	8.07336	NR_045696	9330133O14Rik	Mus musculus RIKEN cDNA 9330133O14 gene (9330133O14Rik), long non-coding RNA [NR_045696]	0.393794	0.00408146	7.94717	7.55337
DXBay18	6.78379	7.12447	7.16169	7.85902	7.42676	7.65134	7.50521	NM_001025384	DXBay18	Mus musculus DNA segment, Chr X, Baylor 18 (DXBay18), mRNA [NM_001025384]	0.587266	0.00412543	7.61058	7.02332
ENSMUST00000121764	7.83433	7.67794	7.51322	8.0821	8.03136	8.20449	7.9516	ENSMUST00000121764		predicted gene 15644 [Source:MGI Symbol;Acc:MGI:3783088] [ENSMUST00000121764]	0.392229	0.00413399	8.06739	7.67516
Zfp354a	6.27559	6.32787	6.32934	6.10369	6.15905	6.22483	6.1672	NM_009329	Zfp354a	Mus musculus zinc finger protein 354A (Zfp354a), mRNA [NM_009329]	-0.147241	0.00413501	6.16369	6.31093
Gm32566	5.96485	6.0212	6.00338	6.1282	6.34019	6.23786	6.18336	XR_865328	Gm32566	PREDICTED: Mus musculus predicted gene, 32566 (Gm32566), transcript variant X2, ncRNA [XR_865328]	0.225927	0.00414465	6.2224	5.99648
Ccdc85a	5.83277	5.8543	5.89643	5.97417	5.96182	5.94449	5.99532	ENSMUST00000109501	Ccdc85a	coiled-coil domain containing 85A [Source:MGI Symbol;Acc:MGI:2445069] [ENSMUST00000109501]	0.107783	0.00415359	5.96895	5.86117
Gpr62	6.18973	6.21302	6.23113	6.3212	6.34019	6.38664	6.46267	NM_001159652	Gpr62	Mus musculus G protein-coupled receptor 62 (Gpr62), mRNA [NM_001159652]	0.166379	0.00417377	6.37767	6.21129
1810032O08Rik	6.99995	7.18105	6.82046	7.43691	7.42676	7.37701	7.28051	NR_027821	1810032O08Rik	Mus musculus RIKEN cDNA 1810032O08 gene (1810032O08Rik), transcript variant 3, long non-coding RNA [NR_027821]	0.379813	0.00420528	7.3803	7.00048
Ly6g5c	5.87464	5.97171	5.9574	5.78685	5.82733	5.72228	5.77375	NM_148947	Ly6g5c	Mus musculus lymphocyte antigen 6 complex, locus G5C (Ly6g5c), mRNA [NM_148947]	-0.15703	0.00425538	5.77755	5.93458
Pde4dip	8.77577	8.64693	8.7761	8.52051	8.55302	8.33239	8.40428	ENSMUST00000163531	Pde4dip	phosphodiesterase 4D interacting protein (myomegalin) [Source:MGI Symbol;Acc:MGI:1891434] [ENSMUST00000163531]	-0.280386	0.00426481	8.45255	8.73294
Rnf145	6.356	6.3305	6.34579	6.43712	6.48214	6.55106	6.58389	NM_028862	Rnf145	Mus musculus ring finger protein 145 (Rnf145), transcript variant 1, mRNA [NM_028862]	0.169452	0.00427117	6.51355	6.3441
Chil6	6.0688	6.06213	5.96979	5.8921	5.8764	5.93062	5.88253	NM_178412	Chil6	Mus musculus chitinase-like 6 (Chil6), mRNA [NM_178412]	-0.138164	0.00427389	5.89541	6.03358
Cep95	7.35074	7.36315	7.19974	6.9419	7.14084	7.05495	7.03651	NM_177088	Cep95	Mus musculus centrosomal protein 95 (Cep95), transcript variant 1, mRNA [NM_177088]	-0.260995	0.00428362	7.04355	7.30454
Shkbp1	7.24602	7.13	7.19401	7.50132	7.57959	7.33577	7.42348	AK048719	Shkbp1	Mus musculus 0 day neonate cerebellum cDNA, RIKEN full-length enriched library, clone:C230018M22 product:inferred: Mus musculus SETA binding protein 1 (Sb1) mRNA, complete cds, full insert sequence. [AK048719]	0.270033	0.00433332	7.46004	7.19001
Sec11c	8.149	8.72108	8.32927	7.09233	7.64481	7.72773	6.92412	NM_025468	Sec11c	Mus musculus SEC11 homolog C (S. cerevisiae) (Sec11c), mRNA [NM_025468]	-1.05254	0.00436672	7.34725	8.39978
Rexo1	6.76781	6.66873	6.77989	7.24165	6.92306	7.02575	7.0799	NM_025852	Rexo1	Mus musculus REX1, RNA exonuclease 1 homolog (S. cerevisiae) (Rexo1), mRNA [NM_025852]	0.328781	0.00439593	7.06759	6.73881
Ybx1	10.1347	10.3108	10.2375	9.89682	9.99961	9.94265	10.0751	M60419	Ybx1	Mouse Y-box binding protein 1/DNA binding protein B mRNA, complete cds. [M60419]	-0.249108	0.00439869	9.97855	10.2277
Gm26710	6.18973	6.13543	6.37971	5.80129	5.99747	5.97737	5.87201	AK133627	Gm26710	Mus musculus adult male pituitary gland cDNA, RIKEN full-length enriched library, clone:5330420K15 product:unclassifiable, full insert sequence. [AK133627]	-0.322918	0.00440718	5.91204	6.23495
2010204K13Rik	7.60096	7.56801	7.87579	8.22214	8.18968	7.9371	8.09267	AK002502	2010204K13Rik	Mus musculus adult male kidney cDNA, RIKEN full-length enriched library, clone:0610010M13 product:hypothetical protein, full insert sequence. [AK002502]	0.428811	0.00449706	8.1104	7.68159
Paqr9	6.39152	6.26088	6.35904	6.54148	6.48489	6.51764	6.46267	ENSMUST00000079597	Paqr9	progestin and adipoQ receptor family member IX [Source:MGI Symbol;Acc:MGI:1922802] [ENSMUST00000079597]	0.164523	0.00450324	6.50167	6.33715
1700020L24Rik	6.18973	6.24036	6.11439	6.42678	6.41173	6.34738	6.30017	NM_025492	1700020L24Rik	Mus musculus RIKEN cDNA 1700020L24 gene (1700020L24Rik), mRNA [NM_025492]	0.190024	0.00455598	6.37151	6.18149
Nelfe	8.16686	8.08345	8.11446	8.23642	8.22791	8.32633	8.29951	NM_001045864	Nelfe	Mus musculus negative elongation factor complex member E, Rdbp (Nelfe), transcript variant 3, mRNA [NM_001045864]	0.150951	0.00460789	8.27254	8.12159
Lrrc10b	9.5623	9.63419	9.89405	9.98044	10.0992	10.0445	10.1908	NM_001111140	Lrrc10b	Mus musculus leucine rich repeat containing 10B (Lrrc10b), mRNA [NM_001111140]	0.381904	0.00464258	10.0788	9.69685
Scd2	9.66854	10.0588	9.58836	8.82052	8.98948	9.19814	9.3345	NM_009128	Scd2	Mus musculus stearoyl-Coenzyme A desaturase 2 (Scd2), mRNA [NM_009128]	-0.686239	0.00464425	9.08566	9.7719
Miip	6.7898	6.78811	6.75784	6.90984	6.99679	7.07651	6.91126	NM_001025365	Miip	Mus musculus migration and invasion inhibitory protein (Miip), mRNA [NM_001025365]	0.195016	0.00465228	6.9736	6.77858
chr4:21683562-21694350_F	5.87464	5.87464	5.88078	5.78685	5.80109	5.80631	5.80723	chr4:21683562-21694350_F		Unknown	-0.0763153	0.0046633	5.80037	5.87669
chr8:72663591-72671154_F	7.7056	7.90514	8.03002	8.17038	8.26873	8.16434	8.32086	chr8:72663591-72671154_F		Unknown	0.350825	0.00466924	8.23108	7.88025
Galnt9	5.96485	6.20121	6.01705	6.45642	6.42818	6.25471	6.54507	NM_198306	Galnt9	Mus musculus UDP-N-acetyl-alpha-D-galactosamine:polypeptide N-acetylgalactosaminyltransferase 9 (Galnt9), transcript variant A, mRNA [NM_198306]	0.360062	0.00467666	6.4211	6.06104
Rabep2	7.87858	7.82463	7.7746	8.13678	7.95649	8.03569	8.17457	ENSMUST00000133300	Rabep2	rabaptin, RAB GTPase binding effector protein 2 [Source:MGI Symbol;Acc:MGI:1917564] [ENSMUST00000133300]	0.24995	0.00472758	8.07588	7.82593
BC128469	6.95317	6.80674	6.84737	7.06026	7.00924	7.07651	7.1573	BC128469		Mus musculus cDNA clone IMAGE:40090117. [BC128469]	0.206733	0.00472991	7.07583	6.86909
Pcdhb12	6.02385	5.97171	6.0514	5.75736	5.92795	5.80631	5.79337	NM_053137	Pcdhb12	Mus musculus protocadherin beta 12 (Pcdhb12), mRNA [NM_053137]	-0.194401	0.00473244	5.82125	6.01565
Rps27	13.5224	13.4564	13.4321	13.6963	13.7784	13.5733	13.726	NM_027015	Rps27	Mus musculus ribosomal protein S27 (Rps27), transcript variant 1, mRNA [NM_027015]	0.223218	0.00474391	13.6935	13.4703
Mlph	6.29934	6.40627	6.01988	5.8676	5.8895	5.88078	5.84241	NM_053015	Mlph	Mus musculus melanophilin (Mlph), mRNA [NM_053015]	-0.37176	0.00474641	5.87007	6.24183
Samhd1	6.54178	6.49441	6.39037	6.63866	6.69322	6.69862	6.60993	NM_018851	Samhd1	Mus musculus SAM domain and HD domain, 1 (Samhd1), transcript variant 1, mRNA [NM_018851]	0.18459	0.00477301	6.66011	6.47552
Kcnh5	5.99604	5.95547	5.88078	5.75736	5.82733	5.7903	5.81732	NM_172805	Kcnh5	Mus musculus potassium voltage-gated channel, subfamily H (eag-related), member 5 (Kcnh5), mRNA [NM_172805]	-0.146016	0.00477758	5.79808	5.9441
Lamtor4	10.4776	10.695	10.855	11.0235	11.0667	10.9986	11.0387	NM_001081108	Lamtor4	Mus musculus late endosomal/lysosomal adaptor, MAPK and MTOR activator 4 (Lamtor4), mRNA [NM_001081108]	0.356012	0.00478772	11.0319	10.6759
Tbc1d10b	8.41788	8.39048	8.25888	8.54639	8.56084	8.55049	8.49459	NM_144522	Tbc1d10b	Mus musculus TBC1 domain family, member 10b (Tbc1d10b), mRNA [NM_144522]	0.182329	0.0047932	8.53808	8.35575
0610037L13Rik	7.88322	7.73589	7.92039	8.16919	8.0099	8.07386	8.09267	NM_028754	0610037L13Rik	Mus musculus RIKEN cDNA 0610037L13 gene (0610037L13Rik), mRNA [NM_028754]	0.239905	0.00479651	8.0864	7.8465
AK016435	5.83277	5.83457	5.85466	5.75736	5.77469	5.75105	5.72423	AK016435		Mus musculus adult male testis cDNA, RIKEN full-length enriched library, clone:4931406G06 product:hypothetical protein, full insert sequence. [AK016435]	-0.0888327	0.00483581	5.75183	5.84067
Slc6a4	5.92639	5.90506	5.934	5.77375	5.83818	5.84537	5.80723	ENSMUST00000137819	Slc6a4	solute carrier family 6 (neurotransmitter transporter, serotonin), member 4 [Source:MGI Symbol;Acc:MGI:96285] [ENSMUST00000137819]	-0.105682	0.00491539	5.81613	5.92182
Slc38a2	7.54805	7.99957	7.57334	6.98243	6.99108	7.35772	7.08944	BC027259	Slc38a2	Mus musculus solute carrier family 38, member 2, mRNA (cDNA clone IMAGE:3493338), with apparent retained intron. [BC027259]	-0.601819	0.0049416	7.10517	7.70699
Mrpl54	9.78121	9.62387	9.87215	10.0613	9.95253	10.186	10.1267	NM_025317	Mrpl54	Mus musculus mitochondrial ribosomal protein L54 (Mrpl54), mRNA [NM_025317]	0.322562	0.00502329	10.0816	9.75908
Tenm2	6.17404	6.20121	6.15001	5.99451	6.09981	6.04998	5.99303	ENSMUST00000149787	Tenm2	teneurin transmembrane protein 2 [Source:MGI Symbol;Acc:MGI:1345184] [ENSMUST00000149787]	-0.140758	0.00504715	6.03433	6.17509
Spry2	6.15062	6.17079	6.14803	6.08078	6.07442	6.05311	6.01225	NM_011897	Spry2	Mus musculus sprouty homolog 2 (Drosophila) (Spry2), mRNA [NM_011897]	-0.101339	0.00505203	6.05514	6.15648
chr5:112205091-112240992_R	7.03638	7.03232	7.4048	6.39632	6.86589	6.44936	6.46267	chr5:112205091-112240992_R		Unknown	-0.614272	0.00506025	6.54356	7.15783
Stam2	6.11785	6.09705	6.14467	6.26999	6.19724	6.21121	6.26268	ENSMUST00000155516	Stam2	signal transducing adaptor molecule (SH3 domain and ITAM motif) 2 [Source:MGI Symbol;Acc:MGI:1929100] [ENSMUST00000155516]	0.115423	0.00509995	6.23528	6.11986
Mzt1	7.37619	7.6278	7.37468	7.10548	7.21497	6.99697	7.16476	NM_175245	Mzt1	Mus musculus mitotic spindle organizing protein 1 (Mzt1), mRNA [NM_175245]	-0.33901	0.00510512	7.12055	7.45956
Gm2138	7.89298	7.34637	7.4048	6.98633	6.99679	7.05495	6.96642	AK086623	Gm2138	Mus musculus 15 days embryo head cDNA, RIKEN full-length enriched library, clone:D930042E23 product:unclassifiable, full insert sequence. [AK086623]	-0.546927	0.00511809	7.00112	7.54805
Tmem164	7.63949	7.88242	7.52621	7.33215	7.13742	7.34286	7.33258	AK081890	Tmem164	Mus musculus 16 days embryo head cDNA, RIKEN full-length enriched library, clone:C130085D15 product:hypothetical protein, full insert sequence. [AK081890]	-0.396455	0.00517308	7.28625	7.68271
Nubp1	8.43887	8.36085	8.32927	8.85545	8.74253	8.57633	8.58977	NM_011955	Nubp1	Mus musculus nucleotide binding protein 1 (Nubp1), mRNA [NM_011955]	0.31469	0.00522585	8.69102	8.37633
Crip1	10.7782	10.6743	10.35	11.002	11.253	11.3586	11.6619	NM_007763	Crip1	Mus musculus cysteine-rich protein 1 (intestinal) (Crip1), mRNA [NM_007763]	0.718043	0.00524913	11.3189	10.6008
Amy2a4	6.26714	6.29374	6.68918	5.81366	5.96182	6.06637	5.81732	NM_001160150	Amy2a4	Mus musculus amylase 2a4 (Amy2a4), mRNA [NM_001160150]	-0.501897	0.00525881	5.91479	6.41669
BX527097	6.05414	6.10842	6.17981	5.81366	5.9527	5.97737	5.87201	BX527097		BX527097 Soares mouse lymph node NbMLN Mus musculus cDNA clone IMAGp998E141564 ; IMAGE:642805, mRNA sequence [BX527097]	-0.210193	0.00529185	5.90393	6.11413
Zwilch	5.923	5.95547	5.92309	5.80631	5.83773	5.85549	5.85875	NM_026507	Zwilch	Mus musculus zwilch kinetochore protein (Zwilch), mRNA [NM_026507]	-0.0942803	0.0052993	5.83957	5.93385
Pfn4	5.96485	6.00311	6.0396	5.91676	5.90334	5.88078	5.89937	NM_028376	Pfn4	Mus musculus profilin family, member 4 (Pfn4), mRNA [NM_028376]	-0.102457	0.00529977	5.90006	6.00252
Sesn2	8.27721	8.43576	8.21534	9.08374	8.64725	8.6507	8.83378	NM_144907	Sesn2	Mus musculus sestrin 2 (Sesn2), mRNA [NM_144907]	0.494429	0.0053527	8.80386	8.30944
Sp3	6.45865	6.61148	6.4527	6.79489	6.7216	6.66069	6.70293	AK047030	Sp3	Mus musculus 10 days neonate cerebellum cDNA, RIKEN full-length enriched library, clone:B930012F23 product:unclassifiable, full insert sequence. [AK047030]	0.212419	0.0053535	6.72003	6.50761
Hmces	9.3888	9.5149	9.53513	9.95623	9.66761	9.75613	9.96356	NM_173737	Hmces	Mus musculus 5-hydroxymethylcytosine (hmC) binding, ES cell specific (Hmces), mRNA [NM_173737]	0.356274	0.00537042	9.83588	9.47961
Higd2a	10.3258	10.2531	10.294	10.4599	10.5595	10.4971	10.3851	NM_025933	Higd2a	Mus musculus HIG1 domain family, member 2A (Higd2a), mRNA [NM_025933]	0.184422	0.00540009	10.4754	10.291
Ctsf	8.51075	8.62887	8.97314	9.21991	9.31732	9.09106	9.12245	NM_019861	Ctsf	Mus musculus cathepsin F (Ctsf), mRNA [NM_019861]	0.483433	0.00541121	9.18768	8.70425
Qdpr	9.92629	10.0602	10.0032	9.80233	9.69311	9.80888	9.57235	NM_024236	Qdpr	Mus musculus quinoid dihydropteridine reductase (Qdpr), mRNA [NM_024236]	-0.27739	0.00542246	9.71917	9.99656
Fnip2	6.27382	6.32098	6.25415	6.15929	6.17276	6.03197	6.07034	ENSMUST00000139171	Fnip2	folliculin interacting protein 2 [Source:MGI Symbol;Acc:MGI:2683054] [ENSMUST00000139171]	-0.174394	0.0054638	6.10859	6.28298
Sqstm1	10.462	10.5273	10.5002	10.0838	10.2051	10.2051	10.3797	NM_011018	Sqstm1	Mus musculus sequestosome 1 (Sqstm1), transcript variant 1, mRNA [NM_011018]	-0.278065	0.00546915	10.2185	10.4965
Cited2	9.20675	8.47116	8.84561	7.58466	7.9923	8.16632	8.13857	NM_010828	Cited2	Mus musculus Cbp/p300-interacting transactivator, with Glu/Asp-rich carboxy-terminal domain, 2 (Cited2), mRNA [NM_010828]	-0.870714	0.00548821	7.97046	8.84118
Rpp30	6.67991	6.6896	6.87609	6.55397	6.4759	6.52237	6.5547	NM_019428	Rpp30	Mus musculus ribonuclease P/MRP 30 subunit (Rpp30), mRNA [NM_019428]	-0.221803	0.00549991	6.52673	6.74853
Ifrd1	8.15093	8.1472	7.81851	7.29118	7.60893	7.6464	7.17399	NM_013562	Ifrd1	Mus musculus interferon-related developmental regulator 1 (Ifrd1), mRNA [NM_013562]	-0.608757	0.00550733	7.43012	8.03888
Tmigd3	8.41255	7.98959	8.04085	7.32254	7.10541	7.78929	7.4154	NM_027025	Tmigd3	Mus musculus transmembrane and immunoglobulin domain containing 3 (Tmigd3), transcript variant 2, mRNA [NM_027025]	-0.739504	0.00551919	7.40816	8.14766
C1qtnf4	8.8753	8.45875	8.72072	9.21707	9.15432	9.11311	8.98413	NM_026161	C1qtnf4	Mus musculus C1q and tumor necrosis factor related protein 4 (C1qtnf4), mRNA [NM_026161]	0.432239	0.00552031	9.11716	8.68492
Hmga2-ps1	5.84537	5.8543	5.85466	5.91676	5.97417	5.93062	5.98356	NR_037996	Hmga2-ps1	Mus musculus high mobility group AT-hook 2, pseudogene 1 (Hmga2-ps1), non-coding RNA [NR_037996]	0.0998343	0.00554841	5.95128	5.85144
Atp6v0b	9.47271	9.63006	9.62028	9.77433	9.76834	9.98509	9.88884	NM_033617	Atp6v0b	Mus musculus ATPase, H+ transporting, lysosomal V0 subunit B (Atp6v0b), mRNA [NM_033617]	0.279803	0.00556256	9.85415	9.57435
Igsf23	6.0396	5.98044	6.00338	5.81366	5.91277	5.90506	5.81732	NM_027308	Igsf23	Mus musculus immunoglobulin superfamily, member 23 (Igsf23), mRNA [NM_027308]	-0.145601	0.00556337	5.8622	6.0078
Zfp689	7.4571	7.25512	7.39391	7.87466	7.72978	7.79276	7.53649	NM_175163	Zfp689	Mus musculus zinc finger protein 689 (Zfp689), mRNA [NM_175163]	0.364711	0.00563066	7.73342	7.36871
Pigk	8.20795	8.37087	8.49745	8.1174	8.05468	7.94841	8.08681	NM_178016	Pigk	Mus musculus phosphatidylinositol glycan anchor biosynthesis, class K (Pigk), transcript variant 2, mRNA [NM_178016]	-0.306936	0.00564687	8.05182	8.35876
Atp8a1	6.74373	6.64186	6.79133	6.61359	6.51607	6.53251	6.50918	NM_001038999	Atp8a1	Mus musculus ATPase, aminophospholipid transporter (APLT), class I, type 8A, member 1 (Atp8a1), transcript variant 1, mRNA [NM_001038999]	-0.182803	0.00565146	6.54284	6.72564
Itfg1	10.0931	10.4814	10.5095	9.51007	10.0573	9.55516	9.57544	NM_028007	Itfg1	Mus musculus integrin alpha FG-GAP repeat containing 1 (Itfg1), mRNA [NM_028007]	-0.686831	0.00568211	9.67448	10.3613
Trim46	6.96769	6.80199	6.85762	7.04655	7.04512	7.11874	7.20118	NM_183037	Trim46	Mus musculus tripartite motif-containing 46 (Trim46), transcript variant 2, mRNA [NM_183037]	0.22713	0.00570775	7.1029	6.87577
AV373117	6.02385	6.00311	5.934	5.81366	5.80109	5.90506	5.84241	AV373117		AV373117 RIKEN full-length enriched, adult male colon Mus musculus cDNA clone 9030621G15 3'. [AV373117]	-0.14643	0.00572769	5.84055	5.98698
Usp47	6.74365	6.75419	6.7618	6.64747	6.67387	6.55451	6.61043	AK083763	Usp47	Mus musculus 12 days embryo spinal ganglion cDNA, RIKEN full-length enriched library, clone:D130005F08 product:unclassifiable, full insert sequence. [AK083763]	-0.131641	0.00575992	6.62157	6.75321
chr2:79517813-79518321_F	5.96485	5.87464	5.94742	5.81366	5.81274	5.83096	5.81732	chr2:79517813-79518321_F		Unknown	-0.1103	0.00576267	5.81867	5.92897
Zfp710	8.28851	8.23051	8.03885	8.5599	8.37616	8.45853	8.54274	AK083979	Zfp710	Mus musculus 12 days embryo spinal ganglion cDNA, RIKEN full-length enriched library, clone:D130071H01 product:weakly similar to ZINC FINGER PROTEIN [Fugu rubripes], full insert sequence. [AK083979]	0.298373	0.00580388	8.48433	8.18596
Rhobtb1	9.34333	9.1191	9.2946	8.26478	8.6258	8.93276	8.6834	NM_001252638	Rhobtb1	Mus musculus Rho-related BTB domain containing 1 (Rhobtb1), transcript variant 4, mRNA [NM_001252638]	-0.625656	0.00580997	8.62669	9.25234
chr5:139230332-139230823_R	9.16274	9.17334	9.01645	9.42078	9.35997	9.30993	9.57898	chr5:139230332-139230823_R		Unknown	0.299907	0.0058287	9.41742	9.11751
C1qtnf6	6.78008	6.68471	6.78706	7.02061	6.89858	6.87061	6.98212	NM_028331	C1qtnf6	Mus musculus C1q and tumor necrosis factor related protein 6 (C1qtnf6), transcript variant 1, mRNA [NM_028331]	0.192365	0.00584346	6.94298	6.75062
Aldh3b1	8.09851	7.70798	7.72107	8.97875	8.66659	8.18943	8.78513	NM_026316	Aldh3b1	Mus musculus aldehyde dehydrogenase 3 family, member B1 (Aldh3b1), mRNA [NM_026316]	0.812454	0.00592659	8.65497	7.84252
Becn1	7.08894	7.41238	7.25068	6.60704	6.92532	6.92408	6.8294	NM_019584	Becn1	Mus musculus beclin 1, autophagy related (Becn1), mRNA [NM_019584]	-0.429206	0.00592987	6.82146	7.25067
Dhcr24	7.51904	7.52648	7.83414	8.04437	8.08137	8.03087	7.86438	NM_053272	Dhcr24	Mus musculus 24-dehydrocholesterol reductase (Dhcr24), mRNA [NM_053272]	0.378697	0.00593756	8.00525	7.62655
Aldh7a1	9.08982	9.28352	9.2375	8.61959	9.02877	8.78614	8.74781	NM_001127338	Aldh7a1	Mus musculus aldehyde dehydrogenase family 7, member A1 (Aldh7a1), transcript variant 2, mRNA [NM_001127338]	-0.408034	0.00597678	8.79558	9.20361
Gps1	10.5043	10.5486	10.4448	10.7989	10.601	10.8562	10.8467	NM_145370	Gps1	Mus musculus G protein pathway suppressor 1 (Gps1), transcript variant 1, mRNA [NM_145370]	0.276446	0.00600176	10.7757	10.4992
Gm35678	6.16337	6.09705	6.07085	5.8921	5.99747	6.0007	5.92795	XR_395896	Gm35678	PREDICTED: Mus musculus predicted gene, 35678 (Gm35678), transcript variant X2, ncRNA [XR_395896]	-0.15587	0.0060607	5.95455	6.11042
Il17rc	7.73601	7.53857	8.04385	7.415	7.16701	7.22877	7.29118	AK033890	Il17rc	Mus musculus adult male diencephalon cDNA, RIKEN full-length enriched library, clone:9330110N14 product:unclassifiable, full insert sequence. [AK033890]	-0.497317	0.00606678	7.27549	7.77281
BB114814	6.02385	6.06599	5.934	5.84124	5.8764	5.88078	5.87201	XM_006508432	BB114814	PREDICTED: Mus musculus expressed sequence BB114814 (BB114814), mRNA [XM_006508432]	-0.140337	0.00608705	5.86761	6.00794
Pdlim7	6.83584	6.83914	6.93167	7.09472	7.05271	6.97954	7.17262	ENSMUST00000153230	Pdlim7	PDZ and LIM domain 7 [Source:MGI Symbol;Acc:MGI:1914649] [ENSMUST00000153230]	0.206014	0.00611195	7.0749	6.86888
Mogs	10.3343	10.0829	10.1456	9.87567	9.76143	9.99903	9.7441	NM_020619	Mogs	Mus musculus mannosyl-oligosaccharide glucosidase (Mogs), mRNA [NM_020619]	-0.342555	0.00611888	9.84506	10.1876
Sgk2	7.72677	7.69279	7.62446	6.99672	6.777	7.21508	7.40485	NM_001291154	Sgk2	Mus musculus serum/glucocorticoid regulated kinase 2 (Sgk2), transcript variant 3, mRNA [NM_001291154]	-0.582926	0.00612814	7.09841	7.68134
Slc16a10	7.86113	7.41828	8.09361	7.17047	6.92532	7.13413	7.26696	NM_001114332	Slc16a10	Mus musculus solute carrier family 16 (monocarboxylic acid transporters), member 10 (Slc16a10), transcript variant 1, mRNA [NM_001114332]	-0.666786	0.00613347	7.12422	7.79101
Fastkd5	6.94055	7.04895	7.04402	6.79094	6.90445	6.84004	6.86589	NM_198176	Fastkd5	Mus musculus FAST kinase domains 5 (Fastkd5), transcript variant 1, mRNA [NM_198176]	-0.16084	0.00615202	6.85033	7.01117
Brd9	7.35688	7.41091	7.31564	7.75338	7.46771	7.77319	7.74508	NM_001024508	Brd9	Mus musculus bromodomain containing 9 (Brd9), transcript variant 1, mRNA [NM_001024508]	0.323695	0.00617002	7.68484	7.36114
Zbtb33	6.20248	6.26088	6.26915	6.15791	6.10842	6.03197	6.02437	NM_020256	Zbtb33	Mus musculus zinc finger and BTB domain containing 33 (Zbtb33), transcript variant 1, mRNA [NM_020256]	-0.163502	0.00618207	6.08067	6.24417
Gm15743	6.16337	6.20121	6.0514	6.47808	6.30434	6.30847	6.46267	XR_396976	Gm15743	PREDICTED: Mus musculus predicted gene 15743 (Gm15743), misc_RNA [XR_396976]	0.249731	0.00619761	6.38839	6.13866
Ago4	6.38155	6.37971	6.34858	6.5365	6.43236	6.51262	6.48232	NM_153177	Ago4	Mus musculus argonaute RISC catalytic subunit 4 (Ago4), mRNA [NM_153177]	0.121001	0.00622108	6.49095	6.36995
ENSMUST00000040703	6.35964	6.34008	6.43174	6.06752	6.07442	6.2716	5.98356	ENSMUST00000040703		myosin XVB [Source:MGI Symbol;Acc:MGI:2685534] [ENSMUST00000040703]	-0.277879	0.0062331	6.09928	6.37715
Vps39	8.78513	8.5625	8.51685	9.34212	8.96978	9.00745	8.98115	NM_147153	Vps39	Mus musculus vacuolar protein sorting 39 (yeast) (Vps39), transcript variant 1, mRNA [NM_147153]	0.453632	0.00623893	9.07512	8.62149
ENSMUST00000197515	6.42798	6.52181	6.56071	6.66861	6.69491	6.77876	6.90009	ENSMUST00000197515		immunoglobulin kappa variable 17-121 [Source:MGI Symbol;Acc:MGI:3647671] [ENSMUST00000197515]	0.257093	0.00626003	6.76059	6.5035
Spsb2	9.62359	9.47116	9.43222	10.1202	9.78999	10.462	10.087	NM_001306050	Spsb2	Mus musculus splA/ryanodine receptor domain and SOCS box containing 2 (Spsb2), transcript variant 2, mRNA [NM_001306050]	0.605819	0.00626633	10.1148	9.50899
Aass	6.7637	7.03481	6.82959	6.41526	6.49901	6.68893	6.50918	NM_013930	Aass	Mus musculus aminoadipate-semialdehyde synthase (Aass), mRNA [NM_013930]	-0.347938	0.00633361	6.52809	6.87603
Rab42	6.15062	6.14965	6.1255	5.90506	5.93905	5.96072	6.07646	XM_006538847	Rab42	PREDICTED: Mus musculus RAB42, member RAS oncogene family (Rab42), transcript variant X1, mRNA [XM_006538847]	-0.171602	0.0063591	5.97032	6.14192
Ccnd3	7.93663	7.94639	7.98686	8.24725	8.0415	8.15696	8.23211	ENSMUST00000182281	Ccnd3	cyclin D3 [Source:MGI Symbol;Acc:MGI:88315] [ENSMUST00000182281]	0.21283	0.00637781	8.16946	7.95663
Arfgap3	9.21289	9.10237	9.38547	8.91959	8.74906	8.60806	8.32432	NM_025445	Arfgap3	Mus musculus ADP-ribosylation factor GTPase activating protein 3 (Arfgap3), mRNA [NM_025445]	-0.583317	0.00639352	8.65026	9.23358
Trappc5	9.40249	9.26591	9.63036	9.9274	9.6897	9.80309	9.83101	NM_025701	Trappc5	Mus musculus trafficking protein particle complex 5 (Trappc5), mRNA [NM_025701]	0.379877	0.00645298	9.8128	9.43292
Ptf1a	7.67865	8.41894	7.66643	6.08888	6.91198	7.196	6.38752	NM_018809	Ptf1a	Mus musculus pancreas specific transcription factor, 1a (Ptf1a), mRNA [NM_018809]	-1.27524	0.0064686	6.64609	7.92134
Gdap1l1	10.2934	10.3598	10.5312	10.9765	10.675	10.6442	10.8408	NM_144891	Gdap1l1	Mus musculus ganglioside-induced differentiation-associated protein 1-like 1 (Gdap1l1), mRNA [NM_144891]	0.389317	0.00649147	10.7841	10.3948
Npy6r	5.81823	5.78592	5.78032	5.67573	5.72033	5.66879	5.72423	NM_010935	Npy6r	Mus musculus neuropeptide Y receptor Y6 (Npy6r), mRNA [NM_010935]	-0.0975541	0.00650259	5.69727	5.79482
Diras2	6.20248	6.28112	6.35904	7.35858	6.69491	7.17297	6.71875	NM_001024474	Diras2	Mus musculus DIRAS family, GTP-binding RAS-like 2 (Diras2), mRNA [NM_001024474]	0.705424	0.00651864	6.9863	6.28088
Cops5	9.41014	9.48022	9.45321	9.59268	9.51521	9.6043	9.56876	NM_013715	Cops5	Mus musculus COP9 (constitutive photomorphogenic) homolog, subunit 5 (Arabidopsis thaliana) (Cops5), transcript variant 1, mRNA [NM_013715]	0.122384	0.00655414	9.57024	9.44786
Itfg3	10.6988	11.1117	10.9221	12.2298	11.4916	11.4576	12.1148	NM_207217	Itfg3	Mus musculus integrin alpha FG-GAP repeat containing 3 (Itfg3), transcript variant 2, mRNA [NM_207217]	0.91263	0.00664022	11.8235	10.9108
chr14:73729977-73751877_R	6.33913	6.40627	6.2809	5.95408	6.08635	6.19841	6.13546	chr14:73729977-73751877_R		Unknown	-0.248525	0.006694	6.09358	6.3421
6430706H07Rik	5.87464	5.98709	5.96979	6.10977	6.05207	6.13506	6.06393	AK032614	6430706H07Rik	Mus musculus adult male olfactory brain cDNA, RIKEN full-length enriched library, clone:6430706H07 product:unclassifiable, full insert sequence. [AK032614]	0.146369	0.00675754	6.09021	5.94384
Cbr4	7.49926	7.63218	7.61358	7.47275	7.40048	7.42057	7.36534	NM_145595	Cbr4	Mus musculus carbonyl reductase 4 (Cbr4), mRNA [NM_145595]	-0.166888	0.00675963	7.41479	7.58167
Car15	11.254	10.5989	10.331	11.6357	11.4086	11.6912	11.5443	NM_030558	Car15	Mus musculus carbonic anhydrase 15 (Car15), mRNA [NM_030558]	0.841969	0.0067678	11.5699	10.728
Slc12a8	6.72818	6.7632	7.02073	6.11562	6.61396	6.30847	6.18336	NM_134251	Slc12a8	Mus musculus solute carrier family 12 (potassium/chloride transporters), member 8 (Slc12a8), transcript variant 1, mRNA [NM_134251]	-0.532013	0.00683235	6.30535	6.83737
Best3	6.55561	6.46639	6.41254	6.3212	6.07442	6.13506	6.27648	NM_001007583	Best3	Mus musculus bestrophin 3 (Best3), mRNA [NM_001007583]	-0.276391	0.00686061	6.20179	6.47818
Gabra4	6.5916	6.52181	6.89137	5.99626	6.27814	6.36821	6.08856	ENSMUST00000199150	Gabra4	gamma-aminobutyric acid (GABA) A receptor, subunit alpha 4 [Source:MGI Symbol;Acc:MGI:95616] [ENSMUST00000199150]	-0.485466	0.0068914	6.18279	6.66826
Nlgn3	6.34927	6.19607	6.26915	6.5873	6.40263	6.47034	6.60143	ENSMUST00000065858	Nlgn3	neuroligin 3 [Source:MGI Symbol;Acc:MGI:2444609] [ENSMUST00000065858]	0.243928	0.00689523	6.51543	6.2715
Lamb3	5.91363	5.87932	5.94003	5.77438	5.81213	5.84537	5.78063	ENSMUST00000193128	Lamb3	laminin, beta 3 [Source:MGI Symbol;Acc:MGI:99915] [ENSMUST00000193128]	-0.107864	0.00691324	5.80313	5.91099
Fhdc1	9.00659	9.12961	9.15715	9.28432	9.2532	9.22715	9.33125	NM_001033301	Fhdc1	Mus musculus FH2 domain containing 1 (Fhdc1), transcript variant 2, mRNA [NM_001033301]	0.176197	0.00691491	9.27398	9.09778
Yrdc	6.74575	6.71769	6.50189	6.20392	6.4759	6.30847	6.32098	NM_153566	Yrdc	Mus musculus yrdC domain containing (E.coli) (Yrdc), mRNA [NM_153566]	-0.327794	0.0069292	6.32732	6.65511
AK007267	12.3614	12.3237	12.2076	11.8362	11.7045	12.1113	11.9763	AK007267		Mus musculus adult male testis cDNA, RIKEN full-length enriched library, clone:1700124I24 product:cytochrome c oxidase, subunit VI a, polypeptide 1, full insert sequence. [AK007267]	-0.3905	0.00693781	11.9071	12.2976
AK216459	6.72818	6.56707	7.10196	6.06752	6.36873	6.33913	6.25595	AK216459		Mus musculus cDNA, clone:Y2G0138H05, strand:unspecified. [AK216459]	-0.541234	0.00695256	6.25783	6.79907
Slc25a32	6.82702	6.73964	6.976	6.55989	6.67387	6.59846	6.47334	NM_172402	Slc25a32	Mus musculus solute carrier family 25, member 32 (Slc25a32), mRNA [NM_172402]	-0.271159	0.00702432	6.57639	6.84755
ENSMUST00000197128	6.38155	6.22506	6.47014	6.06752	6.19724	6.09975	6.06393	ENSMUST00000197128		T cell receptor alpha variable 7D-5 [Source:MGI Symbol;Acc:MGI:3649422] [ENSMUST00000197128]	-0.251807	0.00710234	6.10711	6.35892
Cystm1	6.01563	6.11215	6.07976	6.29947	6.14892	6.262	6.32098	NM_001081365	Cystm1	Mus musculus cysteine-rich transmembrane module containing 1 (Cystm1), mRNA [NM_001081365]	0.188664	0.00712494	6.25784	6.06918
Bloc1s2	8.47856	8.37745	8.36312	8.18653	8.29055	8.28009	8.18683	NM_028607	Bloc1s2	Mus musculus biogenesis of lysosomal organelles complex-1, subunit 2 (Bloc1s2), mRNA [NM_028607]	-0.170378	0.00713036	8.236	8.40638
Mns1	10.5416	10.0291	10.4534	9.70228	9.74871	9.94638	9.89508	NM_008613	Mns1	Mus musculus meiosis-specific nuclear structural protein 1 (Mns1), mRNA [NM_008613]	-0.518244	0.00715251	9.82311	10.3414
Trmt5	6.8424	6.7632	6.87273	6.73368	6.59487	6.65874	6.66349	NM_029580	Trmt5	Mus musculus TRM5 tRNA methyltransferase 5 (Trmt5), mRNA [NM_029580]	-0.163413	0.00715263	6.66269	6.82611
Cryba2	9.86084	9.69609	9.70478	8.49534	9.18654	9.26582	9.11689	NM_021541	Cryba2	Mus musculus crystallin, beta A2 (Cryba2), mRNA [NM_021541]	-0.737755	0.00716309	9.01615	9.7539
C030010C08Rik	5.71837	5.76054	5.75296	5.81366	5.82733	5.83096	5.81732	AK135037	C030010C08Rik	Mus musculus adult male olfactory brain cDNA, RIKEN full-length enriched library, clone:6430550P15 product:unclassifiable, full insert sequence. [AK135037]	0.0783612	0.00717241	5.82232	5.74396
Fgf12	6.93068	7.00016	6.82482	7.53899	7.34457	7.0814	7.45651	NM_183064	Fgf12	Mus musculus fibroblast growth factor 12 (Fgf12), transcript variant 1, mRNA [NM_183064]	0.436814	0.00717597	7.35537	6.91855
Lrrc19	8.70769	8.63077	8.36776	8.02565	7.79661	8.23051	8.19754	NM_175305	Lrrc19	Mus musculus leucine rich repeat containing 19 (Lrrc19), mRNA [NM_175305]	-0.506161	0.00718336	8.06258	8.56874
Zfp395	6.13677	6.30252	6.0514	6.45642	6.44365	6.34738	6.38752	NM_199029	Zfp395	Mus musculus zinc finger protein 395 (Zfp395), mRNA [NM_199029]	0.245183	0.00720863	6.40874	6.16356
Agt	8.16201	7.7972	8.06534	7.61901	7.0554	7.37701	7.55734	NM_007428	Agt	Mus musculus angiotensinogen (serpin peptidase inhibitor, clade A, member 8) (Agt), mRNA [NM_007428]	-0.605992	0.00724981	7.40219	8.00818
BI133935	6.67991	6.79203	6.93646	6.54148	6.58668	6.41616	6.57249	BI133935		UI-M-BH3-bsg-c-06-0-UI.s1 NIH_BMAP_M_S4 Mus musculus cDNA clone UI-M-BH3-bsg-c-06-0-UI 3', mRNA sequence [BI133935]	-0.273598	0.0072695	6.5292	6.8028
Adam32	8.05251	7.38443	7.6291	6.91169	6.67832	7.27857	6.71663	NM_001293693	Adam32	Mus musculus a disintegrin and metallopeptidase domain 32 (Adam32), transcript variant 2, mRNA [NM_001293693]	-0.792379	0.00732396	6.8963	7.68868
Mlst8	8.54274	8.33154	8.44451	8.76225	8.63842	8.60087	8.74949	NM_019988	Mlst8	Mus musculus MTOR associated protein, LST8 homolog (S. cerevisiae) (Mlst8), transcript variant 2, mRNA [NM_019988]	0.248162	0.0073241	8.68776	8.4396
Itm2c	11.1271	11.8687	10.9502	10.6171	10.4695	10.3842	10.4599	NM_022417	Itm2c	Mus musculus integral membrane protein 2C (Itm2c), mRNA [NM_022417]	-0.832696	0.00735678	10.4827	11.3154
Lrrc59	7.06026	6.99565	7.01523	6.50923	6.85688	6.7719	6.5547	NM_133807	Lrrc59	Mus musculus leucine rich repeat containing 59 (Lrrc59), mRNA [NM_133807]	-0.350534	0.00736744	6.67318	7.02371
Adm2	6.30369	6.21977	6.41254	6.06752	6.14892	6.04226	5.89937	NM_182928	Adm2	Mus musculus adrenomedullin 2 (Adm2), mRNA [NM_182928]	-0.272481	0.00737791	6.03952	6.312
Rps15	12.7633	12.593	12.8671	13.1836	13.0178	12.9416	13.0876	NM_009091	Rps15	Mus musculus ribosomal protein S15 (Rps15), mRNA [NM_009091]	0.316487	0.00739643	13.0576	12.7411
Rps3	12.0171	12.1835	12.1148	12.3027	12.4993	12.4154	12.2647	NM_012052	Rps3	Mus musculus ribosomal protein S3 (Rps3), mRNA [NM_012052]	0.265385	0.00741406	12.3705	12.1052
Arl13b	6.25122	6.32098	6.31312	6.21492	6.19419	6.12435	6.13546	NM_026577	Arl13b	Mus musculus ADP-ribosylation factor-like 13B (Arl13b), mRNA [NM_026577]	-0.127875	0.00742706	6.16723	6.29511
Dync1li1	6.32098	6.39754	6.37971	6.26379	6.29163	6.24104	6.25595	AK082950	Dync1li1	Mus musculus 12 days embryo spinal cord cDNA, RIKEN full-length enriched library, clone:C530020B06 product:DYNEIN LIGHT INTERMEDIATE CHAIN 1 homolog [Rattus norvegicus], full insert sequence. [AK082950]	-0.102974	0.00745004	6.2631	6.36608
chr4:116791819-116798263_R	6.18973	6.08297	6.19354	6.37033	6.34843	6.24433	6.32098	chr4:116791819-116798263_R		Unknown	0.165607	0.00747129	6.32102	6.15541
Lysmd1	8.46116	8.49831	8.53141	8.69695	8.74906	8.56628	8.6977	NM_153121	Lysmd1	Mus musculus LysM, putative peptidoglycan-binding, domain containing 1 (Lysmd1), mRNA [NM_153121]	0.180539	0.00747167	8.6775	8.49696
Tmem179	7.66999	7.938	8.27881	8.58977	9.41092	8.79239	8.67745	NM_178915	Tmem179	Mus musculus transmembrane protein 179 (Tmem179), mRNA [NM_178915]	0.905364	0.00749377	8.86763	7.96227
Vsig2	7.38572	6.96394	7.05742	6.66103	6.86589	6.64927	6.66008	NM_020518	Vsig2	Mus musculus V-set and immunoglobulin domain containing 2 (Vsig2), mRNA [NM_020518]	-0.426626	0.00752046	6.70907	7.13569
Exosc5	9.35243	9.16651	9.19982	9.69969	9.4086	9.57898	9.49473	NM_138586	Exosc5	Mus musculus exosome component 5 (Exosc5), transcript variant 1, mRNA [NM_138586]	0.305913	0.0075395	9.5455	9.23959
Nck1	7.45176	7.43682	7.31154	7.01714	7.196	7.2072	6.92412	NM_010878	Nck1	Mus musculus non-catalytic region of tyrosine kinase adaptor protein 1 (Nck1), mRNA [NM_010878]	-0.313927	0.00755366	7.08611	7.40004
Tmem39a	7.87858	8.20443	7.87858	7.58063	7.71151	7.61625	7.40114	NM_026407	Tmem39a	Mus musculus transmembrane protein 39a (Tmem39a), transcript variant 1, mRNA [NM_026407]	-0.409812	0.0076226	7.57738	7.98719
Slc38a5	10.4539	10.1003	10.63	8.9723	9.61308	9.90179	9.02523	NM_172479	Slc38a5	Mus musculus solute carrier family 38, member 5 (Slc38a5), mRNA [NM_172479]	-1.01664	0.00763941	9.3781	10.3947
Morc4	6.59541	6.64186	6.64914	6.52461	6.56743	6.4973	6.52597	ENSMUST00000113014	Morc4	microrchidia 4 [Source:MGI Symbol;Acc:MGI:1922996] [ENSMUST00000113014]	-0.0999787	0.00767632	6.52883	6.6288
Gm33447	8.00111	7.4763	7.60368	7.14785	7.11704	7.35772	7.10286	XR_382782	Gm33447	PREDICTED: Mus musculus predicted gene, 33447 (Gm33447), ncRNA [XR_382782]	-0.512329	0.00770559	7.18137	7.6937
Arhgef3	6.83328	6.67151	6.89137	6.56135	6.6331	6.55451	6.60161	NM_027871	Arhgef3	Mus musculus Rho guanine nucleotide exchange factor (GEF) 3 (Arhgef3), transcript variant 2, mRNA [NM_027871]	-0.21108	0.00772306	6.58764	6.79872
Proc	6.34927	6.36873	6.22108	6.95214	6.53881	6.90984	6.61516	NM_001042768	Proc	Mus musculus protein C (Proc), transcript variant 3, mRNA [NM_001042768]	0.440958	0.00774432	6.75399	6.31303
ENSMUST00000077278	6.82702	6.86217	6.79389	8.14257	7.74284	7.84045	7.10286	ENSMUST00000077278			0.879486	0.00779547	7.70718	6.82769
Sc5d	7.73601	7.93208	7.88256	7.68597	7.64273	7.67706	7.66432	NM_172769	Sc5d	Mus musculus sterol-C5-desaturase (fungal ERG3, delta-5-desaturase) homolog (S. cerevisae) (Sc5d), mRNA [NM_172769]	-0.182697	0.00785007	7.66752	7.85021
AK037107	6.70926	6.61727	6.68918	6.45642	6.48489	6.58907	6.53576	AK037107		Mus musculus adult female vagina cDNA, RIKEN full-length enriched library, clone:9930116C11 product:unclassifiable, full insert sequence. [AK037107]	-0.15537	0.00786764	6.51653	6.6719
C1rl	6.55561	6.38855	6.72785	6.14699	6.3336	6.23786	6.08856	NM_181344	C1rl	Mus musculus complement component 1, r subcomponent-like (C1rl), mRNA [NM_181344]	-0.355587	0.00790894	6.20175	6.55734
C030034I22Rik	6.87952	6.71769	6.63831	6.17625	6.46811	6.50828	6.37837	NR_026848	C030034I22Rik	Mus musculus RIKEN cDNA C030034I22 gene (C030034I22Rik), long non-coding RNA [NR_026848]	-0.362423	0.00793887	6.38275	6.74518
Igsf5	6.8881	6.99443	6.67991	6.38136	6.50791	6.65584	6.4527	NM_001177887	Igsf5	Mus musculus immunoglobulin superfamily, member 5 (Igsf5), transcript variant 2, mRNA [NM_001177887]	-0.354699	0.00795943	6.49945	6.85415
Lyplal1	6.57942	6.75784	6.68176	6.38855	6.45407	6.55826	6.4341	NM_146106	Lyplal1	Mus musculus lysophospholipase-like 1 (Lyplal1), mRNA [NM_146106]	-0.214262	0.00797197	6.45874	6.67301
ENSMUST00000186661	6.8881	6.72785	6.90481	6.66861	6.68008	6.63602	6.5547	ENSMUST00000186661		predicted gene 8506 [Source:MGI Symbol;Acc:MGI:3643897] [ENSMUST00000186661]	-0.205406	0.00798503	6.63485	6.84026
Zdhhc11	5.79244	5.81091	5.80723	5.72812	5.72033	5.75105	5.72423	NM_027704	Zdhhc11	Mus musculus zinc finger, DHHC domain containing 11 (Zdhhc11), mRNA [NM_027704]	-0.0725948	0.00798862	5.73093	5.80353
Hspb8	7.59416	7.84034	7.58287	6.48518	6.66069	7.41711	6.71875	NM_030704	Hspb8	Mus musculus heat shock protein 8 (Hspb8), mRNA [NM_030704]	-0.852021	0.00800065	6.82043	7.67245
Ide	6.5916	6.59878	6.63831	6.43891	6.53881	6.50828	6.43022	NM_031156	Ide	Mus musculus insulin degrading enzyme (Ide), mRNA [NM_031156]	-0.130509	0.00801995	6.47906	6.60956
Mia3	9.70214	10.0947	10.0263	9.65967	9.48426	9.32427	9.52725	NM_177389	Mia3	Mus musculus melanoma inhibitory activity 3 (Mia3), mRNA [NM_177389]	-0.4422	0.00805624	9.49886	9.94106
Abca5	6.34606	6.31312	6.20902	6.13469	6.16373	6.16875	6.09705	NM_147219	Abca5	Mus musculus ATP-binding cassette, sub-family A (ABC1), member 5 (Abca5), mRNA [NM_147219]	-0.148341	0.00805965	6.14106	6.2894
ENSMUST00000121065	7.09602	6.81005	7.16741	6.40435	6.79003	6.58907	6.44385	ENSMUST00000121065		olfactory receptor 404, pseudogene 1 [Source:MGI Symbol;Acc:MGI:3030238] [ENSMUST00000121065]	-0.46767	0.00806017	6.55682	7.02449
TC1684397	11.2076	11.1002	11.6034	12.1814	11.656	12.0269	11.8523	TC1684397		Q3S910_OSMMO (Q3S910) Glyceraldehyde-3-phosphate dehydrogenase, partial (20%) [TC1684397]	0.625449	0.00807076	11.9292	11.3037
Sostdc1	7.00844	6.97291	7.12195	5.91676	6.6009	6.56707	6.46267	NM_025312	Sostdc1	Mus musculus sclerostin domain containing 1 (Sostdc1), mRNA [NM_025312]	-0.647584	0.00816165	6.38685	7.03443
Msto1	8.23975	8.36693	8.24097	8.72157	8.55412	8.40898	8.66996	NM_144898	Msto1	Mus musculus misato homolog 1 (Drosophila) (Msto1), mRNA [NM_144898]	0.306114	0.00818114	8.58866	8.28255
Bckdk	8.83908	9.19649	9.0032	8.47745	8.71108	8.7071	8.67745	NM_009739	Bckdk	Mus musculus branched chain ketoacid dehydrogenase kinase (Bckdk), mRNA [NM_009739]	-0.369652	0.00819586	8.64327	9.01292
Ccng2	6.49616	6.80199	6.81372	6.47334	6.35904	6.34738	6.26714	NM_007635	Ccng2	Mus musculus cyclin G2 (Ccng2), mRNA [NM_007635]	-0.342233	0.00820506	6.36172	6.70396
Atp9a	12.2437	12.4369	12.4886	13.0776	12.5865	12.8203	12.9416	NM_015731	Atp9a	Mus musculus ATPase, class II, type 9A (Atp9a), transcript variant 1, mRNA [NM_015731]	0.466773	0.00821283	12.8565	12.3897
Olfr62	5.81823	5.81091	5.88078	5.72812	5.74914	5.75105	5.74914	NM_146315	Olfr62	Mus musculus olfactory receptor 62 (Olfr62), mRNA [NM_146315]	-0.0922769	0.00823668	5.74436	5.83664
Zcrb1	9.26107	9.05571	9.15114	8.66375	9.01749	8.80454	8.72979	ENSMUST00000159105	Zcrb1	zinc finger CCHC-type and RNA binding motif 1 [Source:MGI Symbol;Acc:MGI:1914447] [ENSMUST00000159105]	-0.352081	0.00824289	8.80389	9.15597
Tacc2	7.90908	7.59456	7.80471	7.45861	7.33007	7.51885	7.50521	NM_001004468	Tacc2	Mus musculus transforming, acidic coiled-coil containing protein 2 (Tacc2), transcript variant 3, mRNA [NM_001004468]	-0.316264	0.00824737	7.45318	7.76945
Mapk7	7.76929	7.85298	7.94855	8.14257	8.01103	8.00924	8.14629	NM_001291035	Mapk7	Mus musculus mitogen-activated protein kinase 7 (Mapk7), transcript variant 4, mRNA [NM_001291035]	0.220339	0.00829989	8.07728	7.85694
Fam63b	6.8881	6.77801	6.85688	6.6279	6.57235	6.75784	6.6455	NM_172772	Fam63b	Mus musculus family with sequence similarity 63, member B (Fam63b), mRNA [NM_172772]	-0.190103	0.00831456	6.6509	6.841
Gtf3c1	7.06552	7.04895	7.07797	7.21473	7.11704	7.24165	7.18766	AK134249	Gtf3c1	Mus musculus 13 days embryo forelimb cDNA, RIKEN full-length enriched library, clone:5930402K09 product:general transcription factor III C 1, full insert sequence. [AK134249]	0.126121	0.00833132	7.19027	7.06415
Efemp2	8.32432	8.57808	8.3987	8.74332	8.64577	8.83908	9.00852	NM_001164352	Efemp2	Mus musculus epidermal growth factor-containing fibulin-like extracellular matrix protein 2 (Efemp2), transcript variant 2, mRNA [NM_001164352]	0.375468	0.00837927	8.80917	8.4337
Greb1l	5.88892	5.8543	5.85466	6.02167	5.941	5.93905	6.0007	NM_001083628	Greb1l	Mus musculus growth regulation by estrogen in breast cancer-like (Greb1l), mRNA [NM_001083628]	0.109644	0.00840853	5.9756	5.86596
Phactr3	6.70034	6.83283	7.02073	6.38855	6.41173	6.63602	6.5547	ENSMUST00000133267	Phactr3	phosphatase and actin regulator 3 [Source:MGI Symbol;Acc:MGI:1921439] [ENSMUST00000133267]	-0.353549	0.00841198	6.49775	6.8513
Nipal1	7.51904	7.69788	7.31154	7.1933	7.24008	7.15115	7.10286	NM_001081205	Nipal1	Mus musculus NIPA-like domain containing 1 (Nipal1), mRNA [NM_001081205]	-0.337637	0.008425	7.17185	7.50949
Klf15	7.08894	7.48397	7.52147	6.86553	6.95469	6.90066	6.50918	NM_023184	Klf15	Mus musculus Kruppel-like factor 15 (Klf15), mRNA [NM_023184]	-0.557276	0.00844487	6.80752	7.36479
Tln2	6.21857	6.15182	6.2667	6.36873	6.40607	6.29081	6.38136	NM_001081242	Tln2	Mus musculus talin 2 (Tln2), mRNA [NM_001081242]	0.149378	0.00846001	6.36174	6.21236
Etfa	8.917	9.05811	8.84837	8.53597	8.71267	8.77781	8.64285	NM_145615	Etfa	Mus musculus electron transferring flavoprotein, alpha polypeptide (Etfa), mRNA [NM_145615]	-0.273831	0.00847095	8.66733	8.94116
Eid2	8.75586	9.04139	9.1051	9.40909	9.46103	9.1761	9.39652	NM_198425	Eid2	Mus musculus EP300 interacting inhibitor of differentiation 2 (Eid2), mRNA [NM_198425]	0.393235	0.00849151	9.36069	8.96745
Camk2n2	10.6282	10.6789	10.624	11.1722	10.79	10.917	11.104	NM_028420	Camk2n2	Mus musculus calcium/calmodulin-dependent protein kinase II inhibitor 2 (Camk2n2), mRNA [NM_028420]	0.352108	0.00851508	10.9958	10.6437
Eif2a	6.46296	6.66086	6.48489	6.20392	6.14892	6.39601	6.27648	NM_001005509	Eif2a	Mus musculus eukaryotic translation initiation factor 2A (Eif2a), mRNA [NM_001005509]	-0.279904	0.0085163	6.25633	6.53624
1110019D14Rik	6.03332	6.08736	6.06291	5.90334	5.99747	5.96072	5.89937	NR_045995	1110019D14Rik	Mus musculus RIKEN cDNA 1110019D14 gene (1110019D14Rik), long non-coding RNA [NR_045995]	-0.12097	0.00857244	5.94022	6.06119
Rhof	5.98098	6.13726	6.10693	6.31431	6.37154	6.3728	6.68476	NM_175092	Rhof	Mus musculus ras homolog gene family, member f (Rhof), mRNA [NM_175092]	0.360797	0.00861512	6.43585	6.07506
Vamp4	7.57919	7.77941	7.47695	7.27763	7.43389	7.21204	7.18776	NM_016796	Vamp4	Mus musculus vesicle-associated membrane protein 4 (Vamp4), mRNA [NM_016796]	-0.334018	0.00864067	7.27783	7.61185
Tmem184c	9.49513	9.65273	9.36078	8.78119	9.06814	9.24435	9.11047	NM_145599	Tmem184c	Mus musculus transmembrane protein 184C (Tmem184c), mRNA [NM_145599]	-0.451844	0.00864983	9.05104	9.50288
NAP060843-1	8.01429	7.87773	8.41482	8.97437	9.36604	8.59231	9.73455	NAP060843-1			1.06454	0.00865791	9.16682	8.10228
Hba-x	5.81823	5.78592	5.81823	5.72812	5.69327	5.75105	5.68291	NM_010405	Hba-x	Mus musculus hemoglobin X, alpha-like embryonic chain in Hba complex (Hba-x), mRNA [NM_010405]	-0.0936214	0.00872395	5.71384	5.80746
Harbi1	7.67584	7.13493	7.67083	6.508	7.12733	6.80823	6.63422	NM_178724	Harbi1	Mus musculus harbinger transposase derived 1 (Harbi1), mRNA [NM_178724]	-0.72442	0.00872677	6.76945	7.49387
Rhox2e	5.98098	5.97171	6.0249	5.8676	5.8895	5.89643	5.77375	NM_001085348	Rhox2e	Mus musculus reproductive homeobox 2E (Rhox2e), mRNA [NM_001085348]	-0.13571	0.008743	5.85682	5.99253
Cnksr1	10.0285	9.63689	9.25916	6.92574	8.64725	8.47069	7.11592	NM_001081047	Cnksr1	Mus musculus connector enhancer of kinase suppressor of Ras 1 (Cnksr1), mRNA [NM_001081047]	-1.8516	0.00874443	7.7899	9.64151
chr8:35650475-35664200_F	6.11141	6.01032	6.0249	6.19607	6.1282	6.17887	6.18336	chr8:35650475-35664200_F		Unknown	0.122748	0.00876563	6.17162	6.04888
Atxn10	8.88999	8.68817	8.73227	9.58249	8.9575	9.32546	9.50715	AK161950	Atxn10	Mus musculus adult male olfactory brain cDNA, RIKEN full-length enriched library, clone:6430544C21 product:spinocerebellar ataxia 10 homolog (human), full insert sequence. [AK161950]	0.573006	0.00878409	9.34315	8.77014
Bptf	9.1468	9.02906	9.1191	8.69565	8.85439	8.50711	8.89128	NM_176850	Bptf	Mus musculus bromodomain PHD finger transcription factor (Bptf), mRNA [NM_176850]	-0.361211	0.00879229	8.73711	9.09832
chr18:36488813-36489249_F	6.05414	6.1282	6.32055	5.81366	5.99747	5.90506	5.81732	chr18:36488813-36489249_F		Unknown	-0.284256	0.00879378	5.88338	6.16763
chr4:123572090-123581365_R	7.51904	7.60888	7.60449	7.49463	7.21497	7.27186	7.22044	chr4:123572090-123581365_R		Unknown	-0.276996	0.00880934	7.30047	7.57747
Slc35e1	6.9419	6.9978	7.03114	6.80361	6.83305	6.92408	6.78407	NM_177766	Slc35e1	Mus musculus solute carrier family 35, member E1 (Slc35e1), mRNA [NM_177766]	-0.154076	0.00887576	6.8362	6.99028
Erbb3	6.08584	6.06599	6.10693	5.93062	5.9863	5.91277	6.02437	NM_010153	Erbb3	Mus musculus v-erb-b2 erythroblastic leukemia viral oncogene homolog 3 (avian) (Erbb3), mRNA [NM_010153]	-0.122735	0.00889435	5.96352	6.08625
Grin1	6.39632	6.28834	6.36409	6.69001	6.44178	6.56985	6.63517	NM_008169	Grin1	Mus musculus glutamate receptor, ionotropic, NMDA1 (zeta 1) (Grin1), transcript variant 1, mRNA [NM_008169]	0.234622	0.00889689	6.5842	6.34958
1700012D01Rik	7.04941	6.78312	6.97128	7.29916	7.16785	7.29638	7.56837	NR_045171	1700012D01Rik	Mus musculus RIKEN cDNA 1700012D01 gene (1700012D01Rik), long non-coding RNA [NR_045171]	0.398337	0.00889971	7.33294	6.9346
Aff4	6.26714	6.26803	6.2809	6.19607	6.14892	6.21977	6.16943	NM_033565	Aff4	Mus musculus AF4/FMR2 family, member 4 (Aff4), mRNA [NM_033565]	-0.088478	0.00891102	6.18355	6.27203
Lonrf1	6.61359	6.68471	6.47742	6.81921	6.93784	6.72818	6.88025	NM_001081150	Lonrf1	Mus musculus LON peptidase N-terminal domain and ring finger 1 (Lonrf1), mRNA [NM_001081150]	0.249463	0.0089733	6.84137	6.59191
Mocos	6.33913	6.46639	6.44286	6.52959	6.58668	6.64224	6.72636	NM_026779	Mocos	Mus musculus molybdenum cofactor sulfurase (Mocos), mRNA [NM_026779]	0.205089	0.00897345	6.62122	6.41613
Sec24a	6.12745	6.0626	6.08123	5.95408	5.98305	5.98522	6.02954	ENSMUST00000154325	Sec24a	Sec24 related gene family, member A (S. cerevisiae) [Source:MGI Symbol;Acc:MGI:1924621] [ENSMUST00000154325]	-0.102457	0.00899476	5.98797	6.09043
Isyna1	9.51907	9.20773	9.50581	10.1436	9.70544	9.79609	9.85827	NM_023627	Isyna1	Mus musculus myo-inositol 1-phosphate synthase A1 (Isyna1), mRNA [NM_023627]	0.464968	0.00903174	9.87584	9.41087
Epg5	6.20797	6.1672	6.22735	6.06752	6.06475	6.12435	6.1282	NM_001195633	Epg5	Mus musculus ectopic P-granules autophagy protein 5 homolog (C. elegans) (Epg5), mRNA [NM_001195633]	-0.104632	0.00903419	6.09621	6.20084
Rhbdd3	9.21561	9.2323	9.05706	9.49432	9.28291	9.43387	9.42016	NM_001290492	Rhbdd3	Mus musculus rhomboid domain containing 3 (Rhbdd3), transcript variant 1, mRNA [NM_001290492]	0.239496	0.00905909	9.40782	9.16832
AK050491	5.90506	5.98709	5.89643	5.84124	5.82733	5.75105	5.77375	AK050491		Mus musculus adult pancreas islet cells cDNA, RIKEN full-length enriched library, clone:C820004G02 product:unclassifiable, full insert sequence. [AK050491]	-0.13118	0.00906064	5.79834	5.92952
Otub1	7.03232	7.03232	7.018	7.15744	7.10541	7.22487	7.11592	NM_134150	Otub1	Mus musculus OTU domain, ubiquitin aldehyde binding 1 (Otub1), mRNA [NM_134150]	0.123367	0.00906992	7.15091	7.02755
Ccdc34os	7.2101	6.72785	7.20373	6.3212	6.70861	6.50138	6.20587	NR_040508	Ccdc34os	Mus musculus coiled-coil domain containing 34, opposite strand (Ccdc34os), long non-coding RNA [NR_040508]	-0.612965	0.00910151	6.43426	7.04723
Adck5	9.2014	8.97727	9.58482	10.1779	9.77433	9.71563	9.87287	NM_172960	Adck5	Mus musculus aarF domain containing kinase 5 (Adck5), transcript variant 1, mRNA [NM_172960]	0.630686	0.00911939	9.88518	9.2545
Cth	6.29059	6.21302	6.40627	5.8921	6.11522	6.12435	5.92795	NM_145953	Cth	Mus musculus cystathionase (cystathionine gamma-lyase) (Cth), mRNA [NM_145953]	-0.288391	0.00916637	6.0149	6.30329
Smim12	7.44421	7.4048	7.51862	7.98637	7.72463	7.69292	8.1433	NM_030252	Smim12	Mus musculus small integral membrane protein 12 (Smim12), mRNA [NM_030252]	0.43093	0.00920718	7.8868	7.45587
Zdhhc5	8.12659	8.44218	8.26357	7.87466	8.08488	7.98011	7.85537	NM_144887	Zdhhc5	Mus musculus zinc finger, DHHC domain containing 5 (Zdhhc5), mRNA [NM_144887]	-0.328691	0.00922209	7.94876	8.27745
Btbd11	6.16337	6.08888	6.11439	6.47681	6.23216	6.34738	6.30017	ENSMUST00000145323	Btbd11	BTB (POZ) domain containing 11 [Source:MGI Symbol;Acc:MGI:1921257] [ENSMUST00000145323]	0.216917	0.00931807	6.33913	6.12221
Stat6	6.70926	6.81005	6.84737	6.90984	6.97607	7.11046	7.13438	NM_009284	Stat6	Mus musculus signal transducer and activator of transcription 6 (Stat6), mRNA [NM_009284]	0.243791	0.00932864	7.03269	6.78889
P2rx1	7.64146	6.9021	7.88523	6.2546	6.73822	6.75482	6.4083	NM_008771	P2rx1	Mus musculus purinergic receptor P2X, ligand-gated ion channel, 1 (P2rx1), mRNA [NM_008771]	-0.937278	0.00933888	6.53899	7.47626
Nog	6.60205	6.66086	6.42479	6.76753	6.88651	6.81951	6.73523	NM_008711	Nog	Mus musculus noggin (Nog), mRNA [NM_008711]	0.239629	0.00934311	6.80219	6.56257
Gstt3	6.79934	6.79203	7.25973	6.13738	6.58668	6.47527	6.34146	NM_133994	Gstt3	Mus musculus glutathione S-transferase, theta 3 (Gstt3), mRNA [NM_133994]	-0.565171	0.00934585	6.3852	6.95037
Slc20a2	6.82702	6.67603	6.59906	6.52181	6.49464	6.32801	6.44385	NM_011394	Slc20a2	Mus musculus solute carrier family 20, member 2 (Slc20a2), mRNA [NM_011394]	-0.253628	0.00935683	6.44708	6.7007
Olfr827	5.66549	5.71269	5.67903	5.84124	5.74914	5.77751	5.79337	NM_146300	Olfr827	Mus musculus olfactory receptor 827 (Olfr827), mRNA [NM_146300]	0.104576	0.00936681	5.79032	5.68574
Zfp932	6.9916	6.94699	6.74717	6.37797	6.72926	6.46082	6.56707	NM_145563	Zfp932	Mus musculus zinc finger protein 932 (Zfp932), mRNA [NM_145563]	-0.361476	0.00937604	6.53378	6.89525
Gm30178	6.0396	5.98709	6.13726	5.84124	5.86495	5.95408	5.89937	XR_376954	Gm30178	PREDICTED: Mus musculus predicted gene, 30178 (Gm30178), ncRNA [XR_376954]	-0.164736	0.00939541	5.88991	6.05465
Nfic	9.12112	8.72222	9.03936	9.32781	9.27667	9.29898	9.50401	NM_008688	Nfic	Mus musculus nuclear factor I/C (Nfic), transcript variant 1, mRNA [NM_008688]	0.390964	0.00940305	9.35187	8.9609
Zc3h3	8.90376	8.39429	9.11371	8.24366	8.23126	8.23642	8.13857	NM_172121	Zc3h3	Mus musculus zinc finger CCCH type containing 3 (Zc3h3), mRNA [NM_172121]	-0.591443	0.0094099	8.21248	8.80392
Cd24a	8.79398	8.85508	8.90363	7.81672	8.6712	8.00419	7.93663	NM_009846	Cd24a	Mus musculus CD24a antigen (Cd24a), mRNA [NM_009846]	-0.743712	0.00949941	8.10719	8.8509
P3h3	6.87952	7.13	6.84011	7.21473	7.27661	7.40601	7.17672	NM_013534	P3h3	Mus musculus prolyl 3-hydroxylase 3 (P3h3), mRNA [NM_013534]	0.31864	0.00952323	7.26852	6.94988
Mocs2	9.30523	9.37157	9.25822	8.89545	9.07668	9.20004	8.97437	NM_013826	Mocs2	Mus musculus molybdenum cofactor synthesis 2 (Mocs2), transcript variant 1, mRNA [NM_013826]	-0.275039	0.00952983	9.03663	9.31167
Cfhr2	6.43574	6.33581	6.4615	6.55989	6.53036	6.55106	6.66008	BC026782	Cfhr2	Mus musculus cDNA sequence BC026782, mRNA (cDNA clone IMAGE:5132971), complete cds. [BC026782]	0.16433	0.00953246	6.57535	6.41102
Plch1	6.39152	6.29374	6.47742	6.1791	6.21561	6.262	6.12513	NM_001177732	Plch1	Mus musculus phospholipase C, eta 1 (Plch1), transcript variant 3, mRNA [NM_001177732]	-0.192099	0.00953454	6.19546	6.38756
chr14:80080060-80080597_R	5.90506	5.90506	5.85466	5.81366	5.80109	5.80631	5.74914	chr14:80080060-80080597_R		Unknown	-0.0957068	0.00960827	5.79255	5.88826
Ptgr1	6.02385	6.08297	6.0396	5.8676	5.9527	5.95408	5.81732	NM_025968	Ptgr1	Mus musculus prostaglandin reductase 1 (Ptgr1), mRNA [NM_025968]	-0.150879	0.00960862	5.89793	6.0488
Csnk1a1	8.0099	8.11491	7.82425	7.73695	7.77648	7.71364	7.73127	XM_006526384	Csnk1a1	PREDICTED: Mus musculus casein kinase 1, alpha 1 (Csnk1a1), transcript variant X4, mRNA [XM_006526384]	-0.243435	0.00963226	7.73958	7.98302
Acd	9.2532	9.13789	8.94182	8.85426	8.73284	8.90578	8.77857	NM_001012638	Acd	Mus musculus adrenocortical dysplasia (Acd), mRNA [NM_001012638]	-0.293109	0.00965397	8.81786	9.11097
Rnpep	7.63145	7.55082	7.56686	7.44463	7.4911	7.47835	7.50388	NM_145417	Rnpep	Mus musculus arginyl aminopeptidase (aminopeptidase B) (Rnpep), transcript variant 1, mRNA [NM_145417]	-0.103551	0.0096614	7.47949	7.58304
Olfr1217	6.33913	6.10842	6.32055	5.96237	5.99747	6.08888	6.0396	NM_146901	Olfr1217	Mus musculus olfactory receptor 1217 (Olfr1217), mRNA [NM_146901]	-0.233955	0.0096687	6.02208	6.25603
Gipc1	6.91343	7.1053	7.04707	7.30515	7.14084	7.39498	7.28893	NM_018771	Gipc1	Mus musculus GIPC PDZ domain containing family, member 1 (Gipc1), mRNA [NM_018771]	0.260543	0.0096759	7.28248	7.02193
Fgd3	5.83593	5.86554	5.90506	5.93231	6.05052	5.98742	6.00311	ENSMUST00000110087	Fgd3	FYVE, RhoGEF and PH domain containing 3 [Source:MGI Symbol;Acc:MGI:1353657] [ENSMUST00000110087]	0.1245	0.00968269	5.99334	5.86884
chr9:113233366-113261487_R	6.72818	6.73534	6.50189	6.87759	7.0554	6.88642	6.88693	chr9:113233366-113261487_R		Unknown	0.271451	0.00968618	6.92659	6.65514
Lhx3	6.51675	6.26088	6.54844	6.18516	6.21561	6.17887	6.15875	NM_001039653	Lhx3	Mus musculus LIM homeobox protein 3 (Lhx3), transcript variant 1, mRNA [NM_001039653]	-0.257426	0.009709	6.1846	6.44202
Gm10405	8.23402	8.45875	8.13846	7.61467	7.93166	8.00924	7.87466	AK138421	Gm10405	Mus musculus adult male hypothalamus cDNA, RIKEN full-length enriched library, clone:A230099F01 product:hypothetical protein, full insert sequence. [AK138421]	-0.419522	0.00971637	7.85756	8.27708
Hebp1	6.55561	6.6896	7.05742	7.39401	7.20248	7.27186	7.09602	NM_013546	Hebp1	Mus musculus heme binding protein 1 (Hebp1), mRNA [NM_013546]	0.473552	0.00974689	7.2411	6.76754
Nosip	8.065	8.03475	7.7932	8.37323	8.51464	8.15696	8.29951	NM_025533	Nosip	Mus musculus nitric oxide synthase interacting protein (Nosip), transcript variant 1, mRNA [NM_025533]	0.371769	0.00978489	8.33609	7.96432
Iars2	6.27275	6.27217	6.24689	6.17069	6.20141	6.19841	6.19761	ENSMUST00000027921	Iars2	isoleucine-tRNA synthetase 2, mitochondrial [Source:MGI Symbol;Acc:MGI:1919586] [ENSMUST00000027921]	-0.0719068	0.00980493	6.19203	6.26394
AK030131	5.87464	5.89036	5.88078	5.81366	5.82733	5.80631	5.81732	AK030131		Mus musculus adult male testis cDNA, RIKEN full-length enriched library, clone:4932702B19 product:unclassifiable, full insert sequence. [AK030131]	-0.0657717	0.00982007	5.81616	5.88193
Tmem97	9.09469	8.79757	9.52033	7.82791	8.48399	8.60469	8.05925	BC018156	Tmem97	Mus musculus transmembrane protein 97, mRNA (cDNA clone MGC:25841 IMAGE:4192256), complete cds. [BC018156]	-0.893571	0.00984764	8.24396	9.13753
Gm4559	8.34997	8.25991	8.6085	6.55397	7.91067	7.47524	6.76307	NM_001199309	Gm4559	Mus musculus predicted gene 4559 (Gm4559), mRNA [NM_001199309]	-1.23039	0.00984914	7.17574	8.40613
Hcn4	6.7898	6.58274	6.55397	7.16438	6.94963	6.85191	6.92412	NM_001081192	Hcn4	Mus musculus hyperpolarization-activated, cyclic nucleotide-gated K+ 4 (Hcn4), mRNA [NM_001081192]	0.330342	0.00986354	6.97251	6.64217
chr1:195332659-195335997_R	6.05414	6.09705	6.17981	5.8921	5.9527	6.02226	5.95547	chr1:195332659-195335997_R		Unknown	-0.154705	0.00987743	5.95563	6.11034
Lnx1	6.67231	6.68471	6.60911	6.40668	6.44178	6.56906	6.53015	BC040367	Lnx1	Mus musculus ligand of numb-protein X 1, mRNA (cDNA clone IMAGE:4511688), complete cds. [BC040367]	-0.168461	0.0099193	6.48692	6.65538
Btf3	8.31618	8.45085	8.19711	8.03687	8.17837	8.03379	7.96111	NM_145455	Btf3	Mus musculus basic transcription factor 3 (Btf3), transcript variant 1, mRNA [NM_145455]	-0.268842	0.00996611	8.05254	8.32138
chr1:93812836-93816128_F	6.24165	6.06599	6.13726	5.93905	5.99747	6.02226	5.89937	chr1:93812836-93816128_F		Unknown	-0.183761	0.00996878	5.96454	6.1483
ENSMUST00000117686	5.93484	5.88136	5.92309	5.83005	5.85163	5.80631	5.83036	ENSMUST00000117686		predicted gene 14032 [Source:MGI Symbol;Acc:MGI:3650861] [ENSMUST00000117686]	-0.0835073	0.0100538	5.82959	5.9131
1810020O05Rik	7.11444	7.02337	6.84737	6.58059	6.81486	6.74792	6.58202	NR_045482	1810020O05Rik	Mus musculus Riken cDNA 1810020O05 gene (1810020O05Rik), long non-coding RNA [NR_045482]	-0.313709	0.0100562	6.68135	6.99506
Nprl3	7.88813	8.0075	7.87233	8.1803	8.01499	8.27549	8.25717	NM_001284359	Nprl3	Mus musculus nitrogen permease regulator-like 3 (Nprl3), transcript variant 1, mRNA [NM_001284359]	0.259331	0.0101165	8.18199	7.92266
chr13:66381200-66410200_F	6.18973	6.17079	6.17981	6.43462	6.31431	6.2716	6.30017	chr13:66381200-66410200_F		Unknown	0.150059	0.01012	6.33017	6.18011
Ttc8	7.2101	7.62472	7.53107	6.91373	6.98267	7.12249	6.57249	NM_029553	Ttc8	Mus musculus tetratricopeptide repeat domain 8 (Ttc8), transcript variant 1, mRNA [NM_029553]	-0.557449	0.0101855	6.89785	7.45529
Sel1l	10.36	9.90613	10.3914	9.17939	9.67191	9.83101	9.2368	ENSMUST00000169843	Sel1l	sel-1 suppressor of lin-12-like (C. elegans) [Source:MGI Symbol;Acc:MGI:1329016] [ENSMUST00000169843]	-0.739398	0.0101901	9.47978	10.2192
TC1637047	6.02385	5.86554	6.0514	5.75736	5.85163	5.80631	5.74914	TC1637047		Q4VBW6_MOUSE (Q4VBW6) Amylase 2, pancreatic (11 days pregnant adult female ovary and uterus cDNA, RIKEN full-length enriched library, clone:5033424E13 product:amylase 2, pancreatic, full insert sequence), partial (24%) [TC1637047]	-0.189149	0.0102071	5.79111	5.98026
Klk1b22	8.06086	7.59384	8.5981	7.17369	7.50174	6.8944	6.69458	NM_010114	Klk1b22	Mus musculus kallikrein 1-related peptidase b22 (Klk1b22), mRNA [NM_010114]	-1.01816	0.0103074	7.0661	8.08427
Slco1a6	6.15062	6.35429	6.43174	6.13738	5.9863	5.98742	6.06393	NM_023718	Slco1a6	Mus musculus solute carrier organic anion transporter family, member 1a6 (Slco1a6), mRNA [NM_023718]	-0.268455	0.0103315	6.04376	6.31221
chr13:99469411-99469882_F	5.71837	5.68633	5.68633	5.80129	5.77469	5.75105	5.77375	chr13:99469411-99469882_F		Unknown	0.0781879	0.0103326	5.7752	5.69701
Stat2	7.02337	6.93177	7.03965	7.28679	7.07167	7.25936	7.21571	NM_019963	Stat2	Mus musculus signal transducer and activator of transcription 2 (Stat2), mRNA [NM_019963]	0.210117	0.010386	7.20838	6.99826
D330050I16Rik	6.55561	6.47687	6.4615	6.80614	6.66069	6.64224	6.6232	NR_033224	D330050I16Rik	Mus musculus RIKEN cDNA D330050I16 gene (D330050I16Rik), long non-coding RNA [NR_033224]	0.185076	0.0105011	6.68307	6.49799
E330009J07Rik	6.79466	6.79203	6.43174	6.26714	6.38855	6.37752	6.24036	NM_175528	E330009J07Rik	Mus musculus RIKEN cDNA E330009J07 gene (E330009J07Rik), mRNA [NM_175528]	-0.354418	0.0105822	6.31839	6.67281
Thap11	8.60335	8.69894	8.47918	8.87977	8.85162	8.78119	8.73431	NM_021513	Thap11	Mus musculus THAP domain containing 11 (Thap11), mRNA [NM_021513]	0.2179	0.0105867	8.81172	8.59382
ENSMUST00000092680	6.21857	6.26088	6.14803	6.1282	6.02186	6.04226	6.08856	ENSMUST00000092680		RIKEN cDNA 4933406P04 gene [Source:MGI Symbol;Acc:MGI:1921670] [ENSMUST00000092680]	-0.138941	0.0106115	6.07022	6.20916
Gpd2	6.67991	7.11883	7.10573	6.65177	6.55506	6.53581	6.52684	NM_001145820	Gpd2	Mus musculus glycerol phosphate dehydrogenase 2, mitochondrial (Gpd2), transcript variant 1, mRNA [NM_001145820]	-0.400788	0.0106399	6.56737	6.96816
chr3:95443575-95462543_R	5.85875	5.87464	5.87201	5.78685	5.77469	5.80631	5.81732	chr3:95443575-95462543_R		Unknown	-0.072172	0.0106447	5.79629	5.86847
Prr7	7.31754	7.04895	7.16169	7.41253	7.54833	7.35352	7.59429	NM_001030296	Prr7	Mus musculus proline rich 7 (synaptic) (Prr7), mRNA [NM_001030296]	0.301106	0.0106538	7.47717	7.17606
Mapk8ip2	9.82898	9.67717	9.90353	10.1869	10.0511	9.94035	10.1618	NM_021921	Mapk8ip2	Mus musculus mitogen-activated protein kinase 8 interacting protein 2 (Mapk8ip2), mRNA [NM_021921]	0.281802	0.0106572	10.085	9.80323
2210019I11Rik	9.00821	9.02809	9.04042	7.81672	8.47882	8.71533	8.16314	NR_038157	2210019I11Rik	Mus musculus RIKEN cDNA 2210019I11 gene (2210019I11Rik), long non-coding RNA [NR_038157]	-0.732068	0.0106618	8.2935	9.02557
Gm5458	6.05414	6.11215	6.0249	6.15905	6.1862	6.15665	6.25595	NM_001024706	Gm5458	Mus musculus predicted gene 5458 (Gm5458), mRNA [NM_001024706]	0.125729	0.0107079	6.18946	6.06373
Msra	6.61359	6.88981	7.00016	6.4912	6.48489	6.59345	6.41355	AK030278	Msra	Mus musculus 11 days pregnant adult female ovary and uterus cDNA, RIKEN full-length enriched library, clone:5031404C24 product:methionine sulfoxide reductase A, full insert sequence. [AK030278]	-0.338748	0.0107605	6.49577	6.83452
Bcl2l13	7.10953	7.03872	6.96545	6.76149	6.76296	6.95829	6.70688	NM_153516	Bcl2l13	Mus musculus BCL2-like 13 (apoptosis facilitator) (Bcl2l13), mRNA [NM_153516]	-0.240498	0.0108936	6.7974	7.0379
Map3k3	6.39717	6.60108	6.42678	6.1282	6.28267	6.28161	6.28861	NM_011947	Map3k3	Mus musculus mitogen-activated protein kinase kinase kinase 3 (Map3k3), mRNA [NM_011947]	-0.22974	0.0109112	6.24527	6.47501
Gadd45b	9.55569	8.71923	9.69752	8.72651	8.3027	8.42735	8.26216	NM_008655	Gadd45b	Mus musculus growth arrest and DNA-damage-inducible 45 beta (Gadd45b), mRNA [NM_008655]	-0.894469	0.0109139	8.42968	9.32415
Rassf7	9.01454	9.26519	9.153	9.76469	9.55331	9.33091	9.86547	NM_025886	Rassf7	Mus musculus Ras association (RalGDS/AF-6) domain family (N-terminal) member 7 (Rassf7), mRNA [NM_025886]	0.484353	0.0109186	9.62859	9.14424
AV051173	6.26714	6.22506	6.32055	6.42678	6.37971	6.50138	6.3666	NR_040442	AV051173	Mus musculus expressed sequence AV051173 (AV051173), long non-coding RNA [NR_040442]	0.147701	0.0109254	6.41862	6.27092
Nr1i2	5.96485	5.95547	5.85466	5.78685	5.80109	5.77751	5.84241	NM_010936	Nr1i2	Mus musculus nuclear receptor subfamily 1, group I, member 2 (Nr1i2), transcript variant 1, mRNA [NM_010936]	-0.123026	0.0109457	5.80197	5.92499
C4a	5.923	6.00311	5.90506	5.84124	5.82733	5.85549	5.84241	NM_011413	C4a	Mus musculus complement component 4A (Rodgers blood group) (C4a), mRNA [NM_011413]	-0.102103	0.0109875	5.84162	5.94372
6430411K18Rik	6.18973	6.17079	6.09303	6.27559	6.35904	6.29081	6.48232	NR_002848	6430411K18Rik	Mus musculus RIKEN cDNA 6430411K18 gen (6430411K18Rik), long non-coding RNA [NR_002848]	0.200754	0.0109928	6.35194	6.15119
Dhrs4	9.61976	9.14619	9.18569	8.53637	8.55412	9.04152	8.76203	NM_001037938	Dhrs4	Mus musculus dehydrogenase/reductase (SDR family) member 4 (Dhrs4), transcript variant 1, mRNA [NM_001037938]	-0.593706	0.011048	8.72351	9.31722
ENSMUST00000117472	8.49355	8.16177	8.16606	8.60907	8.81252	8.62721	8.52527	ENSMUST00000117472		predicted gene 12913 [Source:MGI Symbol;Acc:MGI:3650682] [ENSMUST00000117472]	0.369726	0.011125	8.64352	8.27379
Vopp1	8.01996	8.40792	8.58658	8.78897	8.75586	8.76388	8.82584	ENSMUST00000145608	Vopp1	vesicular, overexpressed in cancer, prosurvival protein 1 [Source:MGI Symbol;Acc:MGI:2141658] [ENSMUST00000145608]	0.445488	0.0111647	8.78364	8.33815
Smim5	5.81823	5.90506	5.89643	6.0498	5.97417	5.95408	6.0007	NM_183259	Smim5	Mus musculus small integral membrane protein 5 (Smim5), mRNA [NM_183259]	0.121446	0.0111903	5.99469	5.87324
Zc3h7b	6.96532	7.00824	7.12195	6.6769	6.89858	6.86454	6.77032	NM_001081016	Zc3h7b	Mus musculus zinc finger CCCH type containing 7B (Zc3h7b), mRNA [NM_001081016]	-0.229252	0.0112383	6.80258	7.03184
Cdnf	6.08584	6.02754	5.98044	5.87786	5.93905	5.93062	5.92795	NM_177647	Cdnf	Mus musculus cerebral dopamine neurotrophic factor (Cdnf), mRNA [NM_177647]	-0.112404	0.011242	5.91887	6.03127
Gm4737	9.8822	9.60688	9.70228	8.69218	9.54558	8.93922	8.85874	NM_001304528	Gm4737	Mus musculus predicted gene 4737 (Gm4737), mRNA [NM_001304528]	-0.721524	0.0112493	9.00893	9.73045
Syndig1l	8.53817	8.43981	8.1284	8.06337	7.83263	7.90122	7.50521	NM_001033334	Syndig1l	Mus musculus synapse differentiation inducing 1 like (Syndig1l), mRNA [NM_001033334]	-0.543187	0.0112589	7.82561	8.36879
Eif6	8.92066	8.88008	8.9919	9.52451	9.14913	9.15239	9.26471	AK018313	Eif6	Mus musculus 10 days neonate cerebellum cDNA, RIKEN full-length enriched library, clone:6530402L05 product:integrin beta 4 binding protein, full insert sequence. [AK018313]	0.341808	0.0112626	9.27269	8.93088
BI455857	6.40602	6.3459	6.80928	6.06752	6.20587	6.13506	5.98356	BI455857		603171075F1 NCI_CGAP_Mam5 Mus musculus cDNA clone IMAGE:5250451 5', mRNA sequence [BI455857]	-0.422398	0.0112918	6.098	6.5204
Nus1	8.37279	8.40055	8.56762	8.02565	8.20449	8.26393	8.24329	NM_030250	Nus1	Mus musculus nuclear undecaprenyl pyrophosphate synthase 1 homolog (S. cerevisiae) (Nus1), mRNA [NM_030250]	-0.262647	0.0113084	8.18434	8.44699
B230217C12Rik	7.73601	7.64708	7.77818	7.29916	7.50174	7.26708	7.58389	NM_001080935	B230217C12Rik	Mus musculus RIKEN cDNA B230217C12 gene (B230217C12Rik), mRNA [NM_001080935]	-0.307455	0.0113534	7.41297	7.72042
ENSMUST00000098634	5.85875	6.00311	5.98044	5.80129	5.85163	5.75105	5.74914	ENSMUST00000098634		predicted gene 10935 [Source:MGI Symbol;Acc:MGI:3809041] [ENSMUST00000098634]	-0.159154	0.0113565	5.78828	5.94743
Usp16	8.99587	9.11865	8.82632	8.65383	8.72177	8.813	8.68586	NM_024258	Usp16	Mus musculus ubiquitin specific peptidase 16 (Usp16), mRNA [NM_024258]	-0.261665	0.0113604	8.71862	8.98028
Hs1bp3	9.01091	8.97437	9.01427	9.22122	9.13847	9.12263	9.35841	NM_021429	Hs1bp3	Mus musculus HCLS1 binding protein 3 (Hs1bp3), mRNA [NM_021429]	0.210332	0.0113671	9.21018	8.99985
AK039613	5.96485	5.94853	5.934	5.8921	5.85163	5.80631	5.87201	AK039613		Mus musculus adult male spinal cord cDNA, RIKEN full-length enriched library, clone:A330073E07 product:hypothetical Glycine-rich region profile/Arginine-rich region profile containing protein, full insert sequence. [AK039613]	-0.093614	0.0113789	5.85551	5.94913
Habp2	6.1552	6.25021	6.34579	5.85727	6.05078	6.11141	5.91192	NM_146101	Habp2	Mus musculus hyaluronic acid binding protein 2 (Habp2), mRNA [NM_146101]	-0.267558	0.0113879	5.98284	6.2504
Ppp2r5c	7.06026	7.42657	7.25068	7.06629	6.82853	6.81486	6.84595	NM_001135001	Ppp2r5c	Mus musculus protein phosphatase 2, regulatory subunit B', gamma (Ppp2r5c), transcript variant 4, mRNA [NM_001135001]	-0.356928	0.0114071	6.88891	7.24584
chr2:67836003-67836461_F	5.80723	5.8543	5.72618	6.02727	5.91277	6.00992	5.89937	chr2:67836003-67836461_F		Unknown	0.166429	0.0114139	5.96233	5.7959
Ids	11.8252	11.8199	11.5787	11.4107	11.4107	11.0978	11.4916	NM_010498	Ids	Mus musculus iduronate 2-sulfatase (Ids), mRNA [NM_010498]	-0.388598	0.0114423	11.3527	11.7413
Fer1l6	5.83277	5.90097	5.85466	6.08888	5.9527	6.04226	5.95547	ENSMUST00000159177	Fer1l6	fer-1-like 6 (C. elegans) [Source:MGI Symbol;Acc:MGI:3645398] [ENSMUST00000159177]	0.147027	0.0114498	6.00982	5.8628
Fbxo9	8.70087	8.84615	8.83378	8.47224	8.70894	8.48423	8.41663	NM_023605	Fbxo9	Mus musculus f-box protein 9 (Fbxo9), transcript variant 1, mRNA [NM_023605]	-0.273091	0.011452	8.52051	8.7936
Zdhhc14	6.79934	6.91377	6.96036	6.48518	6.74342	6.70828	6.61516	NM_146073	Zdhhc14	Mus musculus zinc finger, DHHC domain containing 14 (Zdhhc14), mRNA [NM_146073]	-0.253147	0.0114738	6.63801	6.89116
4933408N05Rik	5.87464	5.93863	5.90506	5.84124	5.80109	5.83096	5.81732	NR_045831	4933408N05Rik	Mus musculus RIKEN cDNA 4933408N05 gene (4933408N05Rik), long non-coding RNA [NR_045831]	-0.0834559	0.0114798	5.82265	5.90611
S100a1	8.17722	8.39131	8.19377	8.71048	8.4239	8.55049	8.82016	NM_011309	S100a1	Mus musculus S100 calcium binding protein A1 (S100a1), mRNA [NM_011309]	0.372159	0.0114824	8.62626	8.2541
Tpd52l1	6.42178	6.54618	6.22108	6.19841	6.11971	6.09693	6.09693	NM_009413	Tpd52l1	Mus musculus tumor protein D52-like 1 (Tpd52l1), mRNA [NM_009413]	-0.268354	0.0115026	6.12799	6.39635
chr15:84752337-84752984_R	5.84537	5.81091	5.83096	6.0396	5.90334	5.95408	5.92795	chr15:84752337-84752984_R		Unknown	0.127161	0.0115183	5.95624	5.82908
Zc3hav1	6.97988	7.26043	7.18436	7.37727	7.34377	7.36216	7.45651	AK167137	Zc3hav1	Mus musculus blastocyst blastocyst cDNA, RIKEN full-length enriched library, clone:I1C0033K20 product:zinc finger CCCH type, antiviral 1, full insert sequence. [AK167137]	0.243374	0.0115437	7.38493	7.14155
Cideb	8.95007	9.21289	8.90064	9.93307	9.24604	9.78445	9.55205	NM_009894	Cideb	Mus musculus cell death-inducing DNA fragmentation factor, alpha subunit-like effector B (Cideb), mRNA [NM_009894]	0.607704	0.0115468	9.6289	9.0212
Snrpg	11.1165	11.029	11.1656	11.3445	11.3742	11.1916	11.4632	NM_026506	Snrpg	Mus musculus small nuclear ribonucleoprotein polypeptide G (Snrpg), mRNA [NM_026506]	0.239679	0.0115525	11.3434	11.1037
Wdr12	6.98253	7.05197	7.01662	6.83749	6.94369	6.91369	6.91305	BC004748	Wdr12	Mus musculus WD repeat domain 12, mRNA (cDNA clone MGC:7936 IMAGE:3583955), complete cds. [BC004748]	-0.115062	0.0115709	6.90198	7.01704
Sept3	5.93484	6.03122	6.03279	6.27559	6.1862	6.12759	6.1045	NM_011889	Sept3	Mus musculus septin 3 (Sept3), mRNA [NM_011889]	0.173851	0.0116125	6.17347	5.99962
Hacd1	7.38962	7.23733	7.22255	7.01622	7.17725	7.07027	6.95865	NM_013935	Hacd1	Mus musculus 3-hydroxyacyl-CoA dehydratase 1 (Hacd1), transcript variant 1, mRNA [NM_013935]	-0.227566	0.0116563	7.0556	7.28317
Gm41257	5.79244	5.83457	5.78032	5.8921	5.8764	5.87201	5.87201	XR_875007	Gm41257	PREDICTED: Mus musculus uncharacterized LOC105245874 (LOC105245874), transcript variant X4, ncRNA [XR_875007]	0.0756829	0.0116661	5.87813	5.80244
Tbkbp1	6.20248	6.17079	6.23113	6.3212	6.44365	6.27808	6.35984	NM_198100	Tbkbp1	Mus musculus TBK1 binding protein 1 (Tbkbp1), mRNA [NM_198100]	0.149227	0.0116664	6.35069	6.20147
Trafd1	8.77248	8.78702	8.75515	9.07723	8.83009	9.02506	9.11371	NM_001163470	Trafd1	Mus musculus TRAF type zinc finger domain containing 1 (Trafd1), transcript variant 1, mRNA [NM_001163470]	0.239973	0.0117122	9.01152	8.77155
Gpr83	5.83277	5.88136	5.85466	5.90334	5.9863	5.96413	6.01225	NM_010287	Gpr83	Mus musculus G protein-coupled receptor 83 (Gpr83), mRNA [NM_010287]	0.110243	0.0117209	5.9665	5.85626
Btbd2	7.8215	7.65155	7.96393	8.22001	8.11331	8.13857	7.98208	NM_145361	Btbd2	Mus musculus BTB (POZ) domain containing 2 (Btbd2), mRNA [NM_145361]	0.301164	0.0117516	8.11349	7.81233
AK082313	5.88892	5.86554	5.88078	5.99626	6.04221	5.93905	5.95547	AK082313		Mus musculus 0 day neonate cerebellum cDNA, RIKEN full-length enriched library, clone:C230036M05 product:unclassifiable, full insert sequence. [AK082313]	0.104835	0.0117998	5.98325	5.87841
1600010M07Rik	6.18973	6.1791	6.19934	6.1282	5.97417	6.06637	6.06393	NR_037959	1600010M07Rik	Mus musculus RIKEN cDNA 1600010M07 gene (1600010M07Rik), long non-coding RNA [NR_037959]	-0.131224	0.0118229	6.05817	6.18939
Acad11	7.22105	7.47767	7.24279	7.05465	7.15441	6.96813	7.03173	NM_175324	Acad11	Mus musculus acyl-Coenzyme A dehydrogenase family, member 11 (Acad11), mRNA [NM_175324]	-0.261607	0.0118591	7.05223	7.31384
Gm8505	5.87464	5.88136	5.84537	5.75736	5.80109	5.80631	5.79337	AK037283	Gm8505	Mus musculus 16 days neonate thymus cDNA, RIKEN full-length enriched library, clone:A130003F07 product:hypothetical protein, full insert sequence. [AK037283]	-0.0775895	0.0118622	5.78953	5.86712
ENSMUST00000181162	6.05414	6.14965	6.15833	6.0498	5.92795	5.95408	5.98356	ENSMUST00000181162		predicted gene 7389 [Source:MGI Symbol;Acc:MGI:3645153] [ENSMUST00000181162]	-0.141862	0.011915	5.97885	6.12071
Gadd45gip1	9.93804	10.0748	10.4625	10.581	10.5389	10.5442	10.6453	NM_183358	Gadd45gip1	Mus musculus growth arrest and DNA-damage-inducible, gamma interacting protein 1 (Gadd45gip1), mRNA [NM_183358]	0.418871	0.0119262	10.5773	10.1584
Acadsb	6.85977	6.87701	7.04707	6.5873	6.75393	6.75482	6.73208	NM_025826	Acadsb	Mus musculus acyl-Coenzyme A dehydrogenase, short/branched chain (Acadsb), mRNA [NM_025826]	-0.220918	0.0119378	6.70703	6.92795
Nemf	8.14733	8.04541	8.03153	7.75992	7.9847	7.89627	7.80398	NM_025441	Nemf	Mus musculus nuclear export mediator factor (Nemf), mRNA [NM_025441]	-0.21354	0.011956	7.86122	8.07476
Gm30173	8.38677	8.67165	8.42774	8.06683	7.77722	8.3081	7.85019	XR_375649	Gm30173	PREDICTED: Mus musculus predicted gene, 30173 (Gm30173), transcript variant X8, ncRNA [XR_375649]	-0.494799	0.0120424	8.00059	8.49539
Sardh	7.00844	6.83584	7.1766	6.32955	6.7693	6.67387	6.50918	NM_138665	Sardh	Mus musculus sarcosine dehydrogenase (Sardh), mRNA [NM_138665]	-0.436484	0.0121124	6.57048	7.00696
Rrp9	6.93068	6.6896	6.92249	7.22499	7.04512	7.11592	7.04824	NM_145620	Rrp9	Mus musculus RRP9, small subunit (SSU) processome component, homolog (yeast) (Rrp9), mRNA [NM_145620]	0.260978	0.0121197	7.10857	6.84759
Fam179a	5.94742	5.86981	5.94742	6.06104	5.9863	6.14532	6.09592	NM_177087	Fam179a	Mus musculus family with sequence similarity 179, member A (Fam179a), mRNA [NM_177087]	0.150599	0.0121442	6.07215	5.92155
Tmem109	9.6959	9.79176	9.51478	10.0392	9.98288	9.80982	10.1116	NM_134142	Tmem109	Mus musculus transmembrane protein 109 (Tmem109), mRNA [NM_134142]	0.3184	0.0121796	9.98588	9.66748
Rras2	7.09602	7.06757	7.23922	7.26708	7.26708	7.38063	7.35599	NM_025846	Rras2	Mus musculus related RAS viral (r-ras) oncogene homolog 2 (Rras2), mRNA [NM_025846]	0.18342	0.0121989	7.31769	7.13427
Golt1b	7.58179	7.84941	7.814	7.47597	7.37655	7.54796	7.21165	NM_025872	Golt1b	Mus musculus golgi transport 1 homolog B (S. cerevisiae) (Golt1b), mRNA [NM_025872]	-0.34537	0.0122693	7.40303	7.7484
BB336256	12.481	12.5647	12.4936	12.6752	12.6455	12.597	12.593	BB336256		BB336256 RIKEN full-length enriched, 10 days neonate medulla oblongata Mus musculus cDNA clone B830048F16 3'. [BB336256]	0.11458	0.0122786	12.6277	12.5131
Dhx8	6.60205	6.45505	6.70557	6.06752	6.39652	6.23786	6.34146	NM_144831	Dhx8	Mus musculus DEAH (Asp-Glu-Ala-His) box polypeptide 8 (Dhx8), mRNA [NM_144831]	-0.326716	0.012285	6.26084	6.58756
Lifr	8.18943	8.09757	7.87579	7.73695	7.87283	7.77818	7.66676	NM_013584	Lifr	Mus musculus leukemia inhibitory factor receptor (Lifr), transcript variant 1, mRNA [NM_013584]	-0.290585	0.0123374	7.76368	8.05426
Scgb2b15	6.39152	6.31431	6.34478	6.52959	6.50791	6.56707	6.4029	NM_001281523	Scgb2b15	Mus musculus secretoglobin, family 2B, member 15 (Scgb2b15), mRNA [NM_001281523]	0.151665	0.0123408	6.50187	6.3502
Cgrrf1	6.53751	6.48489	6.66951	6.3212	6.1862	6.42564	6.3666	NM_026832	Cgrrf1	Mus musculus cell growth regulator with ring finger domain 1 (Cgrrf1), mRNA [NM_026832]	-0.239061	0.0123558	6.32491	6.56397
chr1:183951156-183986156_F	5.96485	5.90506	5.90506	6.30646	6.02186	6.13506	6.32098	chr1:183951156-183986156_F		Unknown	0.271106	0.0123567	6.19609	5.92499
Pgm3	7.21456	7.14703	7.21502	6.99182	6.95829	6.88461	6.59825	NM_001163746	Pgm3	Mus musculus phosphoglucomutase 3 (Pgm3), transcript variant 2, mRNA [NM_001163746]	-0.333966	0.0123695	6.85824	7.19221
Ano1	6.86806	6.95289	7.1766	6.3212	6.65371	6.58907	6.76307	NM_178642	Ano1	Mus musculus anoctamin 1, calcium activated chloride channel (Ano1), transcript variant 1, mRNA [NM_178642]	-0.417424	0.0123709	6.58176	6.99919
Slc25a28	8.58892	8.46297	8.75515	9.17112	8.92464	8.81124	8.92131	NM_145156	Slc25a28	Mus musculus solute carrier family 25, member 28 (Slc25a28), mRNA [NM_145156]	0.354733	0.0123756	8.95708	8.60235
Gng5	11.7965	11.8774	11.9124	12.0998	12.0027	11.9484	12.0171	NM_010318	Gng5	Mus musculus guanine nucleotide binding protein (G protein), gamma 5 (Gng5), mRNA [NM_010318]	0.154905	0.0123948	12.017	11.8621
Cinp	6.15062	6.25021	6.15062	6.09592	6.08635	6.06072	6.0396	NM_027223	Cinp	Mus musculus cyclin-dependent kinase 2 interacting protein (Cinp), transcript variant 2, mRNA [NM_027223]	-0.113166	0.0124305	6.07065	6.18381
Apopt1	10.114	10.1459	10.1258	10.348	10.4135	10.7246	10.35	NM_026511	Apopt1	Mus musculus apoptogenic, mitochondrial 1 (Apopt1), transcript variant 2, mRNA [NM_026511]	0.330448	0.0124447	10.459	10.1286
Loxl2	7.96467	7.7746	7.82425	7.26587	7.36276	7.4951	7.72602	NM_033325	Loxl2	Mus musculus lysyl oxidase-like 2 (Loxl2), mRNA [NM_033325]	-0.392065	0.0124868	7.46244	7.85451
Lgals3bp	11.4173	11.4086	11.254	11.88	11.6404	11.4974	11.7119	ENSMUST00000127054	Lgals3bp	lectin, galactoside-binding, soluble, 3 binding protein [Source:MGI Symbol;Acc:MGI:99554] [ENSMUST00000127054]	0.322486	0.0125105	11.6824	11.3599
Ggh	6.80729	7.24539	6.95369	6.24036	6.7498	6.45701	6.07646	NM_010281	Ggh	Mus musculus gamma-glutamyl hydrolase (Ggh), mRNA [NM_010281]	-0.621218	0.01257	6.38091	7.00213
ENSMUST00000182691	11.2439	11.2031	10.917	11.6603	11.2937	11.8038	11.6134	ENSMUST00000182691		predicted gene 7286 [Source:MGI Symbol;Acc:MGI:3645875] [ENSMUST00000182691]	0.471461	0.0125773	11.5928	11.1213
ENSMUST00000103363	6.11141	6.15804	6.15833	6.06104	6.02186	6.05311	6.08856	ENSMUST00000103363		immunoglobulin kappa variable 4-50 [Source:MGI Symbol;Acc:MGI:2685915] [ENSMUST00000103363]	-0.0864503	0.0126957	6.05614	6.14259
AK053189	5.81823	5.84537	5.83096	5.77375	5.76054	5.77751	5.74914	AK053189		Mus musculus 0 day neonate lung cDNA, RIKEN full-length enriched library, clone:E030029I17 product:unclassifiable, full insert sequence. [AK053189]	-0.0662856	0.0128154	5.76523	5.83152
Zfyve27	7.75394	7.70962	7.73127	8.25416	7.87283	7.96111	8.03781	NM_177319	Zfyve27	Mus musculus zinc finger, FYVE domain containing 27 (Zfyve27), transcript variant 1, mRNA [NM_177319]	0.299867	0.0128257	8.03148	7.73161
Larp1	10.5834	10.577	10.2957	9.80652	9.90852	10.2413	10.1826	NM_028451	Larp1	Mus musculus La ribonucleoprotein domain family, member 1 (Larp1), mRNA [NM_028451]	-0.450654	0.0128385	10.0347	10.4854
Gm34991	5.81823	5.83457	5.88078	5.75736	5.73007	5.77751	5.77375	XR_395128	Gm34991	PREDICTED: Mus musculus predicted gene, 34991 (Gm34991), transcript variant X6, ncRNA [XR_395128]	-0.0848542	0.0128584	5.75967	5.84453
Ins1	15.2635	15.2635	15.0688	15.5991	15.3337	15.5991	15.4326	NM_008386	Ins1	Mus musculus insulin I (Ins1), mRNA [NM_008386]	0.29249	0.0128806	15.4911	15.1986
Fam109a	8.00677	8.11677	7.66208	8.661	8.1749	8.46773	8.41663	NM_175474	Fam109a	Mus musculus family with sequence similarity 109, member A (Fam109a), mRNA [NM_175474]	0.501524	0.0129409	8.43006	7.92854
Cnnm4	6.62313	6.73534	6.63067	6.38855	6.4759	6.53953	6.5547	NM_033570	Cnnm4	Mus musculus cyclin M4 (Cnnm4), mRNA [NM_033570]	-0.173379	0.0129826	6.48967	6.66305
Gm15706	9.96325	10.0103	9.57639	9.37796	9.48165	9.58465	9.32781	NR_045598	Gm15706	Mus musculus predicted gene 15706 (Gm15706), long non-coding RNA [NR_045598]	-0.406959	0.0130136	9.44302	9.84997
Gm5132	5.74338	5.78592	5.78032	5.8676	5.82733	5.83096	5.87201	NM_001085517	Gm5132	Mus musculus predicted gene 5132 (Gm5132), mRNA [NM_001085517]	0.0796035	0.0130588	5.84948	5.76987
Ube2e2	7.80195	7.71364	7.79132	7.56631	7.58179	7.57798	7.71879	NM_144839	Ube2e2	Mus musculus ubiquitin-conjugating enzyme E2E 2 (Ube2e2), mRNA [NM_144839]	-0.157754	0.0130661	7.61122	7.76897
Ube2h	6.82702	6.83328	6.6971	6.53483	6.58668	6.70828	6.58202	NM_009459	Ube2h	Mus musculus ubiquitin-conjugating enzyme E2H (Ube2h), transcript variant 1, mRNA [NM_009459]	-0.182846	0.013069	6.60295	6.7858
Ofd1	7.24602	7.33055	7.12195	7.11704	6.93356	6.98185	7.03651	XM_006528839	Ofd1	PREDICTED: Mus musculus oral-facial-digital syndrome 1 gene homolog (human) (Ofd1), transcript variant X1, mRNA [XM_006528839]	-0.215599	0.0131041	7.01724	7.23284
Glra1	6.79466	6.24671	6.50998	6.19607	6.08635	6.00992	6.07085	NM_020492	Glra1	Mus musculus glycine receptor, alpha 1 subunit (Glra1), transcript variant 2, mRNA [NM_020492]	-0.42632	0.0131203	6.0908	6.51712
Tubgcp6	7.56096	7.49124	7.77818	8.0084	7.73946	7.98242	7.99618	NM_001163319	Tubgcp6	Mus musculus tubulin, gamma complex associated protein 6 (Tubgcp6), mRNA [NM_001163319]	0.321489	0.0131439	7.93162	7.61013
Rell2	6.91343	6.78811	6.54507	7.42782	6.97209	7.12518	7.23223	NM_153793	Rell2	Mus musculus RELT-like 2 (Rell2), mRNA [NM_153793]	0.440459	0.0131785	7.18933	6.74887
Elf4	6.11785	6.11525	6.04221	6.36873	6.1862	6.20773	6.33552	NM_019680	Elf4	Mus musculus E74-like factor 4 (ets domain transcription factor) (Elf4), mRNA [NM_019680]	0.182775	0.0133543	6.27454	6.09177
CF616882	5.76809	5.77375	5.71465	5.84124	5.82733	5.83096	5.81732	CF616882		AGENCOURT_15765727 NIH_MGC_204 Mus musculus cDNA clone IMAGE:30527495 5', mRNA sequence [CF616882]	0.0770492	0.0133586	5.82921	5.75216
Psmb5	10.0552	10.0073	10.2081	10.267	10.3811	10.2897	10.2251	NM_011186	Psmb5	Mus musculus proteasome (prosome, macropain) subunit, beta type 5 (Psmb5), mRNA [NM_011186]	0.20053	0.0133673	10.2907	10.0902
Gm5296	8.05545	8.10428	8.12019	8.38052	8.22018	8.38273	8.18683	AK145287	Gm5296	Mus musculus mammary gland RCB-0527 Jyg-MC(B) cDNA, RIKEN full-length enriched library, clone:G930037E09 product:hypothetical protein, full insert sequence. [AK145287]	0.199256	0.0133747	8.29256	8.09331
Asna1	8.76181	8.61959	8.77655	8.834	8.89318	9.04042	8.94075	NM_019652	Asna1	Mus musculus arsA arsenite transporter, ATP-binding, homolog 1 (bacterial) (Asna1), mRNA [NM_019652]	0.207771	0.0133825	8.92709	8.71932
Cuzd1	10.616	10.807	10.9896	7.29118	9.53124	9.79609	8.23051	NM_008411	Cuzd1	Mus musculus CUB and zona pellucida-like domains 1 (Cuzd1), mRNA [NM_008411]	-2.09196	0.0134066	8.71225	10.8042
Uqcrfs1	8.2377	8.47116	8.50295	8.25169	7.79661	8.02627	7.89542	AK090298	Uqcrfs1	Mus musculus 1 month neonate cerebellum cDNA, RIKEN full-length enriched library, clone:G630040K20 product:unclassifiable, full insert sequence. [AK090298]	-0.411441	0.0134073	7.9925	8.40394
Cxadr	7.22487	7.37427	7.37769	7.20079	7.12536	7.20499	7.14912	NM_001025192	Cxadr	Mus musculus coxsackie virus and adenovirus receptor (Cxadr), transcript variant 1, mRNA [NM_001025192]	-0.155541	0.0134103	7.17007	7.32561
Tmprss4	8.31618	8.15946	7.2943	6.75095	6.48359	7.40945	6.81951	NM_145403	Tmprss4	Mus musculus transmembrane protease, serine 4 (Tmprss4), mRNA [NM_145403]	-1.05743	0.0134206	6.86588	7.92331
Rftn2	6.06599	6.06213	6.06291	5.93905	5.9527	6.02754	5.97417	NM_028713	Rftn2	Mus musculus raftlin family member 2 (Rftn2), mRNA [NM_028713]	-0.0903134	0.0134222	5.97336	6.06368
ENSMUST00000094550	6.0688	6.03724	6.0396	5.93905	5.92795	5.97737	6.0007	ENSMUST00000094550		predicted gene 16410 [Source:MGI Symbol;Acc:MGI:3648382] [ENSMUST00000094550]	-0.0872826	0.0134266	5.96127	6.04855
Angpt1	5.96485	5.98709	6.07085	5.78685	5.92795	5.88078	5.77375	NM_009640	Angpt1	Mus musculus angiopoietin 1 (Angpt1), transcript variant 1, mRNA [NM_009640]	-0.165263	0.0134531	5.84233	6.00759
Gm4285	6.69035	6.68471	6.66951	6.75095	6.92532	6.79172	6.90009	NR_045294	Gm4285	Mus musculus predicted gene 4285 (Gm4285), long non-coding RNA [NR_045294]	0.160498	0.0134651	6.84202	6.68152
Tm9sf2	8.47856	8.38453	8.24752	7.86945	8.15393	8.19192	7.98581	NM_080556	Tm9sf2	Mus musculus transmembrane 9 superfamily member 2 (Tm9sf2), mRNA [NM_080556]	-0.319926	0.0135124	8.05028	8.3702
Pank3	10.0877	10.1023	10.0062	9.3544	9.8126	9.78765	9.73911	NM_145962	Pank3	Mus musculus pantothenate kinase 3 (Pank3), mRNA [NM_145962]	-0.39195	0.0135498	9.67344	10.0654
Lyrm5	6.78008	6.91141	6.93646	6.6769	6.78681	6.58167	6.57906	NM_133688	Lyrm5	Mus musculus LYR motif containing 5 (Lyrm5), transcript variant 2, mRNA [NM_133688]	-0.219872	0.0135759	6.65611	6.87598
B3galt4	7.06026	6.9978	7.13413	7.47597	7.16382	7.30471	7.32489	NM_019420	B3galt4	Mus musculus UDP-Gal:betaGlcNAc beta 1,3-galactosyltransferase, polypeptide 4 (B3galt4), mRNA [NM_019420]	0.253286	0.0135791	7.31735	7.06406
chr12:81221532-81232030_F	6.45329	6.9232	6.83305	7.47597	7.36276	7.0654	7.08944	chr12:81221532-81232030_F		Unknown	0.511879	0.0135907	7.24839	6.73651
Ggt1	7.40015	7.20546	7.68401	6.00552	7.0554	6.74792	6.455	NM_008116	Ggt1	Mus musculus gamma-glutamyltransferase 1 (Ggt1), transcript variant 1, mRNA [NM_008116]	-0.86391	0.0136938	6.56596	7.42987
Gramd1b	7.04792	7.38479	7.27383	7.03442	6.9693	6.9419	6.86354	NM_172768	Gramd1b	Mus musculus GRAM domain containing 1B (Gramd1b), mRNA [NM_172768]	-0.283226	0.0136968	6.95229	7.23551
Zbtb22	6.31491	6.28112	6.15833	6.55397	6.43514	6.34738	6.47334	NM_020625	Zbtb22	Mus musculus zinc finger and BTB domain containing 22 (Zbtb22), mRNA [NM_020625]	0.201001	0.0137043	6.45246	6.25146
Pcdh15	6.03197	5.97171	5.9969	5.88153	5.93424	5.93801	5.88253	NM_001142746	Pcdh15	Mus musculus protocadherin 15 (Pcdh15), transcript variant K, mRNA [NM_001142746]	-0.0911164	0.0137138	5.90907	6.00019
Preb	8.81651	8.82453	8.4555	8.29257	8.27699	8.49812	8.26565	NM_016703	Preb	Mus musculus prolactin regulatory element binding (Preb), transcript variant 1, mRNA [NM_016703]	-0.365517	0.0137176	8.33333	8.69885
1700019L03Rik	5.87464	5.83457	5.83096	5.78685	5.78872	5.75105	5.74914	NM_025619	1700019L03Rik	Mus musculus RIKEN cDNA 1700019L03 gene (1700019L03Rik), mRNA [NM_025619]	-0.0777866	0.0137216	5.76894	5.84673
Zfp729a	7.15561	7.03232	7.0966	6.95799	6.87952	6.98731	6.99288	NM_183146	Zfp729a	Mus musculus zinc finger protein 729a (Zfp729a), mRNA [NM_183146]	-0.140419	0.0137627	6.95443	7.09484
Sec11a	9.7376	9.94265	9.83057	8.98303	9.52725	9.56798	9.24106	NM_019951	Sec11a	Mus musculus SEC11 homolog A (S. cerevisiae) (Sec11a), mRNA [NM_019951]	-0.50711	0.0137789	9.32983	9.83694
4932438A13Rik	6.20902	6.22995	6.21388	6.06342	6.1282	6.16887	6.12098	NM_172679	4932438A13Rik	Mus musculus RIKEN cDNA 4932438A13 gene (4932438A13Rik), mRNA [NM_172679]	-0.0972456	0.0137792	6.12037	6.21761
Hist1h3c	7.9916	7.52219	7.29916	8.61665	8.0062	8.16177	8.49083	NM_175653	Hist1h3c	Mus musculus histone cluster 1, H3c (Hist1h3c), mRNA [NM_175653]	0.714545	0.0138445	8.31886	7.60432
chr1:93744621-93825321_F	6.31491	6.17079	6.33976	6.49464	6.42818	6.44286	6.38752	chr1:93744621-93825321_F		Unknown	0.163144	0.0138553	6.4383	6.27516
C8g	7.65247	7.77681	7.88523	7.61647	7.11704	7.32043	7.41001	NM_027062	C8g	Mus musculus complement component 8, gamma polypeptide (C8g), transcript variant 1, mRNA [NM_027062]	-0.405517	0.0138557	7.36599	7.7715
ENSMUST00000106578	5.76809	5.76054	5.75296	5.84124	5.82733	5.80631	5.87201	ENSMUST00000106578		predicted gene 11709 [Source:MGI Symbol;Acc:MGI:3649405] [ENSMUST00000106578]	0.076194	0.0138765	5.83672	5.76053
Ttc39b	6.28223	6.2082	6.25516	6.15881	6.17542	6.11141	6.05572	NM_027238	Ttc39b	Mus musculus tetratricopeptide repeat domain 39B (Ttc39b), mRNA [NM_027238]	-0.123188	0.0139018	6.12534	6.24853
Lmcd1	6.45329	6.47334	6.39638	6.33923	6.28267	6.25471	6.37837	NM_144799	Lmcd1	Mus musculus LIM and cysteine-rich domains 1 (Lmcd1), mRNA [NM_144799]	-0.127256	0.0139039	6.31375	6.441
Osbpl1a	7.11667	7.06937	7.03808	6.97927	6.954	6.84326	6.97149	ENSMUST00000141651	Osbpl1a	oxysterol binding protein-like 1A [Source:MGI Symbol;Acc:MGI:1927551] [ENSMUST00000141651]	-0.137699	0.0139642	6.937	7.0747
ENSMUST00000186385	7.35074	7.34995	7.03651	7.587	8.05309	8.36849	7.69444	ENSMUST00000186385		thioredoxin, pseudogene 1 [Source:MGI Symbol;Acc:MGI:98875] [ENSMUST00000186385]	0.680021	0.0139898	7.92576	7.24573
Limch1	7.88322	7.9385	7.36002	6.94963	6.82057	7.39228	7.18298	AK140954	Limch1	Mus musculus 16 days embryo head cDNA, RIKEN full-length enriched library, clone:C130083C19 product:hypothetical protein, full insert sequence. [AK140954]	-0.64088	0.0140026	7.08637	7.72725
Lgalsl	8.18095	7.92648	8.13066	7.60888	7.44122	7.86797	7.80955	NM_173752	Lgalsl	Mus musculus lectin, galactoside binding-like (Lgalsl), mRNA [NM_173752]	-0.397457	0.014032	7.6819	8.07936
Rpl18a	13.7436	13.8209	13.8209	14.377	13.9446	14.0376	14.1976	NM_029751	Rpl18a	Mus musculus ribosomal protein L18A (Rpl18a), mRNA [NM_029751]	0.344081	0.0140822	14.1392	13.7951
BC024957	9.26495	9.24775	9.43952	9.61785	9.47417	9.5019	9.73455	BC024957		Mus musculus cDNA clone IMAGE:4954529, **** WARNING: chimeric clone ****. [BC024957]	0.264711	0.0141025	9.58212	9.31741
Acvr1b	7.10636	7.01496	6.94209	7.18695	7.31575	7.18589	7.14081	NM_007395	Acvr1b	Mus musculus activin A receptor, type 1B (Acvr1b), mRNA [NM_007395]	0.186213	0.0141116	7.20735	7.02114
chr11:69188111-69188571_R	5.93484	5.94853	5.94742	6.08078	5.9863	6.02226	6.06393	chr11:69188111-69188571_R		Unknown	0.0947205	0.0141548	6.03832	5.9436
Zer1	9.80564	9.73337	9.49349	10.3464	10.0834	9.86119	10.3811	NM_178694	Zer1	Mus musculus zyg-11 related, cell cycle regulator (Zer1), transcript variant 1, mRNA [NM_178694]	0.490519	0.0141656	10.168	9.6775
Sh3yl1	6.64716	6.67151	6.74204	6.52461	6.51262	6.6305	6.56017	NM_013709	Sh3yl1	Mus musculus Sh3 domain YSC-like 1 (Sh3yl1), transcript variant 1, mRNA [NM_013709]	-0.129934	0.0141936	6.55697	6.68691
Chac1	10.6764	10.1445	10.0161	9.50289	8.99827	9.78287	9.67404	NM_026929	Chac1	Mus musculus ChaC, cation transport regulator 1 (Chac1), mRNA [NM_026929]	-0.78948	0.0142051	9.48952	10.279
Rnf31	8.59551	8.62504	8.80035	9.59986	9.02877	8.96397	9.21358	NM_194346	Rnf31	Mus musculus ring finger protein 31 (Rnf31), mRNA [NM_194346]	0.527917	0.0142157	9.20155	8.67363
Cux2	6.81616	6.72388	6.82853	7.10267	6.87587	6.94688	7.03304	NM_007804	Cux2	Mus musculus cut-like homeobox 2 (Cux2), mRNA [NM_007804]	0.200096	0.0142175	6.98962	6.78952
2510003B16Rik	6.38155	6.27303	6.35904	6.21769	6.25122	6.22781	6.14747	DV065806	2510003B16Rik	NEONATAL_27_C04.x1 FH NEONATAL Mus musculus cDNA clone NEONATAL_27_C04, mRNA sequence [DV065806]	-0.126826	0.0142583	6.21105	6.33787
1810009N02Rik	6.70034	6.79203	6.74717	7.19869	6.82709	7.03537	7.04824	AK084779	1810009N02Rik	Mus musculus 13 days embryo heart cDNA, RIKEN full-length enriched library, clone:D330041H20 product:hypothetical Maf-like protein containing protein, full insert sequence. [AK084779]	0.280836	0.0142878	7.02735	6.74651
Tbc1d7	7.37306	7.35772	7.47275	7.59148	7.47006	7.61248	7.68467	NM_025935	Tbc1d7	Mus musculus TBC1 domain family, member 7 (Tbc1d7), transcript variant 2, mRNA [NM_025935]	0.188499	0.0143033	7.58967	7.40117
chr4:131905739-131910814_F	6.87952	6.55342	7.16741	7.28177	7.46282	7.3414	7.2597	chr4:131905739-131910814_F		Unknown	0.469641	0.0143449	7.33642	6.86678
chr2:83517176-83519228_R	5.93484	5.98044	5.934	6.06752	6.02186	6.02226	6.01225	chr2:83517176-83519228_R		Unknown	0.0812158	0.0143478	6.03097	5.94976
Prn	6.4745	6.41964	6.84737	5.93905	6.34019	6.1869	5.98356	NM_001278259	Prn	Mus musculus prion protein gene complex (Prn), transcript variant 2, mRNA [NM_001278259]	-0.468077	0.0143814	6.11242	6.5805
Caml	8.71466	9.03311	9.08138	8.54501	8.47745	8.72694	8.63764	NM_007596	Caml	Mus musculus calcium modulating ligand (Caml), mRNA [NM_007596]	-0.346288	0.0144175	8.59676	8.94305
Tom1l1	6.7684	6.87148	6.64038	6.53435	6.42594	6.64224	6.4083	NM_028011	Tom1l1	Mus musculus target of myb1-like 1 (chicken) (Tom1l1), mRNA [NM_028011]	-0.257381	0.0144327	6.50271	6.76009
Olfr1347	6.7719	6.57195	7.09094	5.99626	6.54746	6.32055	6.06393	NM_146385	Olfr1347	Mus musculus olfactory receptor 1347 (Olfr1347), mRNA [NM_146385]	-0.579544	0.0144618	6.23205	6.8116
Actr5	6.72818	6.69491	6.55397	6.8953	6.91198	6.78247	7.08248	ENSMUST00000125390	Actr5	ARP5 actin-related protein 5 [Source:MGI Symbol;Acc:MGI:1924748] [ENSMUST00000125390]	0.259036	0.0145058	6.91806	6.65902
Tcea3	6.83328	6.3955	6.63067	5.98514	6.34019	6.30847	6.13546	NM_011542	Tcea3	Mus musculus transcription elongation factor A (SII), 3 (Tcea3), mRNA [NM_011542]	-0.427505	0.0145292	6.19231	6.61982
Crhr1	6.20704	5.98709	5.98044	5.80662	5.84477	5.88078	5.88892	AF369655	Crhr1	Mus musculus corticotropin releasing hormone receptor variant 1e (Crhr1) mRNA, partial sequence, alternatively spliced. [AF369655]	-0.202915	0.0145475	5.85527	6.05819
chr13:44217172-44224947_F	6.05414	6.00311	5.9574	6.20392	6.1282	6.06637	6.15875	chr13:44217172-44224947_F		Unknown	0.134425	0.0145942	6.13931	6.00489
BB345836	9.91573	10.0253	9.85571	10.3025	10.2439	10.1012	10.0552	BB345836		BB345836 RIKEN full-length enriched, 10 days neonate cerebellum Mus musculus cDNA clone B930058M13 3'. [BB345836]	0.243437	0.0146453	10.1757	9.93225
Iglon5	6.57942	6.76038	6.89836	7.08716	7.05871	7.24517	7.6211	NM_001164518	Iglon5	Mus musculus IgLON family member 5 (Iglon5), mRNA [NM_001164518]	0.50698	0.0146544	7.25303	6.74605
2210010C04Rik	11.7472	12.1928	11.5685	9.13386	11.1647	10.6824	9.86119	NM_023333	2210010C04Rik	Mus musculus RIKEN cDNA 2210010C04 gene (2210010C04Rik), mRNA [NM_023333]	-1.62566	0.0146573	10.2105	11.8362
Arfrp1	7.61472	7.36571	7.43989	7.69444	7.62571	7.76579	7.67045	NM_029702	Arfrp1	Mus musculus ADP-ribosylation factor related protein 1 (Arfrp1), transcript variant 2, mRNA [NM_029702]	0.215661	0.0146641	7.6891	7.47344
chr6:82608223-82669023_R	5.90506	5.87464	5.934	5.78685	5.85163	5.83096	5.79337	chr6:82608223-82669023_R		Unknown	-0.0888635	0.0146685	5.8157	5.90457
Dpy30	8.77685	8.71165	8.6864	8.50711	8.68023	8.49507	8.51552	NM_001146224	Dpy30	Mus musculus dpy-30 homolog (C. elegans) (Dpy30), transcript variant 4, mRNA [NM_001146224]	-0.175481	0.0146687	8.54949	8.72497
Mpnd	9.59851	9.38351	9.80118	10.0778	9.88746	9.85662	9.9407	NM_026530	Mpnd	Mus musculus MPN domain containing (Mpnd), mRNA [NM_026530]	0.346233	0.0146909	9.94063	9.5944
Toe1	5.99604	6.00311	6.0514	5.95408	5.92795	5.95408	5.91192	NM_026654	Toe1	Mus musculus target of EGR1, member 1 (nuclear) (Toe1), mRNA [NM_026654]	-0.0798403	0.0146967	5.93701	6.01685
4930533P14Rik	5.69166	5.71269	5.70116	5.75736	5.77469	5.75105	5.77375	NR_040478	4930533P14Rik	Mus musculus RIKEN cDNA 4930533P14 gene (4930533P14Rik), long non-coding RNA [NR_040478]	0.0623785	0.0147118	5.76422	5.70184
chr17:86092322-86093123_F	7.00417	6.82959	6.99135	6.70751	6.72926	6.76307	6.47334	chr17:86092322-86093123_F		Unknown	-0.273409	0.0147335	6.66829	6.9417
Klk1b16	5.84537	5.90506	6.0514	5.72812	5.80109	5.77751	5.74914	NM_008454	Klk1b16	Mus musculus kallikrein 1-related peptidase b16 (Klk1b16), mRNA [NM_008454]	-0.169974	0.0147452	5.76397	5.93394
BC030333	5.71837	5.71269	5.67903	5.81366	5.77469	5.80631	5.74914	BC030333		Mus musculus cDNA clone IMAGE:5400912. [BC030333]	0.0825867	0.0147661	5.78595	5.70336
Dct	7.66752	7.80602	8.03536	8.35318	7.97684	8.36232	8.38677	NM_010024	Dct	Mus musculus dopachrome tautomerase (Dct), mRNA [NM_010024]	0.433478	0.0147732	8.26978	7.8363
Kirrel3os	5.81823	5.78592	5.83096	5.72812	5.74914	5.72228	5.75863	XR_863865	Kirrel3os	PREDICTED: Mus musculus kin of IRRE like 3 (Drosophila), opposite strand (Kirrel3os), transcript variant X1, misc_RNA [XR_863865]	-0.0721598	0.014782	5.73954	5.8117
Olfr907	6.82702	6.57195	7.13413	6.14699	6.37971	6.55826	6.08856	NM_146805	Olfr907	Mus musculus olfactory receptor 907 (Olfr907), mRNA [NM_146805]	-0.550989	0.0147862	6.29338	6.84437
Hilpda	7.02337	6.9978	7.29916	7.43414	7.318	7.32615	7.39733	NM_023516	Hilpda	Mus musculus hypoxia inducible lipid droplet associated (Hilpda), transcript variant 2, mRNA [NM_023516]	0.262126	0.0148088	7.3689	7.10678
LOC102643017	5.87464	5.95547	5.85466	6.15791	5.99747	6.04226	6.01225	XR_393833	LOC102643017	PREDICTED: Mus musculus uncharacterized LOC102643017 (LOC102643017), transcript variant X1, ncRNA [XR_393833]	0.15755	0.0148391	6.05247	5.89492
Zfp335	6.9916	6.84949	6.89137	7.51261	7.36987	7.13413	7.08944	NM_199027	Zfp335	Mus musculus zinc finger protein 335 (Zfp335), mRNA [NM_199027]	0.365692	0.0148525	7.27651	6.91082
Cachd1	6.25506	6.20599	6.24565	5.93231	6.18224	6.02226	6.0396	NM_198037	Cachd1	Mus musculus cache domain containing 1 (Cachd1), mRNA [NM_198037]	-0.191465	0.0148827	6.0441	6.23557
Adprhl1	6.02385	6.06599	6.10693	5.98514	5.99747	5.93905	5.97006	NM_172750	Adprhl1	Mus musculus ADP-ribosylhydrolase like 1 (Adprhl1), mRNA [NM_172750]	-0.0926569	0.0148868	5.97293	6.06559
Ccdc90b	6.58717	6.69491	6.54507	6.41857	6.50791	6.47034	6.48232	NM_001162918	Ccdc90b	Mus musculus coiled-coil domain containing 90B (Ccdc90b), transcript variant 2, mRNA [NM_001162918]	-0.139267	0.0148958	6.46978	6.60905
ENSMUST00000075609	6.53751	6.65474	6.58546	6.80614	7.15697	6.81951	6.8294	ENSMUST00000075609		predicted gene 2531 [Source:MGI Symbol;Acc:MGI:3780699] [ENSMUST00000075609]	0.310433	0.0149044	6.903	6.59257
Zdhhc3	6.64859	6.58668	6.47742	6.37744	6.46811	6.41133	6.30017	NM_026917	Zdhhc3	Mus musculus zinc finger, DHHC domain containing 3 (Zdhhc3), mRNA [NM_026917]	-0.181635	0.0149193	6.38926	6.5709
chr4:134866237-134867024_F	8.48753	8.04111	8.58155	7.31538	7.99796	7.88288	7.38933	chr4:134866237-134867024_F		Unknown	-0.723682	0.0149666	7.64638	8.37007
Ncapg	6.17887	6.05905	6.15168	5.97417	5.89435	5.98742	6.05091	ENSMUST00000134090	Ncapg	non-SMC condensin I complex, subunit G [Source:MGI Symbol;Acc:MGI:1930197] [ENSMUST00000134090]	-0.15315	0.0149809	5.97671	6.12986
Col14a1	6.70034	6.43211	6.83305	6.01909	6.26692	6.44286	6.20587	NM_181277	Col14a1	Mus musculus collagen, type XIV, alpha 1 (Col14a1), mRNA [NM_181277]	-0.421481	0.015007	6.23369	6.65517
AI426330	7.64817	7.42333	7.08004	6.92026	6.73629	7.10449	6.78672	AK133434	AI426330	Mus musculus adult male testis cDNA, RIKEN full-length enriched library, clone:4933430M05 product:unclassifiable, full insert sequence. [AK133434]	-0.496907	0.0150361	6.88694	7.38385
chr13:65341237-65342006_R	5.98098	5.91277	5.96979	5.8676	5.8895	5.88078	5.84241	chr13:65341237-65342006_R		Unknown	-0.0844443	0.0150423	5.87007	5.95451
Hmox2	9.22241	9.23931	9.1051	9.26359	9.37901	9.42298	9.48092	NM_010443	Hmox2	Mus musculus heme oxygenase 2 (Hmox2), transcript variant 2, mRNA [NM_010443]	0.197685	0.0150795	9.38663	9.18894
Rwdd1	8.44917	8.71923	8.14918	8.06144	8.02486	7.65894	7.49124	NM_025614	Rwdd1	Mus musculus RWD domain containing 1 (Rwdd1), mRNA [NM_025614]	-0.630072	0.0150952	7.80912	8.43919
Adap2os	6.48489	6.18549	6.23113	5.91676	6.04221	6.13506	5.95547	XR_862104	Adap2os	PREDICTED: Mus musculus uncharacterized LOC105242792 (LOC105242792), ncRNA [XR_862104]	-0.288128	0.0150998	6.01237	6.3005
Dnajb9	9.26107	9.58075	8.91864	8.58611	8.58448	8.95755	8.38399	NM_013760	Dnajb9	Mus musculus DnaJ (Hsp40) homolog, subfamily B, member 9 (Dnajb9), mRNA [NM_013760]	-0.625453	0.0151346	8.62803	9.25349
Tpd52	8.85452	8.79946	8.72222	8.21163	8.41237	8.6507	8.53125	NM_001025262	Tpd52	Mus musculus tumor protein D52 (Tpd52), transcript variant 2, mRNA [NM_001025262]	-0.340579	0.0152033	8.45149	8.79207
Nod1	9.54315	9.3204	9.14428	8.81239	8.81252	9.03479	9.1155	NM_172729	Nod1	Mus musculus nucleotide-binding oligomerization domain containing 1 (Nod1), transcript variant 1, mRNA [NM_172729]	-0.392146	0.0152172	8.9438	9.33595
Cyb5rl	6.34409	6.29374	6.40528	6.67866	6.49039	6.51476	6.46943	NM_175471	Cyb5rl	Mus musculus cytochrome b5 reductase-like (Cyb5rl), mRNA [NM_175471]	0.190604	0.015259	6.53831	6.3477
Clasp1	6.51675	6.61341	6.62067	6.43986	6.51567	6.47175	6.43986	NM_001293300	Clasp1	Mus musculus CLIP associating protein 1 (Clasp1), transcript variant 4, mRNA [NM_001293300]	-0.116826	0.0152931	6.46679	6.58361
NAP114397-1	11.7752	11.7897	11.9672	12.3493	12.197	11.9849	12.5077	NAP114397-1			0.415686	0.0152989	12.2597	11.844
Dgcr14	7.76531	7.66234	7.89596	8.09531	7.9541	7.93488	7.97028	NM_022408	Dgcr14	Mus musculus DiGeorge syndrome critical region gene 14 (Dgcr14), transcript variant 1, mRNA [NM_022408]	0.214106	0.0153009	7.98864	7.77454
Clns1a	7.46272	7.49124	7.46297	7.18919	7.06757	7.40601	7.23223	NM_023671	Clns1a	Mus musculus chloride channel, nucleotide-sensitive, 1A (Clns1a), mRNA [NM_023671]	-0.248559	0.0153264	7.22375	7.47231
C2cd4d	6.67991	6.59505	6.63067	6.97209	6.71573	6.81951	6.8294	NM_001136117	C2cd4d	Mus musculus C2 calcium-dependent domain containing 4D (C2cd4d), mRNA [NM_001136117]	0.198969	0.0153318	6.83418	6.63521
Ociad1	7.49081	7.69942	7.74095	7.37096	7.39809	7.0911	6.90009	NM_023429	Ociad1	Mus musculus OCIA domain containing 1 (Ociad1), transcript variant 1, mRNA [NM_023429]	-0.453667	0.0153829	7.19006	7.64373
Faah	8.00677	8.00269	8.04085	8.38821	8.09225	8.20193	8.33116	NM_010173	Faah	Mus musculus fatty acid amide hydrolase (Faah), mRNA [NM_010173]	0.236621	0.0154282	8.25339	8.01677
chr2:115900355-115900904_F	6.05414	6.05905	5.99465	6.24036	6.08635	6.16605	6.2424	chr2:115900355-115900904_F		Unknown	0.147845	0.0154448	6.18379	6.03595
Slc7a8	9.23386	9.1483	9.18796	8.62739	8.66439	9.09999	8.84816	NM_016972	Slc7a8	Mus musculus solute carrier family 7 (cationic amino acid transporter, y+ system), member 8 (Slc7a8), mRNA [NM_016972]	-0.380059	0.0154474	8.80998	9.19004
Gal	10.0333	9.48764	10.095	7.58063	9.24818	8.95535	8.17837	NM_010253	Gal	Mus musculus galanin (Gal), mRNA [NM_010253]	-1.38135	0.0154527	8.49063	9.87198
Kazald1	7.0308	6.98253	7.01037	7.30515	7.28106	7.15676	7.07524	NM_178929	Kazald1	Mus musculus Kazal-type serine peptidase inhibitor domain 1 (Kazald1), mRNA [NM_178929]	0.196649	0.0154701	7.20455	7.0079
4932416H05Rik	6.21857	6.32098	6.15833	6.58059	6.46029	6.32801	6.64038	NR_029452	4932416H05Rik	Mus musculus RIKEN cDNA 4932416H05 gene (4932416H05Rik), long non-coding RNA [NR_029452]	0.269689	0.015479	6.50232	6.23263
Adam22	6.20121	6.10967	6.18794	6.10119	6.0688	6.00992	6.00351	NM_001007220	Adam22	Mus musculus a disintegrin and metallopeptidase domain 22 (Adam22), transcript variant 1, mRNA [NM_001007220]	-0.120419	0.0155318	6.04585	6.16627
Amn1	7.26373	7.27047	7.25228	6.93504	7.10866	7.19128	6.99591	NM_001113424	Amn1	Mus musculus antagonist of mitotic exit network 1 (Amn1), mRNA [NM_001113424]	-0.204438	0.0155761	7.05772	7.26216
Cebpg	6.97347	6.55342	6.85762	6.55989	6.46029	6.44286	6.3666	NM_009884	Cebpg	Mus musculus CCAAT/enhancer binding protein (C/EBP), gamma (Cebpg), mRNA [NM_009884]	-0.337426	0.0155794	6.45741	6.79484
Tbrg1	10.9765	11.2165	10.9269	10.7201	10.882	10.7718	10.7771	NM_025289	Tbrg1	Mus musculus transforming growth factor beta regulated gene 1 (Tbrg1), mRNA [NM_025289]	-0.252227	0.0155878	10.7877	11.04
Socs6	6.30012	6.39762	6.314	6.25024	6.2614	6.2108	6.18818	NM_018821	Socs6	Mus musculus suppressor of cytokine signaling 6 (Socs6), mRNA [NM_018821]	-0.109597	0.0156075	6.22765	6.33725
Abi2	6.7959	6.52759	6.47556	6.3212	6.33649	6.3972	6.32787	NM_198127	Abi2	Mus musculus abl-interactor 2 (Abi2), transcript variant 3, mRNA [NM_198127]	-0.25399	0.0156172	6.34569	6.59968
Trio	7.1694	7.43583	7.29916	7.03586	7.17541	6.92962	7.02172	NM_001081302	Trio	Mus musculus triple functional domain (PTPRF interacting) (Trio), mRNA [NM_001081302]	-0.260814	0.0156254	7.04065	7.30147
Oas1c	6.11925	6.26803	6.24036	6.4527	6.38855	6.29081	6.37837	NM_033541	Oas1c	Mus musculus 2'-5' oligoadenylate synthetase 1C (Oas1c), mRNA [NM_033541]	0.168392	0.015662	6.37761	6.20921
A530010L16Rik	5.71837	5.71269	5.75296	5.81366	5.77469	5.88078	5.84241	XR_863701	A530010L16Rik	PREDICTED: Mus musculus RIKEN cDNA A530010L16 gene (A530010L16Rik), misc_RNA [XR_863701]	0.0998774	0.0156641	5.82788	5.72801
Memo1	6.94656	6.84949	6.77221	6.70751	6.59487	6.69126	6.44385	NM_133771	Memo1	Mus musculus mediator of cell motility 1 (Memo1), mRNA [NM_133771]	-0.246712	0.0157098	6.60937	6.85609
ENSMUST00000136893	13.3301	13.23	13.3066	13.7138	13.4395	13.4321	13.5398	ENSMUST00000136893		ribosomal protein L36, pseudogene 2 [Source:MGI Symbol;Acc:MGI:3650081] [ENSMUST00000136893]	0.242387	0.0157558	13.5313	13.2889
Fbxl4	6.82702	6.97861	6.90481	6.7925	6.75649	6.73974	6.80407	NM_172988	Fbxl4	Mus musculus F-box and leucine-rich repeat protein 4 (Fbxl4), transcript variant 1, mRNA [NM_172988]	-0.130283	0.015776	6.7732	6.90348
Phactr1	10.5118	10.1402	10.6043	10.0099	10.045	9.38472	9.45034	NM_001005748	Phactr1	Mus musculus phosphatase and actin regulator 1 (Phactr1), transcript variant 3, mRNA [NM_001005748]	-0.696282	0.0158041	9.72249	10.4188
Dapl1	11.3563	10.0396	8.86874	8.75547	7.9228	8.30466	7.91086	NM_029723	Dapl1	Mus musculus death associated protein-like 1 (Dapl1), mRNA [NM_029723]	-1.86475	0.0158182	8.22345	10.0882
Ube2i	10.065	9.80693	9.86828	9.5608	9.70351	9.7416	9.69572	NM_001177609	Ube2i	Mus musculus ubiquitin-conjugating enzyme E2I (Ube2i), transcript variant 2, mRNA [NM_001177609]	-0.23799	0.0158213	9.67541	9.9134
Pkp2	6.81234	6.66086	6.64186	6.50923	6.53036	6.55106	6.60161	NM_026163	Pkp2	Mus musculus plakophilin 2 (Pkp2), mRNA [NM_026163]	-0.156959	0.0158588	6.54806	6.70502
Dnmt3bos	7.12702	6.91377	6.81372	6.7571	6.63609	6.74792	6.6062	AK033055	Dnmt3bos	Mus musculus adult male eyeball cDNA, RIKEN full-length enriched library, clone:7530422B04 product:hypothetical protein, full insert sequence. [AK033055]	-0.264676	0.0158638	6.68683	6.9515
ENSMUST00000044527	6.7719	6.56071	6.80106	5.8676	6.49464	6.34738	6.01225	ENSMUST00000044527		testis specific 10 interacting protein [Source:MGI Symbol;Acc:MGI:1925556] [ENSMUST00000044527]	-0.530757	0.0158737	6.18047	6.71122
Cdpf1	8.78959	8.75931	8.98923	9.25502	9.00196	9.28322	9.05401	NM_197998	Cdpf1	Mus musculus cysteine rich, DPF motif domain containing 1 (Cdpf1), transcript variant 2, mRNA [NM_197998]	0.302511	0.0158756	9.14855	8.84604
Cab39l	6.87148	6.85748	6.63655	6.43462	6.6331	6.50394	6.59825	NM_026908	Cab39l	Mus musculus calcium binding protein 39-like (Cab39l), mRNA [NM_026908]	-0.246028	0.0158771	6.54248	6.7885
Sftpd	6.85977	6.56071	6.77989	7.22275	7.15115	7.02007	6.88693	NM_009160	Sftpd	Mus musculus surfactant associated protein D (Sftpd), mRNA [NM_009160]	0.336765	0.0159319	7.07022	6.73346
Rcl1	6.71961	6.89303	6.82046	7.00997	6.89136	6.99423	7.00777	NM_021525	Rcl1	Mus musculus RNA terminal phosphate cyclase-like 1 (Rcl1), mRNA [NM_021525]	0.164804	0.0159475	6.97584	6.81103
Slc2a1	6.89721	7.10136	7.13413	6.66861	6.93784	6.52237	6.53576	NM_011400	Slc2a1	Mus musculus solute carrier family 2 (facilitated glucose transporter), member 1 (Slc2a1), mRNA [NM_011400]	-0.378093	0.0159499	6.66614	7.04424
Ccdc184	6.53751	6.884	7.4074	7.85902	7.90346	7.30471	7.79842	NM_177716	Ccdc184	Mus musculus coiled-coil domain containing 184 (Ccdc184), mRNA [NM_177716]	0.773433	0.0159679	7.7164	6.94297
Asnsd1	7.93288	8.03941	7.85171	7.76591	7.56457	7.81962	7.62472	NM_133728	Asnsd1	Mus musculus asparagine synthetase domain containing 1 (Asnsd1), transcript variant 1, mRNA [NM_133728]	-0.247634	0.0160039	7.6937	7.94134
chr7:119809687-119811410_R	5.93484	6.05078	6.01705	5.84124	5.82733	5.93905	5.87201	chr7:119809687-119811410_R		Unknown	-0.130982	0.0160161	5.86991	6.00089
Aqp1	5.84537	5.98709	5.94742	5.78685	5.69327	5.80631	5.81732	NM_007472	Aqp1	Mus musculus aquaporin 1 (Aqp1), mRNA [NM_007472]	-0.150687	0.0160191	5.77594	5.92663
Lpin1	6.25988	6.41092	6.34611	6.19814	5.98817	6.19841	6.14383	NM_001130412	Lpin1	Mus musculus lipin 1 (Lpin1), transcript variant 3, mRNA [NM_001130412]	-0.206834	0.0160471	6.13214	6.33897
Atp2a2	8.44759	8.99587	8.57394	8.29536	8.34992	8.10176	8.04476	NM_009722	Atp2a2	Mus musculus ATPase, Ca++ transporting, cardiac muscle, slow twitch 2 (Atp2a2), transcript variant 2, mRNA [NM_009722]	-0.474518	0.0160625	8.19795	8.67247
chr3:19793699-19822899_R	5.71837	5.78592	5.72618	5.81366	5.83818	5.80631	5.84241	chr3:19793699-19822899_R		Unknown	0.0816522	0.0160745	5.82514	5.74349
chr10:3231337-3231802_F	5.96485	5.89036	5.90506	5.8676	5.82733	5.80631	5.81732	chr10:3231337-3231802_F		Unknown	-0.0904475	0.0160756	5.82964	5.92009
chr12:55846405-55846628_R	7.75243	7.67123	7.85788	7.86255	8.06796	7.97357	7.94531	chr12:55846405-55846628_R		Unknown	0.201835	0.0161003	7.96235	7.76051
chr4:109071198-109078714_F	6.7719	6.3776	6.97128	5.96237	6.39652	6.23786	6.13546	chr4:109071198-109078714_F		Unknown	-0.523874	0.0161644	6.18305	6.70693
Tfe3	8.15221	8.08345	8.19377	8.22587	8.29886	8.35832	8.45853	NM_001271490	Tfe3	Mus musculus transcription factor E3 (Tfe3), transcript variant 5, mRNA [NM_001271490]	0.192252	0.01619	8.33539	8.14314
Cap1	9.42408	9.50967	9.74483	9.70998	9.86883	10.0228	10.0118	ENSMUST00000140783	Cap1	CAP, adenylate cyclase-associated protein 1 (yeast) [Source:MGI Symbol;Acc:MGI:88262] [ENSMUST00000140783]	0.343825	0.0161931	9.90335	9.55953
AK139597	5.84537	5.8543	5.88078	5.81366	5.74914	5.77751	5.79337	AK139597		Mus musculus 2 cells egg cDNA, RIKEN full-length enriched library, clone:B020006B04 product:unclassifiable, full insert sequence. [AK139597]	-0.07673	0.0162126	5.78342	5.86015
Calb1	7.48841	7.3362	7.44204	8.05603	7.89627	7.59728	7.66073	NM_009788	Calb1	Mus musculus calbindin 1 (Calb1), mRNA [NM_009788]	0.380357	0.0162279	7.80258	7.42222
Vasn	6.0396	6.24036	6.11439	5.96237	5.97417	5.93062	6.01225	NM_139307	Vasn	Mus musculus vasorin (Vasn), mRNA [NM_139307]	-0.161594	0.0162657	5.96985	6.13145
Apln	5.96485	6.00311	5.99465	5.8921	5.92795	5.93905	5.89937	NM_013912	Apln	Mus musculus apelin (Apln), mRNA [NM_013912]	-0.0729195	0.0162973	5.91462	5.98753
AK132033	8.99935	8.64255	8.60517	8.91156	9.61074	9.69311	9.4627	AK132033		Mus musculus adult male hippocampus cDNA, RIKEN full-length enriched library, clone:2900019G23 product:unclassifiable, full insert sequence. [AK132033]	0.670504	0.0162978	9.41953	8.74902
Lgals1-ps2	5.81823	5.8543	5.83096	5.93905	5.9527	5.88078	5.89937	XR_875478	Lgals1-ps2	PREDICTED: Mus musculus predicted gene 17209 (Gm17209), misc_RNA [XR_875478]	0.0834746	0.0163174	5.91797	5.8345
Rmdn3	8.9106	8.94023	8.97314	8.63816	8.82535	8.64757	8.84615	NM_001033136	Rmdn3	Mus musculus regulator of microtubule dynamics 3 (Rmdn3), mRNA [NM_001033136]	-0.202015	0.0163434	8.73931	8.94132
Vrk3	9.14468	9.35627	9.49948	9.08752	9.07386	9.06043	9.0951	NM_133945	Vrk3	Mus musculus vaccinia related kinase 3 (Vrk3), mRNA [NM_133945]	-0.254246	0.0163936	9.07923	9.33348
Arglu1	8.83908	8.59985	8.71267	8.27666	8.48399	8.58798	8.33909	NM_176849	Arglu1	Mus musculus arginine and glutamate rich 1 (Arglu1), mRNA [NM_176849]	-0.295272	0.0164001	8.42193	8.7172
4930453N24Rik	7.53787	7.56552	7.51322	7.27186	7.18235	7.4951	7.21165	NM_026273	4930453N24Rik	Mus musculus RIKEN cDNA 4930453N24 gene (4930453N24Rik), mRNA [NM_026273]	-0.24863	0.016406	7.29024	7.53887
Mettl10	7.46921	7.66352	7.41711	7.23688	7.38068	7.25936	7.31995	ENSMUST00000135932	Mettl10	methyltransferase like 10 [Source:MGI Symbol;Acc:MGI:1919346] [ENSMUST00000135932]	-0.217399	0.0164173	7.29922	7.51662
Rpgr	6.58684	6.70098	6.54927	6.46448	6.51615	6.47959	6.47693	NM_001177954	Rpgr	Mus musculus retinitis pigmentosa GTPase regulator (Rpgr), transcript variant 6, mRNA [NM_001177954]	-0.128079	0.0164518	6.48429	6.61236
chr5:149751979-149808240_F	6.0688	6.09705	6.11439	5.95408	6.02186	6.02226	5.89937	chr5:149751979-149808240_F		Unknown	-0.119019	0.016503	5.97439	6.09341
Fchsd2	6.88607	6.73534	6.77064	6.44286	6.56071	6.58382	6.71152	ENSMUST00000145802	Fchsd2	FCH and double SH3 domains 2 [Source:MGI Symbol;Acc:MGI:2448475] [ENSMUST00000145802]	-0.222621	0.016506	6.57473	6.79735
Kctd11	6.84692	6.93742	6.62564	7.36594	6.97607	7.10136	7.21777	AK039558	Kctd11	Mus musculus adult male spinal cord cDNA, RIKEN full-length enriched library, clone:A330061M19 product:potassium channel tetramerisation domain containing 11, full insert sequence. [AK039558]	0.361956	0.0165133	7.16528	6.80333
chr11:70196232-70203307_F	7.30618	6.73148	7.38933	6.10977	6.80928	6.51675	6.25595	chr11:70196232-70203307_F		Unknown	-0.719391	0.0165388	6.42294	7.14233
Hoxb3	6.10119	6.01787	6.09303	5.93905	5.95796	5.99074	6.00351	NM_001079869	Hoxb3	Mus musculus homeobox B3 (Hoxb3), transcript variant 1, mRNA [NM_001079869]	-0.0978829	0.0165465	5.97281	6.0707
TC1760698	5.87464	5.81091	5.85466	5.74338	5.78872	5.75105	5.78125	TC1760698		Q9PTD6_CHICK (Q9PTD6) Ribosomal protein S6 (Fragment), partial (33%) [TC1760698]	-0.0806378	0.0165534	5.7661	5.84674
Cbr3	8.42789	8.56794	8.1829	8.79892	8.96376	8.82202	8.56104	NM_173047	Cbr3	Mus musculus carbonyl reductase 3 (Cbr3), mRNA [NM_173047]	0.393527	0.0165604	8.78644	8.39291
AK210664	6.13677	6.22506	6.30847	6.08888	6.1282	6.04226	6.0396	AK210664		Mus musculus cDNA, clone:Y2G0119D03, strand:plus, reference:ENSEMBL:Mouse-Transcript-ENST:ENSMUST00000026823, based on BLAT search. [AK210664]	-0.148699	0.0166611	6.07473	6.22343
Hils1	5.93484	5.82279	5.934	5.78685	5.77469	5.80631	5.79337	NM_018792	Hils1	Mus musculus histone H1-like protein in spermatids 1 (Hils1), mRNA [NM_018792]	-0.106903	0.0166725	5.79031	5.89721
Tnfrsf4	6.7898	6.59505	6.58546	6.82857	7.18854	6.8944	7.21571	NM_011659	Tnfrsf4	Mus musculus tumor necrosis factor receptor superfamily, member 4 (Tnfrsf4), mRNA [NM_011659]	0.375032	0.0166736	7.0318	6.65677
Commd3	8.40983	8.55594	9.12277	9.51248	9.2401	9.07247	9.4413	NM_147778	Commd3	Mus musculus COMM domain containing 3 (Commd3), mRNA [NM_147778]	0.62041	0.0166868	9.31659	8.69618
TC1642866	5.81823	5.76054	5.78032	5.84124	5.85163	5.88078	5.89937	TC1642866			0.0818916	0.0166876	5.86825	5.78636
Tspyl1	8.25156	8.15476	7.48754	7.27186	7.56457	7.28673	7.15375	NM_009433	Tspyl1	Mus musculus testis-specific protein, Y-encoded-like 1 (Tspyl1), mRNA [NM_009433]	-0.645394	0.0167324	7.31923	7.96462
ENSMUST00000164671	5.81823	5.83457	5.80723	5.75736	5.72033	5.75105	5.77375	ENSMUST00000164671		predicted gene, 17450 [Source:MGI Symbol;Acc:MGI:4937084] [ENSMUST00000164671]	-0.0693904	0.0168453	5.75062	5.82001
Ndufs2	9.74609	9.70043	9.66388	9.2801	8.68023	9.48057	8.83231	NM_153064	Ndufs2	Mus musculus NADH dehydrogenase (ubiquinone) Fe-S protein 2 (Ndufs2), mRNA [NM_153064]	-0.635162	0.016847	9.0683	9.70347
Ndufs8	11.575	11.5443	11.5662	12.1256	11.6744	11.8235	12.0749	NM_144870	Ndufs8	Mus musculus NADH dehydrogenase (ubiquinone) Fe-S protein 8 (Ndufs8), transcript variant 1, mRNA [NM_144870]	0.362799	0.0168475	11.9246	11.5618
Luzp1	7.14133	7.14525	7.22791	7.51819	7.35442	7.30096	7.29485	NM_024452	Luzp1	Mus musculus leucine zipper protein 1 (Luzp1), mRNA [NM_024452]	0.19561	0.0168701	7.36711	7.1715
0610006L08Rik	5.71837	5.71269	5.70116	5.80129	5.77469	5.75105	5.78125	AK002255	0610006L08Rik	Mus musculus adult male kidney cDNA, RIKEN full-length enriched library, clone:0610006L08 product:unclassifiable, full insert sequence. [AK002255]	0.0663306	0.0168734	5.77707	5.71074
Daxx	8.1985	8.14345	8.27594	8.49999	8.33215	8.42854	8.30398	NM_007829	Daxx	Mus musculus Fas death domain-associated protein (Daxx), transcript variant 2, mRNA [NM_007829]	0.1852	0.0168925	8.39116	8.20596
Gsr	9.88511	9.60001	9.92514	9.12263	9.46059	9.57235	9.42538	NM_010344	Gsr	Mus musculus glutathione reductase (Gsr), mRNA [NM_010344]	-0.408182	0.0169085	9.39524	9.80342
chr7:88126007-88138301_R	5.99604	5.98709	6.0249	5.91676	5.90334	5.93905	5.81732	chr7:88126007-88138301_R		Unknown	-0.108561	0.0169252	5.89411	6.00268
9430021M05Rik	5.98098	5.99613	6.0514	6.17197	6.09552	6.06637	6.13546	NR_033569	9430021M05Rik	Mus musculus RIKEN cDNA 9430021M05 gene (9430021M05Rik), long non-coding RNA [NR_033569]	0.10783	0.016947	6.11733	6.0095
AI429812	6.00872	5.93863	6.07085	6.14699	6.10842	6.08888	6.14747	AI429812		mg06g05.x1 Soares mouse embryo NbME13.5 14.5 Mus musculus cDNA clone IMAGE:423032 3'. [AI429812]	0.116874	0.0169659	6.12294	6.00606
ENSMUST00000066583	6.09693	5.99613	6.09303	6.49464	6.26692	6.15665	6.37837	ENSMUST00000066583		predicted gene 9925 [Source:MGI Symbol;Acc:MGI:3641738] [ENSMUST00000066583]	0.262113	0.0169666	6.32414	6.06203
1700030A11Rik	6.21857	6.1414	6.16875	6.44936	6.44365	6.2716	6.27648	NR_045457	1700030A11Rik	Mus musculus RIKEN cDNA 1700030A11 gene (1700030A11Rik), long non-coding RNA [NR_045457]	0.18403	0.0170027	6.36027	6.17624
Ppp1r3b	6.31491	6.58922	6.44286	6.88952	6.65371	6.67387	6.66662	NM_177741	Ppp1r3b	Mus musculus protein phosphatase 1, regulatory (inhibitor) subunit 3B (Ppp1r3b), mRNA [NM_177741]	0.271932	0.0171236	6.72093	6.449
Cib3	7.7109	7.80809	8.14397	8.67199	8.33804	8.19057	8.94339	AK050094	Cib3	Mus musculus adult male liver tumor cDNA, RIKEN full-length enriched library, clone:C730014M21 product:KIP3 homolog [Homo sapiens], full insert sequence. [AK050094]	0.648344	0.0171504	8.53599	7.88765
LOC545005	6.8881	6.61727	6.76575	6.98633	6.94963	6.90984	7.00777	BC089308	LOC545005	Mus musculus hypothetical protein LOC545005, mRNA (cDNA clone IMAGE:30361141), with apparent retained intron. [BC089308]	0.206351	0.0171832	6.96339	6.75704
Lyve1	6.13677	6.40627	6.33976	5.98514	6.1684	5.90506	5.79337	NM_053247	Lyve1	Mus musculus lymphatic vessel endothelial hyaluronan receptor 1 (Lyve1), mRNA [NM_053247]	-0.33128	0.0171836	5.96299	6.29427
Odf2	6.72487	6.78942	6.60558	6.88031	6.86589	6.84966	6.81587	NM_001177659	Odf2	Mus musculus outer dense fiber of sperm tails 2 (Odf2), transcript variant 4, mRNA [NM_001177659]	0.146309	0.0172103	6.85294	6.70663
Sf3b4	7.23043	7.20941	7.36419	7.61711	7.36276	7.45601	7.51021	NM_153053	Sf3b4	Mus musculus splicing factor 3b, subunit 4 (Sf3b4), mRNA [NM_153053]	0.218514	0.0172418	7.48652	7.26801
Myc	6.15062	6.27303	6.3063	5.93905	6.10842	6.12435	6.05091	NM_010849	Myc	Mus musculus myelocytomatosis oncogene (Myc), transcript variant 1, mRNA [NM_010849]	-0.187633	0.0172939	6.05568	6.24332
Gm30948	6.1255	6.28834	5.96979	6.41082	6.42117	6.41173	6.27648	XR_382000	Gm30948	PREDICTED: Mus musculus predicted gene, 30948 (Gm30948), ncRNA [XR_382000]	0.252176	0.0173322	6.38005	6.12788
LOC102641578	6.38155	6.46639	6.58546	6.92026	6.64542	6.64927	6.74525	XM_006543344	LOC102641578	PREDICTED: Mus musculus carbonyl reductase [NADPH] 1-like (LOC102641578), partial mRNA [XM_006543344]	0.262248	0.017333	6.74005	6.4778
2610029K11Rik	6.80729	6.96943	7.20838	6.7571	6.4759	6.72152	6.6232	AK011616	2610029K11Rik	Mus musculus 10 days embryo whole body cDNA, RIKEN full-length enriched library, clone:2610029K11 product:unclassifiable, full insert sequence. [AK011616]	-0.350606	0.0173423	6.64443	6.99504
Lmbrd2	7.26446	7.12733	7.37769	6.97484	7.11282	7.07434	7.04824	NM_177178	Lmbrd2	Mus musculus LMBR1 domain containing 2 (Lmbrd2), mRNA [NM_177178]	-0.20393	0.0174415	7.05256	7.25649
Klhdc9	7.27871	7.58202	7.1766	7.88021	7.50978	7.78176	7.94831	NM_001033039	Klhdc9	Mus musculus kelch domain containing 9 (Klhdc9), mRNA [NM_001033039]	0.434241	0.0174937	7.78002	7.34577
Cacna1c	6.60205	6.65474	6.6163	6.44671	6.29709	6.38664	6.56707	NM_001290335	Cacna1c	Mus musculus calcium channel, voltage-dependent, L type, alpha 1C subunit (Cacna1c), transcript variant 11, mRNA [NM_001290335]	-0.199988	0.0175156	6.42438	6.62436
2410016O06Rik	7.00844	7.01031	6.83305	6.69375	6.66069	6.87587	6.6758	NM_023633	2410016O06Rik	Mus musculus RIKEN cDNA 2410016O06 gene (2410016O06Rik), mRNA [NM_023633]	-0.224071	0.0175234	6.72653	6.9506
Pde4c	7.53415	7.20044	7.71597	7.12718	7.10014	7.14734	6.85028	NM_201607	Pde4c	Mus musculus phosphodiesterase 4C, cAMP specific (Pde4c), mRNA [NM_201607]	-0.427288	0.0175971	7.05623	7.48352
Plin4	5.87464	5.92385	5.88078	5.93905	5.99747	5.96413	5.98356	NM_020568	Plin4	Mus musculus perilipin 4 (Plin4), mRNA [NM_020568]	0.0779638	0.0176693	5.97105	5.89309
Ccnt2	6.65184	6.62644	6.60558	6.42678	6.52535	6.52794	6.31487	ENSMUST00000153359	Ccnt2	cyclin T2 [Source:MGI Symbol;Acc:MGI:1920199] [ENSMUST00000153359]	-0.179217	0.0176802	6.44874	6.62795
AK150199	5.93484	5.91277	5.90506	5.84124	5.8764	5.84537	5.80723	AK150199		Mus musculus bone marrow macrophage cDNA, RIKEN full-length enriched library, clone:G530143C11 product:unclassifiable, full insert sequence. [AK150199]	-0.0749961	0.0177172	5.84256	5.91756
1110008F13Rik	9.89193	9.9274	10.2012	9.42078	9.77862	9.74902	9.64584	NM_026124	1110008F13Rik	Mus musculus RIKEN cDNA 1110008F13 gene (1110008F13Rik), mRNA [NM_026124]	-0.358271	0.0177196	9.64856	10.0068
Pdcd10	7.19027	7.43989	7.30363	6.78137	6.91932	7.0654	7.16169	NM_019745	Pdcd10	Mus musculus programmed cell death 10 (Pdcd10), mRNA [NM_019745]	-0.329318	0.0177524	6.98194	7.31126
Clip2	6.18973	6.15804	6.23113	6.27559	6.3336	6.24433	6.32098	NM_009990	Clip2	Mus musculus CAP-GLY domain containing linker protein 2 (Clip2), transcript variant 1, mRNA [NM_009990]	0.100659	0.0177584	6.29363	6.19297
Lsmem1	6.17887	5.95547	5.934	5.8543	5.82733	5.83096	5.79337	NM_001033437	Lsmem1	Mus musculus leucine-rich single-pass membrane protein 1 (Lsmem1), mRNA [NM_001033437]	-0.196286	0.0177632	5.82649	6.02278
Kcnk12	7.12702	7.26373	7.19974	7.36594	7.44847	7.76411	7.45169	NM_199251	Kcnk12	Mus musculus potassium channel, subfamily K, member 12 (Kcnk12), mRNA [NM_199251]	0.310722	0.0177945	7.50755	7.19683
Prmt2	8.96464	8.93578	9.18442	8.7752	8.75963	8.64447	8.89924	NM_001077638	Prmt2	Mus musculus protein arginine N-methyltransferase 2 (Prmt2), transcript variant 2, mRNA [NM_001077638]	-0.258645	0.0177975	8.76964	9.02828
Adgrl1	9.68817	9.32755	9.80033	9.92514	10.1357	9.86883	10.1068	NM_181039	Adgrl1	Mus musculus adhesion G protein-coupled receptor L1 (Adgrl1), mRNA [NM_181039]	0.403785	0.0178264	10.0091	9.60535
Aktip	7.02902	7.07233	7.0966	6.87759	7.00924	6.85903	6.74525	NM_010241	Aktip	Mus musculus thymoma viral proto-oncogene 1 interacting protein (Aktip), transcript variant 2, mRNA [NM_010241]	-0.193207	0.0178352	6.87278	7.06598
Golim4	7.53107	7.65836	7.69991	7.42293	7.53487	7.4324	7.49651	NM_001291069	Golim4	Mus musculus golgi integral membrane protein 4 (Golim4), transcript variant 1, mRNA [NM_001291069]	-0.158102	0.0178391	7.47168	7.62978
Irgc1	5.93484	5.92385	6.00338	5.78685	5.91277	5.81823	5.77375	NM_199013	Irgc1	Mus musculus immunity-related GTPase family, cinema 1 (Irgc1), mRNA [NM_199013]	-0.13112	0.0178851	5.8229	5.95402
Vcl	6.17197	6.16121	6.08458	6.36394	6.35348	6.20773	6.24716	AK135530	Vcl	Mus musculus 12 days embryo female mullerian duct includes surrounding region cDNA, RIKEN full-length enriched library, clone:6820444N01 product:vinculin, full insert sequence. [AK135530]	0.153821	0.0179121	6.29308	6.13926
Ifi35	8.99935	9.09882	9.0032	9.63065	9.11047	9.45708	9.67254	NM_027320	Ifi35	Mus musculus interferon-induced protein 35 (Ifi35), mRNA [NM_027320]	0.433895	0.017963	9.46768	9.03379
chr6:149221500-149237350_F	6.0396	5.98044	5.98044	5.93905	5.90334	5.93905	5.89937	chr6:149221500-149237350_F		Unknown	-0.0799579	0.0179649	5.9202	6.00016
Acss2	6.46626	6.41226	6.33976	6.29641	6.25122	6.32801	6.29185	ENSMUST00000149788	Acss2	acyl-CoA synthetase short-chain family member 2 [Source:MGI Symbol;Acc:MGI:1890410] [ENSMUST00000149788]	-0.114223	0.0179676	6.29187	6.40609
Ranbp3l	5.84537	5.83457	5.85466	5.78685	5.80109	5.76241	5.78125	NM_198024	Ranbp3l	Mus musculus RAN binding protein 3-like (Ranbp3l), mRNA [NM_198024]	-0.0619682	0.0179724	5.7829	5.84487
Cgnl1	6.34927	6.15182	6.35348	5.98514	6.13616	6.10805	6.11141	NM_026599	Cgnl1	Mus musculus cingulin-like 1 (Cgnl1), transcript variant 2, mRNA [NM_026599]	-0.199672	0.0179777	6.08519	6.28486
Arhgef10l	7.03232	7.27108	7.23602	6.67488	6.84177	6.93356	7.02992	NM_172415	Arhgef10l	Mus musculus Rho guanine nucleotide exchange factor (GEF) 10-like (Arhgef10l), transcript variant 1, mRNA [NM_172415]	-0.309775	0.0179806	6.87003	7.17981
Matk	6.44405	6.3776	6.37971	6.45642	6.63609	6.58167	6.72152	NM_010768	Matk	Mus musculus megakaryocyte-associated tyrosine kinase (Matk), transcript variant 1, mRNA [NM_010768]	0.198472	0.0179919	6.59892	6.40045
Apex1	7.46339	7.44935	7.51688	7.83309	7.72756	7.5239	7.84022	NM_009687	Apex1	Mus musculus apurinic/apyrimidinic endonuclease 1 (Apex1), mRNA [NM_009687]	0.254651	0.0180308	7.73119	7.47654
0610010K14Rik	9.72191	9.65778	9.77185	10.2015	9.77004	10.1232	10.2316	NM_001177603	0610010K14Rik	Mus musculus RIKEN cDNA 0610010K14 gene (0610010K14Rik), transcript variant 3, mRNA [NM_001177603]	0.364394	0.0180331	10.0816	9.71718
Amer2	6.34468	6.44326	6.25122	6.59043	6.51774	6.46597	6.48232	XM_006519590	Amer2	PREDICTED: Mus musculus APC membrane recruitment 2 (Amer2), transcript variant X1, mRNA [XM_006519590]	0.167731	0.0180601	6.51412	6.34639
Hist1h1e	10.5349	10.1212	10.6362	10.9562	10.852	10.6811	11.0354	NM_015787	Hist1h1e	Mus musculus histone cluster 1, H1e (Hist1h1e), mRNA [NM_015787]	0.450418	0.0180654	10.8812	10.4308
Rnase11	5.96485	5.83457	5.88078	5.77375	5.77469	5.73575	5.81732	NM_001011877	Rnase11	Mus musculus ribonuclease, RNase A family, 11 (non-active) (Rnase11), mRNA [NM_001011877]	-0.118022	0.0181035	5.77538	5.8934
Nenf	11.3213	11.0488	11.6317	11.9726	11.7445	11.777	11.6575	NM_025424	Nenf	Mus musculus neuron derived neurotrophic factor (Nenf), mRNA [NM_025424]	0.453953	0.0181684	11.7879	11.3339
Sntg1	6.0754	6.10842	6.0249	5.97915	6.00912	5.93062	5.88863	NM_027671	Sntg1	Mus musculus syntrophin, gamma 1 (Sntg1), transcript variant 1, mRNA [NM_027671]	-0.117694	0.0182025	5.95188	6.06958
Gm41781	6.05414	6.0212	6.13726	6.30646	6.1282	6.21977	6.27648	XM_011247066	Gm41781	PREDICTED: Mus musculus formin-like protein 5 (LOC105246497), mRNA [XM_011247066]	0.161858	0.018206	6.23273	6.07087
9230112E08Rik	6.0396	6.00311	6.0396	5.98514	5.9527	5.93062	5.95547	AK030308	9230112E08Rik	Mus musculus 11 days pregnant adult female ovary and uterus cDNA, RIKEN full-length enriched library, clone:5031418M13 product:unclassifiable, full insert sequence. [AK030308]	-0.0714524	0.0182185	5.95598	6.02743
Slc5a9	6.09693	6.07569	6.19934	6.06104	5.9527	5.99141	5.93737	NM_145551	Slc5a9	Mus musculus solute carrier family 5 (sodium/glucose cotransporter), member 9 (Slc5a9), mRNA [NM_145551]	-0.138359	0.0182809	5.98563	6.12399
Plekhg1	5.93484	6.03724	6.06291	5.93062	5.90334	5.83096	5.87201	NM_001159942	Plekhg1	Mus musculus pleckstrin homology domain containing, family G (with RhoGef domain) member 1 (Plekhg1), transcript variant 1, mRNA [NM_001159942]	-0.127433	0.0183037	5.88423	6.01166
chr10:87542208-87542908_R	5.74338	5.73575	5.70116	5.78685	5.77469	5.80631	5.81732	chr10:87542208-87542908_R		Unknown	0.0695309	0.0183378	5.79629	5.72676
Itih1	6.48489	6.51139	6.84326	6.16577	6.28267	6.35872	6.37837	NM_001306078	Itih1	Mus musculus inter-alpha trypsin inhibitor, heavy chain 1 (Itih1), transcript variant 2, mRNA [NM_001306078]	-0.316801	0.0183467	6.29638	6.61318
Tbc1d31	6.18973	6.11111	6.10214	6.01091	6.03824	6.07513	5.97488	NM_001167679	Tbc1d31	Mus musculus TBC1 domain family, member 31 (Tbc1d31), transcript variant 2, mRNA [NM_001167679]	-0.109536	0.0184072	6.02479	6.13433
Serpina3m	6.46296	6.21302	6.65269	6.00552	6.22497	6.12435	5.91192	NM_009253	Serpina3m	Mus musculus serine (or cysteine) peptidase inhibitor, clade A, member 3M (Serpina3m), mRNA [NM_009253]	-0.376202	0.0184088	6.06669	6.44289
Hsph1	9.00146	9.10961	9.39586	8.3168	8.62672	9.003	8.33415	NM_013559	Hsph1	Mus musculus heat shock 105kDa/110kDa protein 1 (Hsph1), mRNA [NM_013559]	-0.59881	0.0184163	8.57017	9.16898
Pex16	7.70342	7.82674	7.6011	8.10161	7.8097	8.26677	8.0644	NM_145122	Pex16	Mus musculus peroxisomal biogenesis factor 16 (Pex16), transcript variant 1, mRNA [NM_145122]	0.350198	0.0184792	8.06062	7.71042
Sin3b	8.64156	8.68332	8.88623	9.54654	9.14006	8.94292	9.14231	NM_009188	Sin3b	Mus musculus transcriptional regulator, SIN3B (yeast) (Sin3b), transcript variant 1, mRNA [NM_009188]	0.455919	0.0184839	9.19296	8.73704
BY709032	5.79244	5.83457	5.90506	5.71642	5.72033	5.75105	5.77375	BY709032		BY709032 RIKEN full-length enriched, adult male tongue Mus musculus cDNA clone 2310008D17 5'. [BY709032]	-0.103637	0.0184906	5.74039	5.84402
Mettl5	6.46029	6.41964	6.40797	6.27071	6.36403	6.36048	6.33581	NM_029280	Mettl5	Mus musculus methyltransferase like 5 (Mettl5), transcript variant 1, mRNA [NM_029280]	-0.0965432	0.0185275	6.33276	6.4293
Kctd17	7.00844	7.19612	7.63976	7.68955	7.83133	7.65134	8.01715	NM_001289671	Kctd17	Mus musculus potassium channel tetramerisation domain containing 17 (Kctd17), transcript variant 1, mRNA [NM_001289671]	0.515902	0.0185928	7.79734	7.28144
G6pc	5.76809	5.81091	5.79244	5.8543	5.85163	5.88078	5.84241	NM_008061	G6pc	Mus musculus glucose-6-phosphatase, catalytic (G6pc), mRNA [NM_008061]	0.0668	0.0186274	5.85728	5.79048
Manba	7.28657	7.2298	7.16741	7.296	7.42676	7.51608	7.38515	NM_027288	Manba	Mus musculus mannosidase, beta A, lysosomal (Manba), mRNA [NM_027288]	0.178073	0.0187799	7.406	7.22793
Ptms	10.3458	10.288	10.0847	10.5031	10.3561	10.5273	10.4862	NM_026988	Ptms	Mus musculus parathymosin (Ptms), mRNA [NM_026988]	0.228675	0.0187954	10.4682	10.2395
Ttc13	7.78377	7.70872	7.75142	7.49077	7.69913	7.40945	7.54014	ENSMUST00000127167	Ttc13	tetratricopeptide repeat domain 13 [Source:MGI Symbol;Acc:MGI:2384573] [ENSMUST00000127167]	-0.213097	0.0187984	7.53487	7.74797
Rnf4	6.62755	6.64186	6.66951	6.38855	6.59487	6.51806	6.41918	ENSMUST00000182970	Rnf4	ring finger protein 4 [Source:MGI Symbol;Acc:MGI:1201691] [ENSMUST00000182970]	-0.166141	0.0187989	6.48017	6.64631
Gm28523	6.05414	6.24036	6.25988	6.70751	6.52535	6.29934	6.80974	XR_378118	Gm28523	PREDICTED: Mus musculus predicted gene 28523 (Gm28523), ncRNA [XR_378118]	0.400692	0.018861	6.58549	6.18479
chr6:86776350-86799379_R	6.51675	6.74391	6.58546	6.95214	6.88651	6.70828	6.85792	chr6:86776350-86799379_R		Unknown	0.235838	0.0188782	6.85121	6.61537
Gm32575	5.84537	5.92385	5.90506	5.99626	6.04221	5.95408	5.97006	XR_386829	Gm32575	PREDICTED: Mus musculus predicted gene, 32575 (Gm32575), transcript variant X3, ncRNA [XR_386829]	0.0992292	0.018917	5.99065	5.89142
chr4:13369325-13456750_F	8.06791	7.90514	8.13165	8.89774	8.70592	8.1191	8.78702	chr4:13369325-13456750_F		Unknown	0.592548	0.0189235	8.62745	8.0349
Pafah1b3	9.10776	9.01196	9.45945	10.1193	9.61605	9.45945	9.85425	NM_008776	Pafah1b3	Mus musculus platelet-activating factor acetylhydrolase, isoform 1b, subunit 3 (Pafah1b3), mRNA [NM_008776]	0.569214	0.0189322	9.76227	9.19306
4933406J08Rik	5.81823	5.81091	5.80723	5.70116	5.77469	5.72228	5.74914	NM_028914	4933406J08Rik	Mus musculus RIKEN cDNA 4933406J08 gene (4933406J08Rik), mRNA [NM_028914]	-0.0753063	0.0189348	5.73682	5.81212
Tspyl3	6.65184	6.93742	6.68918	7.21912	7.21958	6.8944	7.04168	NM_198617	Tspyl3	Mus musculus TSPY-like 3 (Tspyl3), mRNA [NM_198617]	0.334217	0.0189868	7.0937	6.75948
Csmd2	6.26714	6.05078	6.21492	5.97915	5.90334	6.01577	6.05091	NM_001281955	Csmd2	Mus musculus CUB and Sushi multiple domains 2 (Csmd2), mRNA [NM_001281955]	-0.190321	0.0190087	5.98729	6.17761
Zcchc9	10.6193	11.0101	10.826	10.3861	10.63	10.5442	10.3763	NM_145453	Zcchc9	Mus musculus zinc finger, CCHC domain containing 9 (Zcchc9), mRNA [NM_145453]	-0.334335	0.0190724	10.4841	10.8185
Ceacam1	6.39152	6.51139	6.37971	6.13469	6.19724	6.262	6.356	NM_001039185	Ceacam1	Mus musculus carcinoembryonic antigen-related cell adhesion molecule 1 (Ceacam1), transcript variant 1, mRNA [NM_001039185]	-0.190056	0.0191016	6.23748	6.42754
Ero1lb	9.74723	10.3215	9.78999	8.76793	9.05401	9.7484	8.97437	AK004981	Ero1lb	Mus musculus adult male liver cDNA, RIKEN full-length enriched library, clone:1300013B24 product:ENDOPLASMIC RETICULUM OXIDOREDUCTIN 1-LBETA homolog [Homo sapiens], full insert sequence. [AK004981]	-0.816739	0.0191076	9.13618	9.95292
AU041770	5.84537	5.87464	5.88078	5.91676	5.92795	5.93905	5.92795	AU041770		AU041770 Mouse four-cell-embryo cDNA Mus musculus cDNA clone J1008H12 3'. [AU041770]	0.0609943	0.0191267	5.92792	5.86693
Usp31	7.37619	7.36315	7.18869	6.85674	6.70285	7.08312	7.14081	NM_001033173	Usp31	Mus musculus ubiquitin specific peptidase 31 (Usp31), mRNA [NM_001033173]	-0.363467	0.0191595	6.94588	7.30934
Metap1	8.73609	8.84701	8.71466	8.53355	8.6767	8.65832	8.5697	AK165034	Metap1	Mus musculus 0 day neonate eyeball cDNA, RIKEN full-length enriched library, clone:E130310D01 product:methionyl aminopeptidase 1, full insert sequence. [AK165034]	-0.156351	0.0191621	8.60957	8.76592
Eno4	5.87464	5.81091	5.85466	5.93905	5.97417	5.90506	5.91192	NM_178689	Eno4	Mus musculus enolase 4 (Eno4), mRNA [NM_178689]	0.08581	0.0191807	5.93255	5.84674
Serpina7	5.90506	6.16409	5.9574	6.22144	6.14892	6.42564	6.3666	NM_177920	Serpina7	Mus musculus serine (or cysteine) peptidase inhibitor, clade A (alpha-1 antiproteinase, antitrypsin), member 7 (Serpina7), mRNA [NM_177920]	0.281801	0.0191845	6.29065	6.00885
chrX:165792277-165807952_F	5.87464	5.92385	5.90506	5.96237	6.04221	6.02226	5.95547	chrX:165792277-165807952_F		Unknown	0.0943936	0.0191973	5.99558	5.90118
ENSMUST00000100555	6.82702	6.64186	6.6232	7.00544	7.06757	7.14346	6.77895	ENSMUST00000100555		predicted pseudogene 7935 [Source:MGI Symbol;Acc:MGI:3646370] [ENSMUST00000100555]	0.301495	0.0192114	6.99885	6.69736
Dcun1d3	7.61283	7.58202	7.83685	7.17737	7.36276	7.51266	7.44043	NM_173408	Dcun1d3	Mus musculus DCN1, defective in cullin neddylation 1, domain containing 3 (S. cerevisiae) (Dcun1d3), transcript variant 1, mRNA [NM_173408]	-0.303926	0.0192232	7.37331	7.67723
Arhgef12	8.53597	8.60643	8.68097	8.32951	8.50986	8.13416	8.05448	NM_027144	Arhgef12	Mus musculus Rho guanine nucleotide exchange factor (GEF) 12 (Arhgef12), mRNA [NM_027144]	-0.350789	0.0192354	8.257	8.60779
Gm12271	8.8753	8.37745	8.55443	8.24366	8.20693	8.3472	8.11717	XM_890719	Gm12271	PREDICTED: Mus musculus predicted gene 12271 (Gm12271), mRNA [XM_890719]	-0.37365	0.0192416	8.22874	8.60239
Abcb1b	6.37641	6.24036	6.22735	5.97915	6.03174	6.20773	6.09943	NM_011075	Abcb1b	Mus musculus ATP-binding cassette, sub-family B (MDR/TAP), member 1B (Abcb1b), mRNA [NM_011075]	-0.201858	0.019244	6.07952	6.28137
Dact3	6.13677	6.28112	6.30065	6.41082	6.39652	6.32801	6.47334	NM_001081655	Dact3	Mus musculus dapper homolog 3, antagonist of beta-catenin (xenopus) (Dact3), mRNA [NM_001081655]	0.162661	0.0192705	6.40217	6.23951
Cdk8	8.82052	8.70216	8.34327	8.24097	8.21548	8.34865	8.29022	NM_153599	Cdk8	Mus musculus cyclin-dependent kinase 8 (Cdk8), mRNA [NM_153599]	-0.348152	0.0192778	8.27383	8.62198
Mcts2	7.25263	7.11592	7.18869	7.54828	7.25161	7.74153	7.63149	NM_025543	Mcts2	Mus musculus malignant T cell amplified sequence 2 (Mcts2), mRNA [NM_025543]	0.357477	0.0193371	7.54323	7.18575
Map2k5	7.56724	7.37148	7.52809	7.78253	7.60213	7.7691	7.63875	NM_011840	Map2k5	Mus musculus mitogen-activated protein kinase kinase 5 (Map2k5), mRNA [NM_011840]	0.209191	0.0193501	7.69813	7.48894
Slc38a3	7.24602	6.73534	7.37468	6.02727	6.57235	6.78601	6.2424	NM_023805	Slc38a3	Mus musculus solute carrier family 38, member 3 (Slc38a3), transcript variant 1, mRNA [NM_023805]	-0.711669	0.0193679	6.40701	7.11868
Acsl4	7.4049	7.59202	7.58125	7.30412	7.3849	7.00596	7.03651	NM_207625	Acsl4	Mus musculus acyl-CoA synthetase long-chain family member 4 (Acsl4), transcript variant 1, mRNA [NM_207625]	-0.343185	0.019371	7.18287	7.52606
Aff1	7.33536	7.54911	7.49138	7.25052	7.27661	6.98185	6.86199	NM_133919	Aff1	Mus musculus AF4/FMR2 family, member 1 (Aff1), transcript variant 2, mRNA [NM_133919]	-0.365876	0.0194095	7.09274	7.45862
Gm9530	6.18973	6.05078	6.11439	5.98514	5.97417	6.04226	5.89937	XR_387492	Gm9530	PREDICTED: Mus musculus predicted gene 9530 (Gm9530), transcript variant X18, misc_RNA [XR_387492]	-0.143066	0.0194465	5.97523	6.1183
Slc25a22	6.21857	6.41964	6.25122	6.06393	6.1949	6.05156	6.129	NM_026646	Slc25a22	Mus musculus solute carrier family 25 (mitochondrial carrier, glutamate), member 22 (Slc25a22), transcript variant 1, mRNA [NM_026646]	-0.186631	0.0194994	6.10985	6.29648
Cuta	10.5197	10.2289	10.3588	10.8312	10.5095	10.6193	10.8312	NM_026307	Cuta	Mus musculus cutA divalent cation tolerance homolog (E. coli) (Cuta), transcript variant 1, mRNA [NM_026307]	0.328671	0.0194998	10.6978	10.3691
ENSMUST00000103676	5.84537	5.8543	5.83096	5.78685	5.80109	5.75105	5.77375	ENSMUST00000103676		T cell receptor delta variable 1 [Source:MGI Symbol;Acc:MGI:3649381] [ENSMUST00000103676]	-0.0653574	0.0195168	5.77819	5.84354
Nudcd3	9.24155	8.95486	9.13341	9.45259	9.52451	9.21561	9.4182	NM_173748	Nudcd3	Mus musculus NudC domain containing 3 (Nudcd3), mRNA [NM_173748]	0.29279	0.0195848	9.40273	9.10994
Hs3st3b1	5.99604	6.1414	5.98044	5.84124	5.9527	5.88078	5.77375	NM_018805	Hs3st3b1	Mus musculus heparan sulfate (glucosamine) 3-O-sulfotransferase 3B1 (Hs3st3b1), mRNA [NM_018805]	-0.177176	0.019588	5.86212	6.03929
Nmb	6.45329	6.51675	6.6971	6.7149	6.7498	6.77876	6.71152	NM_026523	Nmb	Mus musculus neuromedin B (Nmb), transcript variant 2, mRNA [NM_026523]	0.183034	0.0196609	6.73875	6.55571
Zfp207	8.28527	8.20166	8.52415	8.12726	7.93443	8.03087	8.14629	NM_011751	Zfp207	Mus musculus zinc finger protein 207 (Zfp207), transcript variant 4, mRNA [NM_011751]	-0.277312	0.0196633	8.05971	8.33703
Gm14295	6.89721	6.95289	6.99457	7.42293	7.14084	7.45998	7.07524	NM_001205057	Gm14295	Mus musculus predicted gene 14295 (Gm14295), mRNA [NM_001205057]	0.326521	0.0197408	7.27475	6.94822
Cacul1	6.33913	6.24671	6.40627	6.1791	6.2114	6.24172	6.17697	AK040280	Cacul1	Mus musculus 0 day neonate thymus cDNA, RIKEN full-length enriched library, clone:A430083B11 product:unclassifiable, full insert sequence. [AK040280]	-0.128405	0.0197728	6.2023	6.3307
Ifna9	7.84934	7.7616	8.47378	6.44936	7.67706	7.196	6.64888	NM_010507	Ifna9	Mus musculus interferon alpha 9 (Ifna9), mRNA [NM_010507]	-1.03542	0.0197784	6.99282	8.02824
Spdef	7.37619	7.19612	7.87858	6.26714	6.99108	7.06026	6.44385	NM_013891	Spdef	Mus musculus SAM pointed domain containing ets transcription factor (Spdef), mRNA [NM_013891]	-0.793043	0.0197902	6.69058	7.48363
Hes6	8.03422	8.04365	8.13495	8.69339	8.35429	8.18101	8.5599	NM_019479	Hes6	Mus musculus hairy and enhancer of split 6 (Hes6), mRNA [NM_019479]	0.376209	0.0198057	8.44715	8.07094
Sit1	5.81823	5.87464	5.78032	5.8676	5.97417	6.05311	6.02437	NM_019436	Sit1	Mus musculus suppression inducing transmembrane adaptor 1 (Sit1), mRNA [NM_019436]	0.155415	0.0198514	5.97981	5.8244
Def6	7.06485	7.27508	6.97128	7.32946	7.29206	7.52844	7.6517	NM_027185	Def6	Mus musculus differentially expressed in FDCP 6 (Def6), mRNA [NM_027185]	0.346676	0.0198662	7.45041	7.10374
NAP020145-001	6.53751	6.21977	6.82046	5.93905	6.26692	6.04226	6.01225	NAP020145-001			-0.460795	0.0198754	6.06512	6.52591
Il3ra	7.94557	7.58968	7.98581	8.21395	8.05803	8.19315	8.14918	NM_008369	Il3ra	Mus musculus interleukin 3 receptor, alpha chain (Il3ra), mRNA [NM_008369]	0.313222	0.0198814	8.15358	7.84035
Foxp4	9.93386	9.92514	9.58075	10.2979	10.2531	9.95124	10.2413	NM_001110824	Foxp4	Mus musculus forkhead box P4 (Foxp4), transcript variant 1, mRNA [NM_001110824]	0.372612	0.0199077	10.1859	9.81325
D630023F18Rik	5.97701	5.94853	5.92309	5.85163	5.90334	5.88078	5.87201	NM_001285882	D630023F18Rik	Mus musculus RIKEN cDNA D630023F18 gene (D630023F18Rik), transcript variant 3, mRNA [NM_001285882]	-0.0726044	0.0199246	5.87694	5.94954
NAP068455-1	5.74338	5.76054	5.75296	5.81366	5.80109	5.80631	5.80723	NAP068455-1			0.054782	0.0199923	5.80707	5.75229
AI662168	5.84537	5.86554	5.85466	5.90506	5.92795	5.90506	5.91192	AI662168	AI662168	mz93c04.x1 Soares mouse lymph node NbMLN Mus musculus cDNA clone IMAGE:720966 3'. [AI662168]	0.0573044	0.0199968	5.91249	5.85519
Gm5817	6.11141	6.18549	6.19934	6.0396	6.11522	6.06637	6.02437	AK135560	Gm5817	Mus musculus 12 days embryo female mullerian duct includes surrounding region cDNA, RIKEN full-length enriched library, clone:6820450B02 product:unclassifiable, full insert sequence. [AK135560]	-0.104024	0.0200136	6.06139	6.16541
1700028J19Rik	6.26714	6.32098	6.51764	6.27559	6.06475	5.95408	5.92795	NR_029436	1700028J19Rik	Mus musculus RIKEN cDNA 1700028J19 gene (1700028J19Rik), long non-coding RNA [NR_029436]	-0.312994	0.0200957	6.05559	6.36859
Nphs1	6.25122	6.28834	6.20902	5.98514	6.17388	6.14892	6.02437	NM_019459	Nphs1	Mus musculus nephrosis 1, nephrin (Nphs1), mRNA [NM_019459]	-0.166449	0.0201171	6.08308	6.24953
Fam103a1	7.53415	7.66881	7.84067	7.39401	7.46282	7.47835	7.50196	NM_025997	Fam103a1	Mus musculus family with sequence similarity 103, member A1 (Fam103a1), mRNA [NM_025997]	-0.221924	0.0201278	7.45929	7.68121
AA672647	5.84537	5.83457	5.89643	5.78685	5.80109	5.7903	5.77375	AA672647		vp57b01.r1 Knowles Solter mouse 2 cell Mus musculus cDNA clone IMAGE:1080745 3'. [AA672647]	-0.0707934	0.0201463	5.788	5.85879
Slco1a5	6.2573	6.30252	6.17981	6.19607	6.03724	6.03197	5.94742	ENSMUST00000111822	Slco1a5	solute carrier organic anion transporter family, member 1a5 [Source:MGI Symbol;Acc:MGI:1351865] [ENSMUST00000111822]	-0.193368	0.0201668	6.05317	6.24654
Rps13	12.8475	12.8583	13.0128	13.1157	13.1292	12.9912	13.0568	NM_026533	Rps13	Mus musculus ribosomal protein S13 (Rps13), mRNA [NM_026533]	0.167019	0.0201732	13.0732	12.9062
4930533B01Rik	6.08584	6.03724	6.15833	5.8676	5.99747	6.0007	5.95547	NR_040614	4930533B01Rik	Mus musculus RIKEN cDNA 4930533B01 gene (4930533B01Rik), long non-coding RNA [NR_040614]	-0.138497	0.0201758	5.95531	6.09381
Cdkn1c	7.04941	7.34267	7.43593	7.68367	7.60893	7.43994	7.73589	NM_001161624	Cdkn1c	Mus musculus cyclin-dependent kinase inhibitor 1C (P57) (Cdkn1c), transcript variant 1, mRNA [NM_001161624]	0.341107	0.0201812	7.61711	7.276
Dusp22	6.08584	6.10842	6.10004	6.06752	6.00912	6.02226	5.99532	ENSMUST00000110310	Dusp22	dual specificity phosphatase 22 [Source:MGI Symbol;Acc:MGI:1915926] [ENSMUST00000110310]	-0.0745446	0.020187	6.02356	6.0981
chr12:106115442-106115760_R	5.85875	5.87464	5.84537	5.81366	5.77469	5.80631	5.79337	chr12:106115442-106115760_R		Unknown	-0.0625784	0.0202053	5.79701	5.85959
Fkbp1b	10.9174	11.5149	11.0775	10.7597	10.4993	10.6177	10.8655	NM_016863	Fkbp1b	Mus musculus FK506 binding protein 1b (Fkbp1b), mRNA [NM_016863]	-0.484389	0.0202217	10.6856	11.17
Rpl28	13.1404	13.0876	13.2092	13.2869	13.1992	13.3625	13.3522	BC024395	Rpl28	Mus musculus ribosomal protein L28, mRNA (cDNA clone MGC:36185 IMAGE:4981342), complete cds. [BC024395]	0.154447	0.0202285	13.3002	13.1457
Tha1	7.02337	7.17595	6.86147	6.7571	6.86589	6.76307	6.61516	NM_027919	Tha1	Mus musculus threonine aldolase 1 (Tha1), mRNA [NM_027919]	-0.269955	0.0202923	6.75031	7.02026
Tmem186	6.08584	6.22115	6.1255	6.02727	6.06986	5.95408	6.0007	AK013859	Tmem186	Mus musculus 12 days embryo head cDNA, RIKEN full-length enriched library, clone:3000002F03 product:unclassifiable, full insert sequence. [AK013859]	-0.131184	0.0203003	6.01298	6.14416
Etv3l	5.84537	5.83457	5.85466	5.96237	5.90334	5.90506	5.89937	XM_006543771	Etv3l	PREDICTED: Mus musculus ets variant 3-like (Etv3l), transcript variant X1, mRNA [XM_006543771]	0.0726652	0.0203149	5.91753	5.84487
AK148702	10.3633	10.1646	10.3613	11.4515	10.4761	10.8589	11.1478	AK148702		Mus musculus 2 days neonate sympathetic ganglion cDNA, RIKEN full-length enriched library, clone:7120437D13 product:unclassifiable, full insert sequence. [AK148702]	0.687172	0.0203437	10.9836	10.2964
Parp10	8.64673	8.59919	8.58725	9.2257	8.71409	8.991	9.36345	NM_001163576	Parp10	Mus musculus poly (ADP-ribose) polymerase family, member 10 (Parp10), transcript variant 2, mRNA [NM_001163576]	0.462502	0.0203473	9.07356	8.61106
Coro1c	7.84934	7.82087	7.60054	7.94709	8.01103	7.92011	8.15522	ENSMUST00000171630	Coro1c	coronin, actin binding protein 1C [Source:MGI Symbol;Acc:MGI:1345964] [ENSMUST00000171630]	0.251445	0.0203487	8.00836	7.75692
Rnf150	5.89585	6.41475	6.45662	6.79094	6.66909	6.68893	6.60161	AK170194	Rnf150	Mus musculus NOD-derived CD11c +ve dendritic cells cDNA, RIKEN full-length enriched library, clone:F630026O15 product:ring finger protein 150, full insert sequence. [AK170194]	0.431901	0.0203782	6.68764	6.25574
Pnliprp1	14.8602	15.0688	14.8134	13.4321	14.5758	14.377	13.6819	NM_018874	Pnliprp1	Mus musculus pancreatic lipase related protein 1 (Pnliprp1), mRNA [NM_018874]	-0.89745	0.0203972	14.0167	14.9142
Nr1h4	6.93798	6.63731	6.79389	7.14224	6.88651	7.25465	7.23722	NM_001163504	Nr1h4	Mus musculus nuclear receptor subfamily 1, group H, member 4 (Nr1h4), transcript variant 2, mRNA [NM_001163504]	0.340428	0.0204508	7.13015	6.78973
Inpp4a	8.75453	8.56022	8.66479	8.20847	8.15491	8.48617	8.50096	NM_001290797	Inpp4a	Mus musculus inositol polyphosphate-4-phosphatase, type I (Inpp4a), transcript variant 3, mRNA [NM_001290797]	-0.322219	0.0204758	8.33763	8.65985
Tnfaip8	5.86424	5.87042	5.82115	5.95525	5.91824	5.89977	5.92795	ENSMUST00000153545	Tnfaip8	tumor necrosis factor, alpha-induced protein 8 [Source:MGI Symbol;Acc:MGI:2147191] [ENSMUST00000153545]	0.0733617	0.0205047	5.9253	5.85194
ENSMUST00000011029	6.05414	6.09705	6.13726	5.96237	5.99747	6.04226	6.01225	ENSMUST00000011029		DnaJ (Hsp40) homolog, subfamily C, member 19 [Source:MGI Symbol;Acc:MGI:1914963] [ENSMUST00000011029]	-0.0925634	0.0205101	6.00359	6.09615
Tbc1d25	6.42798	6.50847	6.50189	6.63163	6.52535	6.67387	6.73523	NM_172478	Tbc1d25	Mus musculus TBC1 domain family, member 25 (Tbc1d25), transcript variant 1, mRNA [NM_172478]	0.162073	0.0205353	6.64152	6.47945
Edem1	8.31037	8.11677	8.00058	7.05781	7.75151	7.87172	7.29982	NM_138677	Edem1	Mus musculus ER degradation enhancer, mannosidase alpha-like 1 (Edem1), mRNA [NM_138677]	-0.647358	0.0205579	7.49522	8.14257
Lcmt1	10.209	9.80076	10.5857	9.09226	9.88884	9.5211	9.18469	NM_025304	Lcmt1	Mus musculus leucine carboxyl methyltransferase 1 (Lcmt1), mRNA [NM_025304]	-0.776767	0.0205595	9.42172	10.1985
Aldh1a1	7.52753	7.11592	7.59148	6.5365	7.14673	7.00303	6.7553	NM_013467	Aldh1a1	Mus musculus aldehyde dehydrogenase family 1, subfamily A1 (Aldh1a1), mRNA [NM_013467]	-0.551255	0.0205617	6.86039	7.41164
Slc35f1	6.40602	6.80674	6.55397	6.29114	6.1282	6.40627	6.20587	NM_178675	Slc35f1	Mus musculus solute carrier family 35, member F1 (Slc35f1), mRNA [NM_178675]	-0.331038	0.0205845	6.25787	6.58891
Efhc1	7.04447	6.9093	6.75153	7.11023	7.10541	7.15115	7.36846	NM_027974	Efhc1	Mus musculus EF-hand domain (C-terminal) containing 1 (Efhc1), mRNA [NM_027974]	0.282046	0.0205991	7.18381	6.90177
Anxa6	9.68641	9.59911	10.0829	10.4435	10.0748	10.1207	10.2458	NM_013472	Anxa6	Mus musculus annexin A6 (Anxa6), transcript variant 1, mRNA [NM_013472]	0.43169	0.0206038	10.2212	9.78948
B9d2	8.5045	8.49262	8.7953	9.13386	9.09999	8.69461	9.21867	NM_172148	B9d2	Mus musculus B9 protein domain 2 (B9d2), mRNA [NM_172148]	0.439311	0.0206164	9.03678	8.59747
Bola1	7.98405	7.88085	8.12422	8.4985	8.42189	8.12937	8.22283	JX420286	Bola1	Mus musculus clone bola1-k2-4 chimeric ETn/MusD-bola1 transcript mRNA sequence; and endogenous virus ETn/MusD, complete sequence. [JX420286]	0.321771	0.0206375	8.31815	7.99638
Fpr3	6.08584	6.0212	5.96979	5.84124	5.97417	5.85549	5.89937	NM_008042	Fpr3	Mus musculus formyl peptide receptor 3 (Fpr3), mRNA [NM_008042]	-0.133045	0.0206467	5.89257	6.02561
Clk1	7.22487	7.4281	7.48464	6.97661	7.196	7.22183	6.95995	NM_001042634	Clk1	Mus musculus CDC-like kinase 1 (Clk1), transcript variant 1, mRNA [NM_001042634]	-0.290607	0.0207081	7.0886	7.3792
Cfap74	7.90579	7.91208	7.66208	8.46297	8.25546	7.92252	8.32753	ENSMUST00000050128	Cfap74	cilia and flagella associated protein 74 [Source:MGI Symbol;Acc:MGI:1917130] [ENSMUST00000050128]	0.41547	0.0207196	8.24212	7.82665
4930519F09Rik	6.91343	6.9093	7.13413	6.64351	6.85352	6.79172	6.58202	NR_033601	4930519F09Rik	Mus musculus RIKEN cDNA 4930519F09 gene (4930519F09Rik), non-coding RNA [NR_033601]	-0.267927	0.020741	6.71769	6.98562
Mcfd2	9.61766	9.91934	9.28672	8.82432	8.99474	9.33237	8.49312	NM_139295	Mcfd2	Mus musculus multiple coagulation factor deficiency 2 (Mcfd2), transcript variant 2, mRNA [NM_139295]	-0.696765	0.0208169	8.91114	9.6079
Nt5m	6.81951	6.83388	6.9119	7.06338	7.04512	6.90368	7.15868	XM_006531931	Nt5m	PREDICTED: Mus musculus 5',3'-nucleotidase, mitochondrial (Nt5m), transcript variant X1, mRNA [XM_006531931]	0.187616	0.0208606	7.04271	6.8551
Nkiras1	6.51675	6.56071	6.43174	6.21492	6.31991	6.44936	6.22368	NM_023526	Nkiras1	Mus musculus NFKB inhibitor interacting Ras-like protein 1 (Nkiras1), mRNA [NM_023526]	-0.201099	0.020892	6.30197	6.50307
Psmc3ip	5.99604	5.97171	6.08736	6.16577	6.10842	6.12435	6.09943	NM_008949	Psmc3ip	Mus musculus proteasome (prosome, macropain) 26S subunit, ATPase 3, interacting protein (Psmc3ip), mRNA [NM_008949]	0.106125	0.0209	6.12449	6.01837
chr15:77575125-77585575_F	6.15062	6.07136	6.08458	6.25024	6.24257	6.17887	6.15875	chr15:77575125-77585575_F		Unknown	0.105423	0.0209267	6.20761	6.10218
Park7	11.2679	11.136	11.1456	11.3413	11.2495	11.4595	11.4404	NM_020569	Park7	Mus musculus Parkinson disease (autosomal recessive, early onset) 7 (Park7), mRNA [NM_020569]	0.189505	0.0209507	11.3727	11.1832
6030419C18Rik	5.80723	5.97171	5.83096	6.0498	6.02186	5.97737	5.98356	NM_176921	6030419C18Rik	Mus musculus RIKEN cDNA 6030419C18 gene (6030419C18Rik), mRNA [NM_176921]	0.138182	0.0209765	6.00815	5.86997
LOC101055907	5.84537	5.8543	5.90506	5.78685	5.80109	5.77751	5.81732	XM_011247887	LOC101055907	PREDICTED: Mus musculus periphilin-1-like (LOC101055907), transcript variant X8, mRNA [XM_011247887]	-0.0725489	0.0209845	5.79569	5.86824
Dzank1	6.95317	6.93076	7.05197	6.79489	6.9311	6.73561	6.71152	NM_172859	Dzank1	Mus musculus double zinc ribbon and ankyrin repeat domains 1 (Dzank1), mRNA [NM_172859]	-0.185354	0.0210321	6.79328	6.97864
Xrcc5	8.5766	8.47116	8.39258	7.97346	8.42537	8.10007	8.02818	NM_009533	Xrcc5	Mus musculus X-ray repair complementing defective repair in Chinese hamster cells 5 (Xrcc5), mRNA [NM_009533]	-0.348345	0.0210438	8.13177	8.48012
4930415O20Rik	6.49616	6.22506	6.89137	5.81366	6.24257	6.04226	5.95547	NM_001201322	4930415O20Rik	Mus musculus RIKEN cDNA 4930415O20 gene (4930415O20Rik), mRNA [NM_001201322]	-0.524041	0.0210618	6.01349	6.53753
Emx2os	5.81823	5.79893	5.84537	5.75736	5.74914	5.75105	5.77375	NR_002863	Emx2os	Mus musculus Emx2 opposite strand/antisense transcript (non-protein coding) (Emx2os), long non-coding RNA [NR_002863]	-0.0630187	0.0210648	5.75783	5.82084
Slc38a11	5.80723	5.84268	5.87201	5.93905	5.89435	5.90003	5.93905	ENSMUST00000145583	Slc38a11	solute carrier family 38, member 11 [Source:MGI Symbol;Acc:MGI:2443383] [ENSMUST00000145583]	0.0774798	0.0211128	5.91812	5.84064
Fam98c	9.34877	8.9919	8.72352	9.50375	9.47758	9.35573	9.44379	NM_001146023	Fam98c	Mus musculus family with sequence similarity 98, member C (Fam98c), mRNA [NM_001146023]	0.423815	0.0211243	9.44521	9.0214
Clec1b	5.87464	5.92385	5.83096	6.10977	5.99747	5.95408	5.98356	NM_019985	Clec1b	Mus musculus C-type lectin domain family 1, member b (Clec1b), transcript variant 1, mRNA [NM_019985]	0.134738	0.0211269	6.01122	5.87648
Reps2	6.69035	6.66393	6.84236	6.51262	6.51567	6.59919	6.63431	ENSMUST00000155043	Reps2	RALBP1 associated Eps domain containing protein 2 [Source:MGI Symbol;Acc:MGI:2663511] [ENSMUST00000155043]	-0.166769	0.021156	6.56545	6.73221
Pomp	10.6303	10.6055	10.5678	10.9825	10.6889	10.9576	10.7499	NM_025624	Pomp	Mus musculus proteasome maturation protein (Pomp), mRNA [NM_025624]	0.243482	0.0211793	10.8447	10.6012
Umod	5.81823	5.8543	5.85466	5.78685	5.77469	5.75105	5.79337	NM_009470	Umod	Mus musculus uromodulin (Umod), transcript variant 1, mRNA [NM_009470]	-0.0659066	0.0211916	5.77649	5.8424
Olfr495	5.71837	5.68633	5.70116	5.78685	5.74914	5.75105	5.77375	NM_146364	Olfr495	Mus musculus olfactory receptor 495 (Olfr495), mRNA [NM_146364]	0.0632435	0.0212208	5.7652	5.70195
Dpp10	6.23195	6.26256	6.32934	6.88586	6.73513	6.31744	6.80522	ENSMUST00000112606	Dpp10	dipeptidylpeptidase 10 [Source:MGI Symbol;Acc:MGI:2442409] [ENSMUST00000112606]	0.411295	0.0212264	6.68591	6.27462
NAP029844-1	5.84537	5.83457	5.80723	5.72812	5.72033	5.77751	5.78125	NAP029844-1			-0.0772563	0.021244	5.7518	5.82906
Srp72	8.86831	8.69565	8.87257	8.35571	8.26393	8.6564	8.61885	NM_025691	Srp72	Mus musculus signal recognition particle 72 (Srp72), mRNA [NM_025691]	-0.338455	0.0212718	8.47372	8.81218
Lrrc27	6.46296	6.41226	6.51567	6.66861	6.61396	6.56707	6.52479	NM_027164	Lrrc27	Mus musculus leucine rich repeat containing 27 (Lrrc27), transcript variant 1, mRNA [NM_027164]	0.129979	0.0212726	6.59361	6.46363
Gm17751	5.66549	5.68633	5.68633	5.72812	5.74914	5.75105	5.72423	NR_038012	Gm17751	Mus musculus predicted gene, 17751 (Gm17751), transcript variant 1, long non-coding RNA [NR_038012]	0.0587516	0.0212855	5.73814	5.67938
Zfp41	6.16337	6.20599	6.33976	6.66861	6.46811	6.32801	6.68476	NM_011759	Zfp41	Mus musculus zinc finger protein 41 (Zfp41), transcript variant 1, mRNA [NM_011759]	0.300997	0.0213526	6.53737	6.23638
Gm5640	7.60394	7.71626	7.84441	8.53542	7.84993	8.19192	8.2049	NM_001099302	Gm5640	Mus musculus predicted gene 5640 (Gm5640), mRNA [NM_001099302]	0.474002	0.0213604	8.19554	7.72154
Evpl	8.4636	8.33654	8.70067	9.26495	8.85641	8.68748	9.05879	NM_025276	Evpl	Mus musculus envoplakin (Evpl), mRNA [NM_025276]	0.466638	0.0213754	8.96691	8.50027
Chchd5	8.21123	8.1377	8.24879	8.48365	8.30783	8.45589	8.28527	NM_025395	Chchd5	Mus musculus coiled-coil-helix-coiled-coil-helix domain containing 5 (Chchd5), mRNA [NM_025395]	0.183924	0.0213843	8.38316	8.19924
Scarna13	6.26714	6.09705	6.29179	5.97417	6.04221	6.02226	6.12513	NR_028576	Scarna13	Mus musculus small Cajal body-specific RNA 1 (Scarna13), guide RNA [NR_028576]	-0.177722	0.0214093	6.04094	6.21866
chr6:148173524-148174740_F	5.84537	5.8543	5.80723	5.8921	5.92795	5.93062	5.88253	chr6:148173524-148174740_F		Unknown	0.0726631	0.0214182	5.9083	5.83564
Knop1	7.43637	7.39809	7.5562	7.18178	6.89858	7.23614	7.30676	NM_023197	Knop1	Mus musculus lysine rich nucleolar protein 1 (Knop1), transcript variant 1, mRNA [NM_023197]	-0.307739	0.021463	7.15581	7.46355
Csf1	6.01325	6.22057	6.15833	6.25024	6.27714	6.29081	6.33695	NM_007778	Csf1	Mus musculus colony stimulating factor 1 (macrophage) (Csf1), transcript variant 1, mRNA [NM_007778]	0.158067	0.0214903	6.28878	6.13072
Rab11fip2	5.98098	5.89036	5.94742	5.87786	5.83668	5.85549	5.85519	NM_001033172	Rab11fip2	Mus musculus RAB11 family interacting protein 2 (class I) (Rab11fip2), transcript variant 1, mRNA [NM_001033172]	-0.0832826	0.0215021	5.85631	5.93959
Gm6936	5.85875	5.97171	5.88078	6.02727	5.97417	6.0007	6.01225	NR_045001	Gm6936	Mus musculus predicted gene 6936 (Gm6936), long non-coding RNA [NR_045001]	0.0998524	0.0215393	6.0036	5.90374
Olfr1509	5.81823	5.81091	5.87201	6.00552	5.90334	5.90506	5.92795	NM_020514	Olfr1509	Mus musculus olfactory receptor 1509 (Olfr1509), mRNA [NM_020514]	0.101748	0.0215733	5.93546	5.83372
Gzmm	6.13677	6.14699	6.16529	6.5873	6.28267	6.2716	6.41645	NM_008504	Gzmm	Mus musculus granzyme M (lymphocyte met-ase 1) (Gzmm), transcript variant 1, mRNA [NM_008504]	0.239823	0.0216136	6.3895	6.14968
BM937688	6.08584	6.22506	6.07085	5.8921	6.05207	5.97737	5.87201	BM937688		UI-M-CD1-azt-g-01-0-UI.r1 NIH_BMAP_Ret2_N Mus musculus cDNA clone UI-M-CD1-azt-g-01-0-UI 5', mRNA sequence [BM937688]	-0.178861	0.021623	5.94839	6.12725
Gadd45a	5.81823	5.9179	5.96979	6.08078	5.98248	6.07936	6.01225	NM_007836	Gadd45a	Mus musculus growth arrest and DNA-damage-inducible 45 alpha (Gadd45a), mRNA [NM_007836]	0.136743	0.0216247	6.03872	5.90197
Esr1	5.80723	5.82396	5.81461	5.9021	5.90898	6.11555	6.00173	NM_001302533	Esr1	Mus musculus estrogen receptor 1 (alpha) (Esr1), transcript variant 4, mRNA [NM_001302533]	0.166823	0.0216304	5.98209	5.81527
Apip	8.71152	8.28125	8.47918	8.13367	8.1394	8.28009	8.19754	NM_019735	Apip	Mus musculus APAF1 interacting protein (Apip), mRNA [NM_019735]	-0.302972	0.0216345	8.18768	8.49065
Fezf1	5.95309	5.8543	6.0514	5.77375	5.81732	5.83096	5.81732	XM_006505175	Fezf1	PREDICTED: Mus musculus Fez family zinc finger 1 (Fezf1), transcript variant X2, mRNA [XM_006505175]	-0.143091	0.0216384	5.80984	5.95293
Tmod3	6.49616	6.40627	6.4527	6.30646	6.37971	6.29081	6.38752	NM_016963	Tmod3	Mus musculus tropomodulin 3 (Tmod3), mRNA [NM_016963]	-0.110586	0.02165	6.34113	6.45171
chr4:130185389-130185755_F	5.79244	5.83457	5.80723	5.75736	5.74914	5.72228	5.75863	chr4:130185389-130185755_F		Unknown	-0.0645628	0.021727	5.74685	5.81142
Gm34447	6.48489	6.50204	6.58546	6.72785	6.58668	6.69458	6.6232	XR_384439	Gm34447	PREDICTED: Mus musculus predicted gene, 34447 (Gm34447), ncRNA [XR_384439]	0.133947	0.0217496	6.65808	6.52413
Zfp579	8.79539	8.44085	8.56022	9.04779	8.72336	8.98898	8.94339	NM_026741	Zfp579	Mus musculus zinc finger protein 579 (Zfp579), mRNA [NM_026741]	0.327059	0.0217838	8.92588	8.59882
Traf3ip1	6.17887	6.03724	5.90506	5.80129	5.82733	5.91988	5.74914	NM_028718	Traf3ip1	Mus musculus TRAF3 interacting protein 1 (Traf3ip1), mRNA [NM_028718]	-0.215977	0.0218048	5.82441	6.04039
Dapk3	7.73207	7.87932	7.26567	6.22144	6.7959	7.39498	6.34146	NM_007828	Dapk3	Mus musculus death-associated protein kinase 3 (Dapk3), transcript variant 2, mRNA [NM_007828]	-0.937242	0.0218949	6.68844	7.62569
Hemgn	9.8776	9.80076	9.61469	9.29723	9.67858	9.23603	9.4118	NM_053149	Hemgn	Mus musculus hemogen (Hemgn), mRNA [NM_053149]	-0.358435	0.0219327	9.40591	9.76435
Nrde2	6.84692	6.89303	7.02848	6.74897	6.84498	6.73974	6.73523	NM_001290303	Nrde2	Mus musculus nrde-2 necessary for RNA interference, domain containing (Nrde2), transcript variant 1, mRNA [NM_001290303]	-0.155581	0.0219753	6.76723	6.92281
Bbs4	8.03945	8.02565	7.93428	7.80433	7.93563	7.90122	7.84022	NM_175325	Bbs4	Mus musculus Bardet-Biedl syndrome 4 (human) (Bbs4), mRNA [NM_175325]	-0.129444	0.0220378	7.87035	7.99979
Cdr2l	6.85005	6.84578	6.99457	7.47902	7.29982	7.15676	7.00777	NM_001080929	Cdr2l	Mus musculus cerebellar degeneration-related protein 2-like (Cdr2l), mRNA [NM_001080929]	0.339042	0.0221056	7.23584	6.8968
Pced1b	6.7898	6.86217	6.9119	6.9311	7.00924	7.03219	7.16476	NM_172293	Pced1b	Mus musculus PC-esterase domain containing 1B (Pced1b), mRNA [NM_172293]	0.1797	0.0221083	7.03432	6.85462
Olfr700	5.98098	6.11215	6.15833	5.8676	5.99747	5.93905	5.91192	NM_146600	Olfr700	Mus musculus olfactory receptor 700 (Olfr700), mRNA [NM_146600]	-0.154812	0.0221257	5.92901	6.08382
Gramd4	6.44286	7.03677	6.76575	7.20569	7.21051	7.03691	7.16476	NM_172611	Gramd4	Mus musculus GRAM domain containing 4 (Gramd4), transcript variant 1, mRNA [NM_172611]	0.406002	0.0221731	7.15447	6.74846
Fryl	6.905	6.71769	6.79752	6.45642	6.61849	6.64927	6.68209	NM_028194	Fryl	Mus musculus furry homolog-like (Drosophila) (Fryl), mRNA [NM_028194]	-0.205169	0.0221776	6.60157	6.80674
Dzip3	6.24165	6.18785	6.15315	6.08534	6.02833	6.12884	6.11637	NM_001110017	Dzip3	Mus musculus DAZ interacting protein 3, zinc finger (Dzip3), transcript variant 1, mRNA [NM_001110017]	-0.104499	0.0221798	6.08972	6.19422
Pcbp1	10.9695	11.2595	11.3653	10.7969	11.0227	10.9049	10.807	NM_011865	Pcbp1	Mus musculus poly(rC) binding protein 1 (Pcbp1), mRNA [NM_011865]	-0.315187	0.0221832	10.8829	11.1981
chr2:155667801-155668175_R	5.79244	5.79893	5.80723	5.72812	5.74914	5.75105	5.74914	chr2:155667801-155668175_R		Unknown	-0.0551737	0.0222127	5.74436	5.79954
1110032A03Rik	8.15955	8.13678	8.15684	8.5766	8.27144	8.27097	8.43862	ENSMUST00000176894	1110032A03Rik	RIKEN cDNA 1110032A03 gene [Source:MGI Symbol;Acc:MGI:1915971] [ENSMUST00000176894]	0.238351	0.0222424	8.38941	8.15106
Mrps10	8.75219	8.96559	8.56022	9.07935	9.32564	9.06761	8.9789	NM_183086	Mrps10	Mus musculus mitochondrial ribosomal protein S10 (Mrps10), transcript variant 3, mRNA [NM_183086]	0.353543	0.022291	9.11288	8.75933
Abhd11	8.29536	8.18107	8.37323	8.44869	8.41237	8.7209	8.58448	NM_145215	Abhd11	Mus musculus abhydrolase domain containing 11 (Abhd11), transcript variant 1, mRNA [NM_145215]	0.258389	0.0223574	8.54161	8.28322
Inha	8.58378	8.57315	8.39582	8.65429	8.63842	8.67902	8.71165	NM_010564	Inha	Mus musculus inhibin alpha (Inha), mRNA [NM_010564]	0.153261	0.0223622	8.67085	8.51758
NAP114265-1	7.31754	7.05484	6.58546	7.78039	7.62711	7.24711	7.72837	NAP114265-1			0.609798	0.0223671	7.59575	6.98595
Rcn2	9.0166	9.3204	9.1709	8.9448	9.02027	8.74117	8.87394	NM_011992	Rcn2	Mus musculus reticulocalbin 2 (Rcn2), transcript variant 1, mRNA [NM_011992]	-0.274251	0.0224304	8.89505	9.1693
Usp5	8.41091	8.19825	8.74332	8.77903	8.76876	8.82202	8.96356	NM_013700	Usp5	Mus musculus ubiquitin specific peptidase 5 (isopeptidase T) (Usp5), mRNA [NM_013700]	0.38252	0.0224442	8.83334	8.45082
Hcst	6.58717	6.31797	6.34858	6.52181	6.79203	6.68493	6.77363	NM_011827	Hcst	Mus musculus hematopoietic cell signal transducer (Hcst), mRNA [NM_011827]	0.275189	0.0224603	6.6931	6.41791
Rnase1	12.4207	12.4123	12.8857	10.4682	12.144	11.7339	10.6964	NM_011271	Rnase1	Mus musculus ribonuclease, RNase A family, 1 (pancreatic) (Rnase1), mRNA [NM_011271]	-1.31232	0.0224713	11.2606	12.5729
ENSMUST00000093603	5.85875	5.89036	5.83096	5.78685	5.77469	5.77751	5.81732	ENSMUST00000093603		predicted gene 10286 [Source:MGI Symbol;Acc:MGI:3642117] [ENSMUST00000093603]	-0.0709299	0.0224792	5.78909	5.86002
Trim50	5.85875	5.77375	5.84537	5.75736	5.74914	5.72228	5.74914	NM_178240	Trim50	Mus musculus tripartite motif-containing 50 (Trim50), mRNA [NM_178240]	-0.0814772	0.0225274	5.74448	5.82596
ENSMUST00000141947	6.34927	6.3459	6.22108	5.95408	5.9527	6.2716	5.98356	ENSMUST00000141947		myosin XVB [Source:MGI Symbol;Acc:MGI:2685534] [ENSMUST00000141947]	-0.264933	0.0225297	6.04048	6.30542
Gm38450	5.84537	5.82279	5.88078	5.90506	5.92795	5.90506	5.92795	XR_390439	Gm38450	PREDICTED: Mus musculus uncharacterized LOC102633008 (LOC102633008), transcript variant X2, ncRNA [XR_390439]	0.0668551	0.0225414	5.9165	5.84965
chr1:141070245-141076841_F	6.50659	6.53908	6.48489	6.41526	6.44365	6.2716	6.25595	chr1:141070245-141076841_F		Unknown	-0.163572	0.0225487	6.34661	6.51019
AK162774	6.02385	6.0212	5.9574	6.06752	6.07442	6.07936	6.14747	AK162774		Mus musculus 16 days neonate thymus cDNA, RIKEN full-length enriched library, clone:A130040N19 product:unclassifiable, full insert sequence. [AK162774]	0.0913747	0.0225547	6.09219	6.00082
Tanc2	6.53275	6.41964	6.51764	6.34858	6.38855	6.40627	6.40502	NM_181071	Tanc2	Mus musculus tetratricopeptide repeat, ankyrin repeat and coiled-coil containing 2 (Tanc2), mRNA [NM_181071]	-0.102904	0.02257	6.38711	6.49001
A430072C10Rik	5.80723	5.78592	5.80723	5.72812	5.67573	5.76241	5.72423	AK040169	A430072C10Rik	Mus musculus 0 day neonate thymus cDNA, RIKEN full-length enriched library, clone:A430072C10 product:hypothetical protein, full insert sequence. [AK040169]	-0.0775063	0.0225798	5.72262	5.80013
Vmn1r47	6.02385	5.98709	5.9574	6.0498	6.04221	6.11141	6.11141	NM_053219	Vmn1r47	Mus musculus vomeronasal 1 receptor 47 (Vmn1r47), mRNA [NM_053219]	0.0892584	0.0226208	6.0787	5.98945
chr17:26911397-26917047_F	9.28352	9.10563	9.11371	9.02058	8.89524	8.8675	9.06761	chr17:26911397-26917047_F		Unknown	-0.204885	0.0226267	8.96273	9.16762
Cops2	8.06791	8.33654	8.21534	7.80886	8.13195	7.71102	7.64742	NM_009939	Cops2	Mus musculus COP9 (constitutive photomorphogenic) homolog, subunit 2 (Arabidopsis thaliana) (Cops2), transcript variant 2, mRNA [NM_009939]	-0.381779	0.022634	7.82482	8.20659
Ranbp1	8.00677	8.19109	7.95566	7.65319	7.86239	7.89969	7.83414	NM_011239	Ranbp1	Mus musculus RAN binding protein 1 (Ranbp1), mRNA [NM_011239]	-0.238821	0.0226448	7.81235	8.05117
Vgll4	6.74204	6.84578	7.11543	7.5379	7.46492	7.28673	7.03651	NM_177683	Vgll4	Mus musculus vestigial like 4 (Drosophila) (Vgll4), mRNA [NM_177683]	0.430433	0.0226621	7.33152	6.90108
chr9:89167172-89168980_F	6.27949	6.1282	6.25988	6.77854	6.38855	6.40627	6.53576	chr9:89167172-89168980_F		Unknown	0.304757	0.0226965	6.52728	6.22252
Cplx2	11.1213	10.5389	10.6193	11.7496	11.0428	11.3378	11.9697	NM_009946	Cplx2	Mus musculus complexin 2 (Cplx2), mRNA [NM_009946]	0.765169	0.0227271	11.525	10.7598
NAP025609-001	5.99604	5.90506	6.12894	5.84124	5.91277	5.77751	5.77375	NAP025609-001			-0.183692	0.0227632	5.82632	6.01001
Cirh1a	8.55796	8.42189	8.73312	8.85874	8.77919	8.79946	8.73203	NM_011574	Cirh1a	Mus musculus cirrhosis, autosomal recessive 1A (human) (Cirh1a), mRNA [NM_011574]	0.221365	0.0227821	8.79236	8.57099
Insig2	7.72395	7.93689	7.67037	7.48243	7.57959	7.63892	7.55734	NM_001271532	Insig2	Mus musculus insulin induced gene 2 (Insig2), transcript variant 4, mRNA [NM_001271532]	-0.212501	0.0228388	7.56457	7.77707
Slc39a1	9.0306	9.10452	9.04984	8.69943	9.03331	8.79727	8.72551	NM_013901	Slc39a1	Mus musculus solute carrier family 39 (zinc transporter), member 1 (Slc39a1), mRNA [NM_013901]	-0.247773	0.0228446	8.81388	9.06165
Zfp580	7.41459	7.31451	7.4152	7.82674	7.50174	7.60866	7.55215	NM_026900	Zfp580	Mus musculus zinc finger protein 580 (Zfp580), mRNA [NM_026900]	0.240889	0.022857	7.62232	7.38143
Pcp4	6.9916	7.30743	7.59148	7.587	8.07336	7.95839	8.59633	NM_008791	Pcp4	Mus musculus Purkinje cell protein 4 (Pcp4), mRNA [NM_008791]	0.756935	0.0228702	8.05377	7.29684
Lig1	7.31478	7.24539	7.63374	6.92026	7.17071	7.03691	7.16036	NM_010715	Lig1	Mus musculus ligase I, DNA, ATP-dependent (Lig1), transcript variant 2, mRNA [NM_010715]	-0.325912	0.0229111	7.07206	7.39797
Tmem174	6.24165	6.26803	6.2809	5.96237	6.1684	6.17887	5.98356	NM_026685	Tmem174	Mus musculus transmembrane protein 174 (Tmem174), mRNA [NM_026685]	-0.190231	0.0229146	6.0733	6.26353
Ubl7	7.65247	7.7853	7.75851	8.34575	7.89332	8.04062	7.96111	NM_027086	Ubl7	Mus musculus ubiquitin-like 7 (bone marrow stromal cell-derived) (Ubl7), transcript variant 2, mRNA [NM_027086]	0.328107	0.0229452	8.0602	7.73209
Rdm1	8.44263	8.60929	8.86118	9.2433	8.9743	8.83558	9.01749	NM_025654	Rdm1	Mus musculus RAD52 motif 1 (Rdm1), mRNA [NM_025654]	0.379968	0.0229524	9.01767	8.6377
Fabp3	8.45009	9.21428	8.68817	9.57639	9.1281	9.30353	9.48426	NM_010174	Fabp3	Mus musculus fatty acid binding protein 3, muscle and heart (Fabp3), mRNA [NM_010174]	0.58889	0.0229615	9.37307	8.78418
Nrtn	9.35472	9.36584	9.5178	10.7874	9.75084	9.90037	10.1132	NM_008738	Nrtn	Mus musculus neurturin (Nrtn), mRNA [NM_008738]	0.725155	0.0229683	10.1379	9.41279
Eif3a	7.49796	7.07233	7.21987	7.06026	6.8906	6.73561	6.49359	AK087340	Eif3a	Mus musculus 0 day neonate lung cDNA, RIKEN full-length enriched library, clone:E030046K17 product:unclassifiable, full insert sequence. [AK087340]	-0.46837	0.0229686	6.79502	7.26339
E130314K07Rik	7.32707	7.7832	7.32309	8.11009	8.14433	7.67428	7.90346	AK083777	E130314K07Rik	Mus musculus 12 days embryo spinal ganglion cDNA, RIKEN full-length enriched library, clone:D130007E14 product:unclassifiable, full insert sequence. [AK083777]	0.480255	0.0229757	7.95804	7.47778
a	5.86451	5.86287	5.8913	5.74794	5.79198	5.81435	5.82764	XM_011239690	a	PREDICTED: Mus musculus nonagouti (a), transcript variant X2, mRNA [XM_011239690]	-0.0774209	0.0230196	5.79547	5.8729
Vmn1r17	5.84537	5.8543	5.83096	5.75736	5.80109	5.77751	5.79337	NM_134171	Vmn1r17	Mus musculus vomeronasal 1 receptor 17 (Vmn1r17), mRNA [NM_134171]	-0.0612091	0.0230221	5.78233	5.84354
Pah	7.73601	7.57519	7.99089	6.14699	7.24604	7.33577	6.25595	NM_008777	Pah	Mus musculus phenylalanine hydroxylase (Pah), mRNA [NM_008777]	-1.02117	0.0230397	6.74619	7.76736
Asic2	6.7553	6.91932	6.6163	8.0102	7.76929	6.84677	7.68467	NM_007384	Asic2	Mus musculus acid-sensing (proton-gated) ion channel 2 (Asic2), transcript variant MDEG2, mRNA [NM_007384]	0.814095	0.0230477	7.57774	6.76364
ENSMUST00000118638	11.8894	11.9697	11.8608	11.5247	11.8295	11.7445	11.6105	ENSMUST00000118638		predicted gene 13039 [Source:MGI Symbol;Acc:MGI:3649997] [ENSMUST00000118638]	-0.229345	0.0230796	11.6773	11.9067
Gm16063	6.24165	6.0212	6.10693	5.98514	5.9527	5.98742	5.95547	NR_046178	Gm16063	Mus musculus predicted gene 16063 (Gm16063), long non-coding RNA [NR_046178]	-0.15308	0.0230833	5.97018	6.12326
chr10:95729303-95755173_F	7.37002	7.02825	7.68401	6.31431	7.16382	6.62755	6.52684	chr10:95729303-95755173_F		Unknown	-0.702628	0.0230946	6.65813	7.36076
Ppargc1b	5.93484	6.1672	6.13726	6.47681	6.26031	6.20773	6.39744	XM_006525698	Ppargc1b	PREDICTED: Mus musculus peroxisome proliferative activated receptor, gamma, coactivator 1 beta (Ppargc1b), transcript variant X1, mRNA [XM_006525698]	0.255808	0.023121	6.33557	6.07977
Rfx1	6.44286	6.48318	6.55835	6.57475	6.64542	6.65704	6.56645	NM_009055	Rfx1	Mus musculus regulatory factor X, 1 (influences HLA class II expression) (Rfx1), mRNA [NM_009055]	0.116118	0.023173	6.61091	6.4948
Alkbh2	6.27949	6.53908	6.48489	6.74592	6.65371	6.55826	6.85792	NM_175016	Alkbh2	Mus musculus alkB, alkylation repair homolog 2 (E. coli) (Alkbh2), mRNA [NM_175016]	0.269466	0.023178	6.70395	6.43449
0610042G04Rik	7.1694	6.99147	7.39391	7.62802	7.65221	7.34606	7.48262	XR_406158	0610042G04Rik	PREDICTED: Mus musculus RIKEN cDNA 0610042G04 gene (0610042G04Rik), misc_RNA [XR_406158]	0.342303	0.0231808	7.52723	7.18493
chr15:79276925-79286500_R	5.84537	5.89036	5.91747	5.77375	5.81183	5.83096	5.80815	chr15:79276925-79286500_R		Unknown	-0.0782287	0.0231818	5.80617	5.8844
Rbpjl	9.48426	8.28868	9.21639	6.81921	8.32927	8.07347	7.51411	NM_009036	Rbpjl	Mus musculus recombination signal binding protein for immunoglobulin kappa J region-like (Rbpjl), mRNA [NM_009036]	-1.31243	0.02321	7.68401	8.99644
BB641522	6.55561	6.47687	6.33976	7.03753	6.7693	6.73561	6.59003	BB641522		BB641522 RIKEN full-length enriched, 10 days neonate cortex Mus musculus cDNA clone A830029L24 5', mRNA sequence [BB641522]	0.325703	0.023223	6.78312	6.45742
Cntrob	7.13438	7.35814	7.07524	7.40817	7.36276	7.40945	7.375	NM_172560	Cntrob	Mus musculus centrobin, centrosomal BRCA2 interacting protein (Cntrob), mRNA [NM_172560]	0.199594	0.0232527	7.38884	7.18925
BE865018	5.93484	5.93062	5.934	5.98514	5.99747	5.97737	5.98356	BE865018		UI-M-BH1-amq-h-12-0-UI.r1 NIH_BMAP_M_S2 Mus musculus cDNA clone UI-M-BH1-amq-h-12-0-UI 5'. [BE865018]	0.0527324	0.0232548	5.98589	5.93315
Rnf213	6.60205	6.62048	6.61174	6.43236	6.38545	6.55826	6.52684	ENSMUST00000093902	Rnf213	ring finger protein 213 [Source:MGI Symbol;Acc:MGI:1289196] [ENSMUST00000093902]	-0.135697	0.0232612	6.47573	6.61142
NAP111618-1	9.74902	9.83858	9.73671	10.3526	10.1908	9.8132	10.3215	NAP111618-1			0.394758	0.0232741	10.1695	9.77477
chr3:108763862-108772151_F	6.1255	6.1414	6.2809	5.97417	6.09552	6.06637	6.0007	chr3:108763862-108772151_F		Unknown	-0.148412	0.0233219	6.03419	6.1826
Cebpd	9.49948	8.52009	9.71949	8.77304	8.21672	8.01996	7.72139	NM_007679	Cebpd	Mus musculus CCAAT/enhancer binding protein (C/EBP), delta (Cebpd), mRNA [NM_007679]	-1.06357	0.0233849	8.18278	9.24635
Rgmb	6.58684	6.49747	6.51592	6.48195	6.42818	6.44286	6.39482	BC030405	Rgmb	Mus musculus RGM domain family, member B, mRNA (cDNA clone IMAGE:5351870), partial cds. [BC030405]	-0.0964577	0.0234433	6.43695	6.53341
Gm36841	5.93484	5.93863	5.9574	5.84124	5.90334	5.88078	5.88253	XR_878708	Gm36841	PREDICTED: Mus musculus predicted gene, 36841 (Gm36841), transcript variant X2, ncRNA [XR_878708]	-0.0666541	0.023457	5.87697	5.94362
Rtn4rl1	7.97022	8.35429	8.04917	8.7041	8.25717	8.70139	8.9939	NM_177708	Rtn4rl1	Mus musculus reticulon 4 receptor-like 1 (Rtn4rl1), mRNA [NM_177708]	0.53958	0.0234594	8.66414	8.12456
Ap3b1	10.5104	10.6282	10.4316	10.1463	10.3598	10.2607	10.4153	NM_009680	Ap3b1	Mus musculus adaptor-related protein complex 3, beta 1 subunit (Ap3b1), mRNA [NM_009680]	-0.22786	0.0235049	10.2955	10.5234
Oraov1	6.8881	6.79203	6.72785	7.05409	6.85748	7.03691	6.9775	XM_006508650	Oraov1	PREDICTED: Mus musculus oral cancer overexpressed 1 (Oraov1), transcript variant X1, mRNA [XM_006508650]	0.178828	0.0235963	6.98149	6.80266
Zfp46	7.9916	7.84941	7.9306	7.84993	7.64742	7.77	7.76579	NM_009557	Zfp46	Mus musculus zinc finger protein 46 (Zfp46), mRNA [NM_009557]	-0.165584	0.0236172	7.75829	7.92387
Gba2	8.37785	8.58642	8.52252	8.77685	8.57182	8.89891	8.75097	NM_172692	Gba2	Mus musculus glucosidase beta 2 (Gba2), mRNA [NM_172692]	0.254044	0.0236193	8.74964	8.49559
ENSMUST00000122388	5.87464	5.8543	5.78032	5.99626	5.91277	6.0007	5.89937	ENSMUST00000122388		doublecortin domain containing 5 [Source:MGI Symbol;Acc:MGI:3045363] [ENSMUST00000122388]	0.115854	0.023645	5.95228	5.83642
Rab1	8.91156	9.04757	8.33116	8.23148	8.42735	8.0493	8.18095	ENSMUST00000132285	Rab1	RAB1, member RAS oncogene family [Source:MGI Symbol;Acc:MGI:97842] [ENSMUST00000132285]	-0.541157	0.0236569	8.22227	8.76343
4933412E12Rik	6.30807	6.25516	6.39638	6.4527	6.40607	6.41616	6.50918	AK084517	4933412E12Rik	Mus musculus 13 days embryo heart cDNA, RIKEN full-length enriched library, clone:D330011B05 product:unclassifiable, full insert sequence. [AK084517]	0.126161	0.0236746	6.44603	6.31987
Ppid	8.8935	8.75766	8.7913	8.52303	8.64212	8.7198	8.39005	NM_026352	Ppid	Mus musculus peptidylprolyl isomerase D (cyclophilin D) (Ppid), mRNA [NM_026352]	-0.245408	0.0237102	8.56875	8.81416
Mtmr6	8.55455	8.2466	8.3024	8.06144	8.08786	7.8568	7.44803	NM_144843	Mtmr6	Mus musculus myotubularin related protein 6 (Mtmr6), mRNA [NM_144843]	-0.504317	0.0237939	7.86353	8.36785
Gm5294	6.55561	6.21302	6.34858	6.0498	6.04221	6.0007	6.25595	NM_001195128	Gm5294	Mus musculus predicted gene 5294 (Gm5294), mRNA [NM_001195128]	-0.285244	0.0238004	6.08716	6.37241
Pik3c2g	6.13036	6.05456	6.09898	6.90115	6.70285	6.65392	6.14145	BC061142	Pik3c2g	Mus musculus phosphatidylinositol 3-kinase, C2 domain containing, gamma polypeptide, mRNA (cDNA clone IMAGE:30317136), complete cds. [BC061142]	0.505208	0.0238228	6.59984	6.09463
Agfg1	7.62463	7.65155	7.60888	7.29916	7.59402	7.43683	7.33258	NM_010472	Agfg1	Mus musculus ArfGAP with FG repeats 1 (Agfg1), mRNA [NM_010472]	-0.212703	0.0238805	7.41565	7.62835
C530042K13Rik	6.38155	6.66645	6.44286	7.27186	6.58167	7.05495	7.03232	AK049699	C530042K13Rik	Mus musculus 12 days embryo spinal cord cDNA, RIKEN full-length enriched library, clone:C530042K13 product:unclassifiable, full insert sequence. [AK049699]	0.488243	0.023964	6.9852	6.49696
Tmem222	8.917	8.78322	8.23804	9.6959	9.06479	9.1898	9.16088	NM_025667	Tmem222	Mus musculus transmembrane protein 222 (Tmem222), transcript variant 1, mRNA [NM_025667]	0.631758	0.0240337	9.27784	8.64609
Asphd2	6.65184	6.40627	6.52684	6.06752	6.35904	6.29081	6.34146	NM_028386	Asphd2	Mus musculus aspartate beta-hydroxylase domain containing 2 (Asphd2), mRNA [NM_028386]	-0.263611	0.0240685	6.26471	6.52832
Abhd14b	8.74626	8.80971	8.70689	9.5149	9.62028	9.00421	8.97655	NM_029631	Abhd14b	Mus musculus abhydrolase domain containing 14b (Abhd14b), mRNA [NM_029631]	0.524697	0.0240876	9.27898	8.75429
Abtb2	6.71961	6.71209	6.43174	6.22987	6.43514	6.44286	6.32098	NM_178890	Abtb2	Mus musculus ankyrin repeat and BTB (POZ) domain containing 2 (Abtb2), mRNA [NM_178890]	-0.263931	0.0241018	6.35721	6.62115
LOC102641028	6.26714	6.12032	6.19934	6.08888	6.02186	6.12435	6.02437	XM_006523195	LOC102641028	PREDICTED: Mus musculus uncharacterized LOC102641028 (LOC102641028), mRNA [XM_006523195]	-0.130736	0.0241833	6.06487	6.1956
2610002M06Rik	6.76046	6.57195	6.73319	6.51975	6.57655	6.29513	6.28861	NM_025921	2610002M06Rik	Mus musculus RIKEN cDNA 2610002M06 gene (2610002M06Rik), mRNA [NM_025921]	-0.268525	0.0242074	6.42001	6.68853
Tubb6	7.1967	7.42333	7.15631	7.49124	7.57959	7.93208	8.21308	NM_026473	Tubb6	Mus musculus tubulin, beta 6 class V (Tubb6), mRNA [NM_026473]	0.545222	0.0242315	7.804	7.25878
Gm1673	8.09851	8.18692	8.81205	9.16723	8.82535	8.75547	8.9789	NM_001033458	Gm1673	Mus musculus predicted gene 1673 (Gm1673), mRNA [NM_001033458]	0.565913	0.0242512	8.93174	8.36582
chr3:60292527-60292880_R	6.31491	6.3459	6.55397	6.59505	6.58668	6.55826	6.7553	chr3:60292527-60292880_R		Unknown	0.218896	0.0243265	6.62382	6.40493
Lhx1	6.91343	6.62111	6.61174	7.00997	6.85352	6.99079	7.12376	ENSMUST00000018842	Lhx1	LIM homeobox protein 1 [Source:MGI Symbol;Acc:MGI:99783] [ENSMUST00000018842]	0.279084	0.0243518	6.99451	6.71543
Tmem145	8.06791	7.64708	7.84999	8.06086	8.39005	8.11092	8.28851	NM_183311	Tmem145	Mus musculus transmembrane protein 145 (Tmem145), mRNA [NM_183311]	0.357594	0.0243594	8.21259	7.85499
ENSMUST00000168753	7.27871	8.1405	7.3849	6.68179	7.13425	7.07651	6.53576	ENSMUST00000168753		predicted gene 3170 [Source:MGI Symbol;Acc:MGI:3781349] [ENSMUST00000168753]	-0.744291	0.0243703	6.85708	7.60137
Fmnl2	7.61669	7.61124	7.72684	7.56556	7.57275	7.45161	7.48046	NM_172409	Fmnl2	Mus musculus formin-like 2 (Fmnl2), mRNA [NM_172409]	-0.133993	0.0243746	7.5176	7.65159
W15861	9.33027	9.08138	9.05706	9.72548	9.51789	9.34185	9.37219	W15861		mb53g10.r1 Soares mouse p3NMF19.5 Mus musculus cDNA clone IMAGE:333186 5'. [W15861]	0.333121	0.0243777	9.48935	9.15623
Gm41468	7.74153	7.99675	8.04917	9.23362	8.03526	8.88099	9.40204	XM_011246074	Gm41468	PREDICTED: Mus musculus golgin subfamily A member 6-like protein 22 (LOC105246128), mRNA [XM_011246074]	0.958827	0.0243818	8.88798	7.92915
Mrgpra7	5.76809	5.74914	5.75296	5.81366	5.80109	5.80631	5.84241	NM_207535	Mrgpra7	Mus musculus MAS-related GPR, member A7 (Mrgpra7), mRNA [NM_207535]	0.0591379	0.0244176	5.81587	5.75673
Nostrin	6.57942	6.72785	6.38843	6.14699	6.38855	6.33913	6.30017	NM_181547	Nostrin	Mus musculus nitric oxide synthase trafficker (Nostrin), mRNA [NM_181547]	-0.271527	0.0244183	6.29371	6.56523
Gm8350	5.88892	5.91277	5.85466	6.14699	5.92795	6.08888	6.01225	XR_880518	Gm8350	PREDICTED: Mus musculus predicted gene 8350 (Gm8350), transcript variant X2, misc_RNA [XR_880518]	0.158565	0.0245021	6.04401	5.88545
Gpm6a	5.75296	5.8543	5.75296	5.8921	5.90334	5.93062	5.84241	NM_153581	Gpm6a	Mus musculus glycoprotein m6a (Gpm6a), transcript variant 1, mRNA [NM_153581]	0.105373	0.0245302	5.89212	5.78674
Vapa	10.6921	10.6811	10.8596	10.5664	10.6341	10.3302	10.3215	NM_013933	Vapa	Mus musculus vesicle-associated membrane protein, associated protein A (Vapa), mRNA [NM_013933]	-0.281203	0.0245653	10.4631	10.7443
Rhox3h	5.96485	6.00311	5.99465	5.95408	5.90334	5.83096	5.87201	NM_001114157	Rhox3h	Mus musculus reproductive homeobox 3H (Rhox3h), mRNA [NM_001114157]	-0.0974387	0.0246398	5.8901	5.98753
Snx10	6.53751	6.7996	6.36645	6.29947	6.30434	6.28408	6.26959	NM_028035	Snx10	Mus musculus sorting nexin 10 (Snx10), transcript variant 1, mRNA [NM_028035]	-0.278483	0.0246826	6.28937	6.56785
Sssca1	8.09543	8.03245	8.1405	8.21672	8.19195	8.40059	8.48753	NM_020491	Sssca1	Mus musculus Sjogren's syndrome/scleroderma autoantigen 1 homolog (human) (Sssca1), mRNA [NM_020491]	0.234736	0.0248325	8.3242	8.08946
Ssfa2	7.1967	8.02857	7.67037	6.88952	7.32451	6.95829	6.92412	NM_080558	Ssfa2	Mus musculus sperm specific antigen 2 (Ssfa2), mRNA [NM_080558]	-0.607771	0.024869	7.02411	7.63188
Tcf24	6.87208	6.88981	6.49464	6.42678	6.21977	6.56707	6.35893	NM_001285425	Tcf24	Mus musculus transcription factor 24 (Tcf24), mRNA [NM_001285425]	-0.359039	0.024875	6.39314	6.75218
Tsr1	6.56471	6.49425	6.65593	6.45329	6.46029	6.31883	6.44385	NM_177325	Tsr1	Mus musculus TSR1 20S rRNA accumulation (Tsr1), mRNA [NM_177325]	-0.152567	0.0249068	6.41907	6.57163
Klhl24	6.42798	6.83283	6.74717	6.24036	6.38424	6.47527	6.34146	XM_006522687	Klhl24	PREDICTED: Mus musculus kelch-like 24 (Klhl24), transcript variant X1, mRNA [XM_006522687]	-0.308995	0.0249672	6.36033	6.66933
AK028934	5.96485	5.88136	5.90506	5.84124	5.82733	5.85549	5.84241	AK028934		Mus musculus 10 days neonate skin cDNA, RIKEN full-length enriched library, clone:4732471N16 product:weakly similar to FAS B (FRAGMENT) [Mus sp], full insert sequence. [AK028934]	-0.0754695	0.0249791	5.84162	5.91709
chr19:19005109-19008657_R	6.02385	5.92385	6.0249	5.93062	5.8764	5.89643	5.87201	chr19:19005109-19008657_R		Unknown	-0.0970002	0.0249837	5.89386	5.99087
Narfl	9.2433	9.03089	8.89502	9.68284	9.25113	9.37622	9.36038	NM_026238	Narfl	Mus musculus nuclear prelamin A recognition factor-like (Narfl), mRNA [NM_026238]	0.361237	0.0249879	9.41764	9.05641
Olfr740	6.30369	6.19325	6.30065	5.8676	5.99747	6.13506	6.15875	NM_146667	Olfr740	Mus musculus olfactory receptor 740 (Olfr740), mRNA [NM_146667]	-0.226142	0.0249928	6.03972	6.26586
Pfn2	7.57712	7.7832	7.6937	7.33864	7.55688	7.56096	7.37033	NM_019410	Pfn2	Mus musculus profilin 2 (Pfn2), mRNA [NM_019410]	-0.227973	0.0249984	7.4567	7.68468
Olfr594	5.69166	5.71269	5.67903	5.75736	5.77469	5.73575	5.74914	NM_207143	Olfr594	Mus musculus olfactory receptor 594 (Olfr594), mRNA [NM_207143]	0.0597757	0.0250347	5.75424	5.69446
chr5:26323150-26357875_F	5.79244	5.81091	5.80723	5.71642	5.76054	5.75105	5.74914	chr5:26323150-26357875_F		Unknown	-0.0592424	0.0251313	5.74429	5.80353
Ankrd17	7.55304	7.49525	7.47057	7.12536	7.44231	7.28216	7.32489	NM_030886	Ankrd17	Mus musculus ankyrin repeat domain 17 (Ankrd17), transcript variant 1, mRNA [NM_030886]	-0.212606	0.0251393	7.29368	7.50629
DV057310	5.81823	5.8543	5.84537	5.78685	5.78872	5.77751	5.78125	DV057310		MONTH14_02_P15.x1 FH MONTH14 Mus musculus cDNA clone MONTH14_02_P15 similar to Fas-associated factor 1, mRNA sequence [DV057310]	-0.0557184	0.0252131	5.78358	5.8393
Zbtb40	8.32828	8.07965	8.34031	8.00269	8.10906	8.06654	7.97441	ENSMUST00000145505	Zbtb40	zinc finger and BTB domain containing 40 [Source:MGI Symbol;Acc:MGI:2682254] [ENSMUST00000145505]	-0.211239	0.0252181	8.03817	8.24941
AK034071	6.08584	5.91277	6.06291	5.8921	5.90334	5.90506	5.84241	AK034071		Mus musculus adult male diencephalon cDNA, RIKEN full-length enriched library, clone:9330154C14 product:unclassifiable, full insert sequence. [AK034071]	-0.134783	0.025255	5.88573	6.02051
Grpr	6.11141	6.03724	6.25988	5.8543	6.02186	6.0007	5.87201	NM_008177	Grpr	Mus musculus gastrin releasing peptide receptor (Grpr), mRNA [NM_008177]	-0.198959	0.0252961	5.93722	6.13618
Sumo1	10.5585	10.7257	10.6135	10.505	10.5222	10.2683	10.3082	NM_009460	Sumo1	Mus musculus SMT3 suppressor of mif two 3 homolog 1 (yeast) (Sumo1), mRNA [NM_009460]	-0.231669	0.0252996	10.4009	10.6326
Acacb	6.74575	6.59505	7.0057	6.4447	6.51975	6.43236	6.59003	NM_133904	Acacb	Mus musculus acetyl-Coenzyme A carboxylase beta (Acacb), mRNA [NM_133904]	-0.285457	0.0253512	6.49671	6.78217
Mrpl36	9.17353	9.46081	8.68956	9.63249	9.72013	9.45241	9.71653	NM_053163	Mrpl36	Mus musculus mitochondrial ribosomal protein L36 (Mrpl36), mRNA [NM_053163]	0.522421	0.0254195	9.63039	9.10797
Sf3a2	8.21541	8.16003	8.40588	9.30523	8.66316	8.46253	8.92034	NM_013651	Sf3a2	Mus musculus splicing factor 3a, subunit 2 (Sf3a2), mRNA [NM_013651]	0.577376	0.0254686	8.83781	8.26044
ENSMUST00000193210	10.6543	10.3763	10.1739	10.9672	10.6316	10.8146	10.6993	ENSMUST00000193210		cytochrome c oxidase subunit Vb [Source:MGI Symbol;Acc:MGI:88475] [ENSMUST00000193210]	0.376637	0.0254758	10.7781	10.4015
Pappa2	8.62739	8.34488	8.69218	7.52674	7.76384	8.47069	7.83414	NM_001085376	Pappa2	Mus musculus pappalysin 2 (Pappa2), mRNA [NM_001085376]	-0.655964	0.0254921	7.89885	8.55482
Htr6	6.4745	6.38239	6.30847	7.03442	6.53275	6.66069	6.70293	NM_021358	Htr6	Mus musculus 5-hydroxytryptamine (serotonin) receptor 6 (Htr6), mRNA [NM_021358]	0.344248	0.0255271	6.7327	6.38845
Snta1	6.50659	6.6062	6.5365	6.88952	6.57865	6.8804	7.00777	NM_009228	Snta1	Mus musculus syntrophin, acidic 1 (Snta1), mRNA [NM_009228]	0.289324	0.0255734	6.83909	6.54976
Mat2b	8.55049	8.34396	8.53859	8.2234	8.35758	8.26393	8.34356	NM_001199274	Mat2b	Mus musculus methionine adenosyltransferase II, beta (Mat2b), transcript variant 2, mRNA [NM_001199274]	-0.180557	0.0256012	8.29712	8.47768
Nme3	10.3785	10.3785	10.3012	10.8123	10.388	10.9545	10.7499	NM_019730	Nme3	Mus musculus NME/NM23 nucleoside diphosphate kinase 3 (Nme3), mRNA [NM_019730]	0.373466	0.0256051	10.7262	10.3527
ENSMUST00000120994	12.3493	12.1045	12.3776	12.6171	12.5139	12.3902	12.551	ENSMUST00000120994		predicted gene 13246 [Source:MGI Symbol;Acc:MGI:3649657] [ENSMUST00000120994]	0.240918	0.0256094	12.518	12.2771
Gm11738	9.35785	8.23211	8.78736	7.48243	7.87283	8.29449	8.0415	AK039839	Gm11738	Mus musculus 0 day neonate thymus cDNA, RIKEN full-length enriched library, clone:A430017M22 product:unclassifiable, full insert sequence. [AK039839]	-0.869629	0.025622	7.92281	8.79244
Zdhhc8	8.03746	8.07016	8.03536	8.11873	8.16757	8.3472	8.38677	NM_172151	Zdhhc8	Mus musculus zinc finger, DHHC domain containing 8 (Zdhhc8), mRNA [NM_172151]	0.20741	0.0256242	8.25507	8.04766
Erf	7.24602	6.89858	7.31154	7.31538	7.74749	7.50889	7.60408	NM_010155	Erf	Mus musculus Ets2 repressor factor (Erf), mRNA [NM_010155]	0.391912	0.0256452	7.54396	7.15205
Vmn1r204	5.81823	5.89036	5.88078	5.95408	6.02186	6.06637	5.91192	NM_001045544	Vmn1r204	Mus musculus vomeronasal 1 receptor 204 (Vmn1r204), mRNA [NM_001045544]	0.125435	0.025666	5.98856	5.86312
Rad51	6.01325	5.99532	6.01962	5.93062	5.95851	5.96413	5.88834	NM_011234	Rad51	Mus musculus RAD51 homolog (Rad51), mRNA [NM_011234]	-0.0739947	0.0256728	5.9354	6.0094
Defb40	5.84537	5.83457	5.80723	5.77375	5.77469	5.75105	5.78125	NM_183039	Defb40	Mus musculus defensin beta 40 (Defb40), mRNA [NM_183039]	-0.058873	0.0256787	5.77019	5.82906
Rpl36	12.8271	12.6794	12.6839	12.9781	12.8671	12.8006	12.9341	NM_018730	Rpl36	Mus musculus ribosomal protein L36 (Rpl36), mRNA [NM_018730]	0.164833	0.0256812	12.895	12.7301
NAP113749-1	5.87464	5.8543	5.85466	5.81366	5.80109	5.77751	5.71465	NAP113749-1			-0.0844731	0.0256815	5.77673	5.8612
Dapk2	5.90506	5.88427	5.8921	5.78685	5.86495	5.82279	5.81732	NM_010019	Dapk2	Mus musculus death-associated protein kinase 2 (Dapk2), mRNA [NM_010019]	-0.070831	0.0256893	5.82298	5.89381
Gm26550	5.71837	5.73575	5.78032	5.84124	5.80109	5.84537	5.79337	XR_391206	Gm26550	PREDICTED: Mus musculus predicted gene, 26550 (Gm26550), transcript variant X2, ncRNA [XR_391206]	0.0754553	0.0256977	5.82027	5.74481
9430076C15Rik	6.17388	6.0212	6.32055	5.90506	6.02186	6.0007	5.85252	AK166503	9430076C15Rik	Mus musculus mammary gland RCB-0527 Jyg-MC(B) cDNA, RIKEN full-length enriched library, clone:G930038G11 product:similar to Hypothetical 2Fe-2S ferredoxin/zinc finger [Mus musculus], full insert sequence. [AK166503]	-0.226844	0.0257232	5.94503	6.17188
Chst11	6.41687	6.47334	6.47014	6.35348	6.19724	6.22781	6.39744	NM_021439	Chst11	Mus musculus carbohydrate sulfotransferase 11 (Chst11), mRNA [NM_021439]	-0.159457	0.0257512	6.29399	6.45345
Gps2	7.72351	7.46936	7.62446	8.2014	7.77297	7.80602	8.13165	NM_019726	Gps2	Mus musculus G protein pathway suppressor 2 (Gps2), mRNA [NM_019726]	0.372234	0.0257899	7.97801	7.60577
Hist3h2a	8.30044	8.50395	8.34665	7.98208	8.34475	7.95839	7.89314	ENSMUST00000108817	Hist3h2a	histone cluster 3, H2a [Source:MGI Symbol;Acc:MGI:2448458] [ENSMUST00000108817]	-0.339088	0.025795	8.04459	8.38368
Ehhadh	6.42798	6.84578	6.30065	6.11562	6.14892	6.23786	6.13546	NM_023737	Ehhadh	Mus musculus enoyl-Coenzyme A, hydratase/3-hydroxyacyl Coenzyme A dehydrogenase (Ehhadh), mRNA [NM_023737]	-0.365335	0.0258209	6.15947	6.5248
chr2:143963320-143984245_R	5.81823	5.78592	5.90506	5.96237	5.99747	5.93062	5.89937	chr2:143963320-143984245_R		Unknown	0.111057	0.0258286	5.94746	5.8364
chr10:3227840-3233588_R	5.76809	5.71269	5.75296	5.8543	5.77469	5.83096	5.84241	chr10:3227840-3233588_R		Unknown	0.0810107	0.0258678	5.82559	5.74458
Zfp511	8.13605	8.45419	8.14208	8.51793	8.39005	8.74357	8.61803	NM_027201	Zfp511	Mus musculus zinc finger protein 511 (Zfp511), mRNA [NM_027201]	0.323285	0.0258963	8.56739	8.24411
Cd99	10.5889	10.2015	10.1251	10.8123	10.5795	10.6543	11.1522	NM_025584	Cd99	Mus musculus CD99 antigen (Cd99), mRNA [NM_025584]	0.4944	0.0259982	10.7996	10.3052
Hspa1a	6.87952	7.36049	8.02214	6.48518	6.91198	6.72152	6.3666	NM_010479	Hspa1a	Mus musculus heat shock protein 1A (Hspa1a), mRNA [NM_010479]	-0.7994	0.0260194	6.62132	7.42072
Pam	6.98674	6.95677	7.17262	7.7079	7.3164	7.16797	7.49919	NM_013626	Pam	Mus musculus peptidylglycine alpha-amidating monooxygenase (Pam), mRNA [NM_013626]	0.384157	0.0260477	7.42286	7.03871
Bcl7c	7.12003	7.01496	7.2327	7.54828	7.2123	7.34219	7.40817	ENSMUST00000153277	Bcl7c	B cell CLL/lymphoma 7C [Source:MGI Symbol;Acc:MGI:1332237] [ENSMUST00000153277]	0.255172	0.0260531	7.37774	7.12256
Atp4a	7.24602	6.51139	6.38843	6.15791	6.11215	6.07936	6.1949	U17282	Atp4a	Mus musculus gastric H(+)-K(+)-ATPase alpha subunit mRNA, complete cds. [U17282]	-0.5792	0.026064	6.13608	6.71528
Gm34086	6.51675	6.41964	6.96036	5.91676	6.36873	6.262	6.12513	XR_387717	Gm34086	PREDICTED: Mus musculus predicted gene, 34086 (Gm34086), ncRNA [XR_387717]	-0.464093	0.0261289	6.16816	6.63225
Gm5105	6.53751	6.11215	6.17981	5.98514	5.96182	6.02226	5.98356	NR_037975	Gm5105	Mus musculus predicted gene 5105 (Gm5105), long non-coding RNA [NR_037975]	-0.288298	0.0262181	5.98819	6.27649
Dhx35	7.31338	7.4281	7.25068	7.63621	7.47699	7.43683	7.72837	NM_001291144	Dhx35	Mus musculus DEAH (Asp-Glu-Ala-His) box polypeptide 35 (Dhx35), transcript variant 2, mRNA [NM_001291144]	0.238883	0.02623	7.5696	7.33072
chr5:111538420-111540142_F	6.42798	6.3643	6.49464	6.62017	6.66069	6.50828	6.51784	chr5:111538420-111540142_F		Unknown	0.147773	0.0262486	6.57674	6.42897
Olfr1234	5.74338	5.76054	5.72618	5.84124	5.77469	5.80631	5.83036	NM_146973	Olfr1234	Mus musculus olfactory receptor 1234 (Olfr1234), mRNA [NM_146973]	0.069787	0.0262717	5.81315	5.74336
Lrp3	7.60122	7.4351	7.44719	7.8064	7.71611	7.64498	8.09091	NM_001024707	Lrp3	Mus musculus low density lipoprotein receptor-related protein 3 (Lrp3), mRNA [NM_001024707]	0.320095	0.026277	7.8146	7.4945
Chka	6.61762	6.84862	6.69988	6.3629	6.57556	6.48214	6.59003	NM_013490	Chka	Mus musculus choline kinase alpha (Chka), transcript variant 1, mRNA [NM_013490]	-0.219381	0.0262856	6.50266	6.72204
Matn2	6.93553	6.78078	6.37187	6.3604	6.31872	6.35872	6.28197	BC005429	Matn2	Mus musculus matrilin 2, mRNA (cDNA clone MGC:5875 IMAGE:3492881), complete cds. [BC005429]	-0.366105	0.0263022	6.32995	6.69606
Tmem43	8.26969	8.54066	8.25371	7.96495	8.26587	7.8375	7.99048	NM_028766	Tmem43	Mus musculus transmembrane protein 43 (Tmem43), mRNA [NM_028766]	-0.339987	0.0263388	8.0147	8.35469
Plxna2	6.81951	7.28726	6.90779	6.74204	6.6009	6.74461	6.59576	ENSMUST00000125381	Plxna2	plexin A2 [Source:MGI Symbol;Acc:MGI:107684] [ENSMUST00000125381]	-0.334022	0.0264508	6.67083	7.00485
Pcm1	6.891	7.02007	6.92617	6.82709	6.85065	6.66018	6.80322	NM_023662	Pcm1	Mus musculus pericentriolar material 1 (Pcm1), mRNA [NM_023662]	-0.160459	0.0264786	6.78529	6.94575
Amdhd2	8.30044	8.32266	8.2452	8.78548	8.44529	8.39933	8.70216	ENSMUST00000131766	Amdhd2	amidohydrolase domain containing 2 [Source:MGI Symbol;Acc:MGI:2443978] [ENSMUST00000131766]	0.293631	0.0264921	8.58306	8.28943
AA589522	5.96485	6.0212	5.92309	6.43462	6.1282	6.06637	6.32098	AK139118	AA589522	Mus musculus 7 days neonate cerebellum cDNA, RIKEN full-length enriched library, clone:A730033D19 product:hypothetical protein, full insert sequence. [AK139118]	0.26783	0.0265116	6.23754	5.96971
C030017G13Rik	5.78125	5.8543	5.80723	5.72812	5.77469	5.72228	5.72423	AK081233	C030017G13Rik	Mus musculus adult male corpus striatum cDNA, RIKEN full-length enriched library, clone:C030017G13 product:unclassifiable, full insert sequence. [AK081233]	-0.0769309	0.0265129	5.73733	5.81426
Syvn1	11.2308	11.2963	11.2893	11.1089	10.8643	10.9896	11.2031	NM_028769	Syvn1	Mus musculus synovial apoptosis inhibitor 1, synoviolin (Syvn1), transcript variant 1, mRNA [NM_028769]	-0.230656	0.0265323	11.0415	11.2721
NAP065427-1	11.3601	11.5172	11.5414	12.0789	11.6373	11.6506	11.9255	NAP065427-1			0.350166	0.0265719	11.8231	11.4729
Eogt	6.16337	6.21977	6.20902	6.11562	6.15719	6.07936	6.12513	NM_175313	Eogt	Mus musculus EGF domain-specific O-linked N-acetylglucosamine (GlcNAc) transferase (Eogt), mRNA [NM_175313]	-0.0780612	0.0266277	6.11932	6.19739
Alg6	6.20797	6.09705	6.20459	6.0544	6.04221	6.072	6.10693	ENSMUST00000124147	Alg6	asparagine-linked glycosylation 6 (alpha-1,3,-glucosyltransferase) [Source:MGI Symbol;Acc:MGI:2444031] [ENSMUST00000124147]	-0.100987	0.0266668	6.06888	6.16987
Kcnu1	6.94656	6.96394	7.24607	6.92026	6.49464	6.73561	6.71152	NM_008432	Kcnu1	Mus musculus potassium channel, subfamily U, member 1 (Kcnu1), mRNA [NM_008432]	-0.336684	0.0267036	6.71551	7.05219
chr1:33965074-34060850_R	6.40602	6.30847	6.35904	6.27559	6.14892	6.29081	6.13546	chr1:33965074-34060850_R		Unknown	-0.145146	0.0267664	6.2127	6.35784
Gsdmd	6.3212	6.35872	6.33976	6.46531	6.54369	6.52237	6.8294	NM_026960	Gsdmd	Mus musculus gasdermin D (Gsdmd), mRNA [NM_026960]	0.250298	0.0267748	6.59019	6.33989
Smim11	9.02523	8.91429	9.14006	9.22909	9.35817	9.10543	9.38764	NM_138743	Smim11	Mus musculus small integral membrane protein 11 (Smim11), mRNA [NM_138743]	0.243557	0.0267834	9.27008	9.02652
Cela3b	15.8277	15.6734	15.6734	15.1353	15.6734	15.3337	15.3337	NM_026419	Cela3b	Mus musculus chymotrypsin-like elastase family, member 3B (Cela3b), mRNA [NM_026419]	-0.355814	0.0268059	15.369	15.7248
Rpp25l	9.87414	9.87072	10.1933	10.2683	10.4153	10.1402	10.6019	NM_027278	Rpp25l	Mus musculus ribonuclease P/MRP 25 subunit-like (Rpp25l), mRNA [NM_027278]	0.377034	0.0269595	10.3564	9.97939
Spink1	13.2471	12.9416	13.7977	10.7861	12.6619	12.5712	11.5149	NM_009258	Spink1	Mus musculus serine peptidase inhibitor, Kazal type 3 (Spink3), mRNA [NM_009258]	-1.44527	0.0270463	11.8835	13.3288
Adra2a	10.4495	10.5625	10.5889	9.95253	10.2388	10.4636	10.1436	NM_007417	Adra2a	Mus musculus adrenergic receptor, alpha 2a (Adra2a), mRNA [NM_007417]	-0.334021	0.0270898	10.1996	10.5336
NAP060304-1	5.69166	5.73575	5.72618	5.75736	5.77469	5.80631	5.79337	NAP060304-1			0.0650742	0.0271085	5.78294	5.71786
Gm31005	5.66549	5.68633	5.67903	5.72812	5.74914	5.72228	5.72423	XR_862379	Gm31005	PREDICTED: Mus musculus predicted gene, 31005 (Gm31005), transcript variant X2, ncRNA [XR_862379]	0.0539898	0.0271099	5.73094	5.67695
chr15:86035939-86042539_F	6.7719	6.84578	7.03651	6.80106	6.64542	6.55106	6.54507	chr15:86035939-86042539_F		Unknown	-0.249079	0.0271733	6.63565	6.88473
Lysmd3	6.30807	6.36811	6.20587	6.11562	6.20587	6.19841	6.13546	XM_006517475	Lysmd3	PREDICTED: Mus musculus LysM, putative peptidoglycan-binding, domain containing 3 (Lysmd3), transcript variant X1, mRNA [XM_006517475]	-0.130174	0.0272106	6.16384	6.29402
ENSMUST00000071235	6.53751	6.65017	6.68918	8.0821	7.08798	6.95084	7.42802	ENSMUST00000071235		predicted gene 10064 [Source:MGI Symbol;Acc:MGI:3645905] [ENSMUST00000071235]	0.761614	0.0272432	7.38724	6.62562
Tmem238	6.97347	6.9093	6.82046	7.18178	6.94369	7.08817	7.16476	NM_029384	Tmem238	Mus musculus transmembrane protein 238 (Tmem238), mRNA [NM_029384]	0.193526	0.027246	7.0946	6.90108
Ndfip2	7.44421	7.93955	7.46698	7.15384	7.26373	7.38063	7.13162	AK013250	Ndfip2	Mus musculus 10, 11 days embryo whole body cDNA, RIKEN full-length enriched library, clone:2810436B12 product:unclassifiable, full insert sequence. [AK013250]	-0.384461	0.0272731	7.23245	7.61692
Obp1a	6.11141	6.03724	5.9574	5.87786	5.97417	5.77751	5.87201	NM_008754	Obp1a	Mus musculus odorant binding protein IA (Obp1a), mRNA [NM_008754]	-0.159966	0.0272899	5.87539	6.03535
AK039545	5.74338	5.74914	5.72618	5.84124	5.78872	5.80631	5.78125	AK039545		Mus musculus adult male spinal cord cDNA, RIKEN full-length enriched library, clone:A330058L12 product:unclassifiable, full insert sequence. [AK039545]	0.0648162	0.027297	5.80438	5.73956
Gm2016	6.33913	6.35184	6.2809	6.10977	6.20587	6.29081	6.13546	NM_001122662	Gm2016	Mus musculus predicted gene 2016 (Gm2016), mRNA [NM_001122662]	-0.13848	0.0273292	6.18548	6.32396
Klk1b21	6.6612	6.79203	6.90481	6.48518	6.68785	6.60439	6.42588	NM_010642	Klk1b21	Mus musculus kallikrein 1-related peptidase b21 (Klk1b21), mRNA [NM_010642]	-0.235189	0.027334	6.55083	6.78601
Vangl2	6.95743	6.98802	6.9311	7.36315	7.07645	7.15676	7.0788	NM_033509	Vangl2	Mus musculus vang-like 2 (van gogh, Drosophila) (Vangl2), mRNA [NM_033509]	0.209939	0.0273518	7.16879	6.95885
Olfr1182	5.71837	5.71269	5.75296	5.78685	5.77469	5.80631	5.78125	NM_001011535	Olfr1182	Mus musculus olfactory receptor 1182 (Olfr1182), mRNA [NM_001011535]	0.0592699	0.0273643	5.78728	5.72801
Sppl2b	9.47985	9.16866	9.33822	9.88846	9.45259	9.63036	9.66913	NM_175195	Sppl2b	Mus musculus signal peptide peptidase like 2B (Sppl2b), mRNA [NM_175195]	0.331224	0.0273877	9.66013	9.32891
Pmm2	6.91753	6.80199	6.94581	7.10374	6.96408	7.08729	6.98931	NM_016881	Pmm2	Mus musculus phosphomannomutase 2 (Pmm2), mRNA [NM_016881]	0.14766	0.0273966	7.0361	6.88844
Msrb2	8.9814	9.12291	9.08456	9.03441	8.81481	8.81982	8.82202	NM_029619	Msrb2	Mus musculus methionine sulfoxide reductase B2 (Msrb2), mRNA [NM_029619]	-0.190188	0.027413	8.87277	9.06296
Sphk2	8.59291	8.89754	8.98257	9.0951	9.00659	9.12863	9.15336	NM_020011	Sphk2	Mus musculus sphingosine kinase 2 (Sphk2), transcript variant 2, mRNA [NM_020011]	0.271578	0.0274244	9.09592	8.82434
Slc41a1	6.00872	6.26088	6.04325	5.8921	6.00912	5.82279	5.82764	NM_173865	Slc41a1	Mus musculus solute carrier family 41, member 1 (Slc41a1), mRNA [NM_173865]	-0.216372	0.0274336	5.88791	6.10428
Gm30551	6.70034	6.93076	6.47742	6.43462	6.34019	6.47527	6.38752	XM_011244713	Gm30551	PREDICTED: Mus musculus predicted gene, 30551 (Gm30551), transcript variant X3, mRNA [XM_011244713]	-0.293442	0.0274403	6.4094	6.70284
Wdr53	7.47497	7.51913	7.43593	7.38828	7.22487	7.10136	7.35756	NM_026898	Wdr53	Mus musculus WD repeat domain 53 (Wdr53), transcript variant 1, mRNA [NM_026898]	-0.208656	0.0274745	7.26802	7.47668
Bcl2l11	6.87952	6.87148	6.85762	7.08254	7.05968	6.87792	7.08248	NM_001284410	Bcl2l11	Mus musculus BCL2-like 11 (apoptosis facilitator) (Bcl2l11), transcript variant 4, mRNA [NM_001284410]	0.156111	0.0274765	7.02565	6.86954
NAP113365-1	6.21857	6.32098	6.09303	5.98514	5.99747	6.0007	6.13546	NAP113365-1			-0.18117	0.0274886	6.02969	6.21086
Anapc11	9.37622	9.41231	9.48022	9.77185	9.51286	9.58184	9.56985	NM_001038230	Anapc11	Mus musculus anaphase promoting complex subunit 11 (Anapc11), transcript variant 1, mRNA [NM_001038230]	0.186186	0.0274904	9.6091	9.42291
Bin2	6.12906	6.01032	6.07085	5.97143	5.9863	5.98742	5.98356	NM_001270537	Bin2	Mus musculus bridging integrator 2 (Bin2), mRNA [NM_001270537]	-0.0878961	0.0274961	5.98218	6.07008
Padi2	6.27493	6.14965	6.07085	5.8921	6.04221	6.05078	5.98356	NM_008812	Padi2	Mus musculus peptidyl arginine deiminase, type II (Padi2), mRNA [NM_008812]	-0.172979	0.0275003	5.99216	6.16514
Spef1	7.41459	7.40702	7.51322	7.86255	7.69246	7.64768	7.51021	NM_027641	Spef1	Mus musculus sperm flagellar 1 (Spef1), mRNA [NM_027641]	0.23328	0.0275319	7.67822	7.44494
chr7:129299426-129299916_F	5.83277	5.93863	5.84537	5.93905	5.9527	5.97737	5.98356	chr7:129299426-129299916_F		Unknown	0.0909156	0.0277547	5.96317	5.87225
Gm26910	6.4745	6.46639	6.25988	6.55397	6.57235	6.52237	6.61516	XR_398040	Gm26910	PREDICTED: Mus musculus predicted gene, 26910 (Gm26910), ncRNA [XR_398040]	0.165706	0.0278109	6.56596	6.40025
Cacng6	5.84537	5.81091	5.83096	5.78685	5.77469	5.75105	5.77375	NM_133183	Cacng6	Mus musculus calcium channel, voltage-dependent, gamma subunit 6 (Cacng6), mRNA [NM_133183]	-0.0574919	0.0278446	5.77159	5.82908
Rbfox2	6.40602	6.43911	6.38424	6.83595	6.6062	6.48489	6.90984	NM_053104	Rbfox2	Mus musculus RNA binding protein, fox-1 homolog (C. elegans) 2 (Rbfox2), transcript variant 1, mRNA [NM_053104]	0.29943	0.0278642	6.70922	6.40979
Wnt4	11.5084	11.2	11.7965	11.3219	10.8993	11.0065	10.8868	NM_009523	Wnt4	Mus musculus wingless-type MMTV integration site family, member 4 (Wnt4), mRNA [NM_009523]	-0.473035	0.0278724	11.0286	11.5016
AK078683	6.36873	6.14965	6.41254	5.98514	6.20587	6.0007	6.11141	AK078683		Mus musculus adult male eyeball cDNA, RIKEN full-length enriched library, clone:7530406G13 product:unclassifiable, full insert sequence. [AK078683]	-0.234529	0.0279413	6.07578	6.31031
6330403K07Rik	6.7719	7.07041	7.14005	7.18919	7.60893	7.56525	7.23223	NM_134022	6330403K07Rik	Mus musculus RIKEN cDNA 6330403K07 gene (6330403K07Rik), mRNA [NM_134022]	0.404779	0.0279419	7.3989	6.99412
Abhd17c	10.2303	9.78445	9.74681	8.96941	9.50432	9.55875	9.52489	NM_133722	Abhd17c	Mus musculus abhydrolase domain containing 17C (Abhd17c), mRNA [NM_133722]	-0.531173	0.0279482	9.38934	9.92052
Mcm7	7.44421	7.39809	7.48754	7.52604	7.62802	7.60065	7.8222	NM_008568	Mcm7	Mus musculus minichromosome maintenance deficient 7 (S. cerevisiae) (Mcm7), mRNA [NM_008568]	0.200946	0.0279507	7.64423	7.44328
BB166591	7.35074	7.00824	7.04707	6.76753	6.92532	6.96496	6.77895	AK037728	BB166591	Mus musculus 16 days neonate thymus cDNA, RIKEN full-length enriched library, clone:A130042K21 product:unclassifiable, full insert sequence. [AK037728]	-0.27616	0.027966	6.85919	7.13535
chr5:23349978-23402028_F	6.55561	6.58274	6.70557	6.89941	6.66069	6.88642	7.04168	chr5:23349978-23402028_F		Unknown	0.257412	0.0280068	6.87205	6.61464
L3mbtl3	6.14644	6.1282	6.08458	6.15791	6.23216	6.1869	6.21995	NM_172787	L3mbtl3	Mus musculus l(3)mbt-like 3 (Drosophila) (L3mbtl3), mRNA [NM_172787]	0.0794901	0.028011	6.19923	6.11974
chr13:94190118-94190496_R	5.78125	5.81091	5.83096	5.84124	5.90334	5.90506	5.87201	chr13:94190118-94190496_R		Unknown	0.0727038	0.0280439	5.88041	5.80771
Hsf4	6.08584	6.00311	6.01032	6.14699	6.09552	6.10693	6.10693	NM_001256042	Hsf4	Mus musculus heat shock transcription factor 4 (Hsf4), transcript variant 1, mRNA [NM_001256042]	0.0810005	0.0280446	6.11409	6.03309
Unc45a	9.29838	9.2753	9.47718	9.58532	9.5519	9.43952	9.72548	NM_133952	Unc45a	Mus musculus unc-45 homolog A (C. elegans) (Unc45a), mRNA [NM_133952]	0.22527	0.0280455	9.57556	9.35029
chrX:11671249-11671715_R	5.96485	5.93062	5.85466	5.93905	6.11522	6.15665	6.15875	chrX:11671249-11671715_R		Unknown	0.175705	0.0280553	6.09242	5.91671
AF303453	7.86335	6.9232	7.12195	8.15651	8.31464	7.60414	8.17837	AF303453		Mus musculus endogenous virus intracisternal A-particle clone T-25-1, long terminal repeat, complete sequence; and gag protein mRNA, partial cds. [AF303453]	0.760584	0.0280707	8.06342	7.30283
Chkb	8.28133	7.96538	8.2893	8.32223	8.48739	8.43862	8.49779	NM_007692	Chkb	Mus musculus choline kinase beta (Chkb), transcript variant 1, mRNA [NM_007692]	0.257839	0.028129	8.43651	8.17867
Nfkbie	6.02385	6.00311	5.9574	6.20392	6.04221	6.2716	6.11141	NM_008690	Nfkbie	Mus musculus nuclear factor of kappa light polypeptide gene enhancer in B cells inhibitor, epsilon (Nfkbie), transcript variant 1, mRNA [NM_008690]	0.162495	0.0281627	6.15728	5.99479
Gpt2	6.41173	6.52759	6.38843	6.09843	6.10842	6.3728	6.28861	NM_173866	Gpt2	Mus musculus glutamic pyruvate transaminase (alanine aminotransferase) 2 (Gpt2), mRNA [NM_173866]	-0.225514	0.0281656	6.21707	6.44258
Fam124b	6.83328	6.58274	7.33077	6.10194	6.67387	6.33588	6.11141	NM_173425	Fam124b	Mus musculus family with sequence similarity 124, member B (Fam124b), mRNA [NM_173425]	-0.609823	0.0281692	6.30577	6.9156
Msrb1	9.35038	9.31457	8.81723	8.27594	8.77248	8.90243	8.31669	NM_013759	Msrb1	Mus musculus methionine sulfoxide reductase B1 (Msrb1), mRNA [NM_013759]	-0.593844	0.0282124	8.56688	9.16073
Hist2h3c2	7.93229	7.99493	7.90618	7.62685	7.59402	7.9221	7.47758	ENSMUST00000167403	Hist2h3c2	histone cluster 2, H3c2 [Source:MGI Symbol;Acc:MGI:2448357] [ENSMUST00000167403]	-0.289332	0.0282462	7.65514	7.94447
chr1:87374975-87412500_F	5.84537	5.79893	5.80723	5.75736	5.74914	5.75105	5.77375	chr1:87374975-87412500_F		Unknown	-0.0593527	0.0282699	5.75783	5.81718
NAP112592-1	7.76929	8.31489	7.49596	8.4469	8.66193	8.32012	8.27743	NAP112592-1			0.566548	0.0282992	8.42659	7.86005
Plscr1	7.86824	8.5306	7.76508	7.24094	7.6562	7.58707	7.44803	NM_011636	Plscr1	Mus musculus phospholipid scramblase 1 (Plscr1), mRNA [NM_011636]	-0.571578	0.0284039	7.48306	8.05464
Tas2r129	5.75296	5.71269	5.72618	5.80129	5.77469	5.77751	5.81732	NM_207029	Tas2r129	Mus musculus taste receptor, type 2, member 129 (Tas2r129), mRNA [NM_207029]	0.0620944	0.0284458	5.7927	5.73061
Chml	6.0396	6.11215	6.11439	6.02167	5.99747	6.02226	5.92795	NM_021350	Chml	Mus musculus choroideremia-like (Chml), mRNA [NM_021350]	-0.096375	0.0284549	5.99234	6.08871
ENSMUST00000098958	6.5916	7.04467	6.84737	6.52959	6.53881	6.60439	6.34146	ENSMUST00000098958		predicted gene 7381 [Source:MGI Symbol;Acc:MGI:3643743] [ENSMUST00000098958]	-0.324317	0.0284946	6.50356	6.82788
Gm35340	5.71837	5.72228	5.75296	5.78685	5.85163	5.80631	5.77375	XR_378746	Gm35340	PREDICTED: Mus musculus predicted gene, 35340 (Gm35340), ncRNA [XR_378746]	0.073432	0.0285229	5.80464	5.7312
4930563H03Rik	7.94557	7.17071	8.28403	6.72144	7.29466	7.13413	6.92412	BU582971	4930563H03Rik	mah82d06.y1 McCarrey Eddy 18 day leptotene and zygotene spermatocytes Mus musculus cDNA clone IMAGE:6367138 5', mRNA sequence [BU582971]	-0.781517	0.0285401	7.01859	7.8001
Hsf1	8.66023	8.76598	8.83303	9.22909	9.06814	8.84727	8.9448	NM_008296	Hsf1	Mus musculus heat shock factor 1 (Hsf1), mRNA [NM_008296]	0.269246	0.0285592	9.02233	8.75308
Slc38a8	6.09693	5.99962	6.13139	6.27559	6.1684	6.15665	6.19869	NM_001009950	Slc38a8	Mus musculus solute carrier family 38, member 8 (Slc38a8), mRNA [NM_001009950]	0.123851	0.0286115	6.19983	6.07598
Efna2	5.90506	5.98044	5.98044	6.0498	6.13799	6.00992	6.05091	NM_007909	Efna2	Mus musculus ephrin A2 (Efna2), mRNA [NM_007909]	0.106844	0.028703	6.06215	5.95531
NAP111362-1	12.0437	11.9223	12.0468	12.7677	12.1045	12.322	12.6295	NAP111362-1			0.45167	0.0287373	12.4559	12.0042
chrX:92149320-92151107_R	5.79244	5.81091	5.80723	5.98514	5.8764	5.97737	5.84241	chrX:92149320-92151107_R		Unknown	0.116802	0.028768	5.92033	5.80353
Ccrl2	6.73635	6.75419	6.66069	6.80614	6.91198	7.24711	7.08944	NM_017466	Ccrl2	Mus musculus chemokine (C-C motif) receptor-like 2 (Ccrl2), transcript variant 1, mRNA [NM_017466]	0.296592	0.0288141	7.01367	6.71708
Tet1	6.25932	6.29081	6.18549	6.41857	6.36576	6.30217	6.33174	NM_001253857	Tet1	Mus musculus tet methylcytosine dioxygenase 1 (Tet1), transcript variant 1, mRNA [NM_001253857]	0.109357	0.0288219	6.35456	6.2452
Erich3	7.05492	7.21904	6.87092	6.59505	6.7216	6.9311	6.42588	NM_175176	Erich3	Mus musculus glutamate rich 3 (Erich3), mRNA [NM_175176]	-0.379882	0.0288428	6.66841	7.04829
ENSMUST00000117943	6.38155	6.59505	6.57123	6.26714	6.42117	6.13506	6.32098	ENSMUST00000117943		predicted gene 5303 [Source:MGI Symbol;Acc:MGI:3647388] [ENSMUST00000117943]	-0.229855	0.0288757	6.28609	6.51594
Hspa1l	5.85875	5.90506	5.90506	5.83005	5.85163	5.80631	5.79337	NM_013558	Hspa1l	Mus musculus heat shock protein 1-like (Hspa1l), mRNA [NM_013558]	-0.0692788	0.0288901	5.82034	5.88962
B230118H07Rik	10.0984	10.1593	10.0864	9.80118	10.0498	9.99045	9.9373	NM_026592	B230118H07Rik	Mus musculus RIKEN cDNA B230118H07 gene (B230118H07Rik), mRNA [NM_026592]	-0.170001	0.0288955	9.94469	10.1147
1810007C17Rik	6.11141	6.05905	5.90506	5.8676	5.86495	5.90506	5.89937	NR_045472	1810007C17Rik	Mus musculus RIKEN cDNA 1810007C17 gene (1810007C17Rik), long non-coding RNA [NR_045472]	-0.140926	0.0289181	5.88424	6.02517
Gins2	6.01563	6.02754	5.98044	5.8764	5.8895	5.95408	5.96485	NM_178856	Gins2	Mus musculus GINS complex subunit 2 (Psf2 homolog) (Gins2), mRNA [NM_178856]	-0.0866604	0.02896	5.92121	6.00787
Gm12070	11.4515	11.5247	11.6796	12.2599	11.6105	12.0122	12.0122	NR_002890	Gm12070	Mus musculus predicted gene 12070 (Gm12070), non-coding RNA [NR_002890]	0.421786	0.0289913	11.9737	11.5519
AU045717	5.81823	5.82279	5.88078	5.78685	5.77469	5.77751	5.73575	CO815402	AU045717	AGENCOURT_30245822 NIH_MGC_257 Mus musculus cDNA clone IMAGE:30932595 5', mRNA sequence [CO815402]	-0.0718986	0.0290508	5.7687	5.8406
Pglyrp2	5.76809	5.83457	5.76557	5.82764	5.91049	5.9856	5.89937	NM_001271478	Pglyrp2	Mus musculus peptidoglycan recognition protein 2 (Pglyrp2), transcript variant 4, mRNA [NM_001271478]	0.116363	0.029057	5.90577	5.78941
D11Wsu47e	8.03485	8.15145	8.19825	8.48521	8.32401	8.18697	8.36701	XR_879688	D11Wsu47e	PREDICTED: Mus musculus DNA segment, Chr 11, Wayne State University 47, expressed (D11Wsu47e), transcript variant X2, misc_RNA [XR_879688]	0.212621	0.0290595	8.3408	8.12818
Mrps5	7.31521	7.12232	7.22487	7.3242	7.33007	7.3819	7.44004	NM_029963	Mrps5	Mus musculus mitochondrial ribosomal protein S5 (Mrps5), mRNA [NM_029963]	0.148249	0.0291041	7.36905	7.2208
Slc25a20	6.11141	6.24036	6.10693	5.98514	6.02186	6.07936	6.05091	NM_020520	Slc25a20	Mus musculus solute carrier family 25 (mitochondrial carnitine/acylcarnitine translocase), member 20 (Slc25a20), mRNA [NM_020520]	-0.118582	0.0291522	6.03432	6.1529
Mkln1	6.22292	6.21723	6.27537	6.17887	6.17792	6.18407	6.1414	NM_013791	Mkln1	Mus musculus muskelin 1, intracellular mediator containing kelch motifs (Mkln1), mRNA [NM_013791]	-0.0679442	0.0292127	6.17056	6.23851
ENSMUST00000118114	5.90506	5.88136	5.83096	5.81366	5.78872	5.75105	5.81732	ENSMUST00000118114		predicted gene 14220 [Source:MGI Symbol;Acc:MGI:3702164] [ENSMUST00000118114]	-0.0797719	0.0292936	5.79269	5.87246
Fsbp	5.90506	5.92385	5.85466	5.96237	5.97417	5.93905	5.98356	NM_001256142	Fsbp	Mus musculus fibrinogen silencer binding protein (Fsbp), mRNA [NM_001256142]	0.0702652	0.0293045	5.96479	5.89452
Gm9777	5.74338	5.77375	5.79708	5.85163	5.82733	5.82279	5.82764	XR_395595	Gm9777	PREDICTED: Mus musculus predicted gene 9777 (Gm9777), misc_RNA [XR_395595]	0.0609443	0.0293053	5.83235	5.7714
Gm15894	5.81823	5.78592	5.80723	5.74338	5.69327	5.69523	5.77375	XR_863608	Gm15894	PREDICTED: Mus musculus predicted gene 15894 (Gm15894), transcript variant X1, ncRNA [XR_863608]	-0.0773869	0.0293134	5.72641	5.80379
Daam1	7.2101	7.20243	7.05497	7.00997	7.07094	6.79172	6.882	NM_026102	Daam1	Mus musculus dishevelled associated activator of morphogenesis 1 (Daam1), transcript variant 1, mRNA [NM_026102]	-0.217173	0.0293205	6.93866	7.15583
Pex3	6.41067	6.56924	6.44476	6.34927	6.35904	6.34738	6.38752	NM_019961	Pex3	Mus musculus peroxisomal biogenesis factor 3 (Pex3), transcript variant 1, mRNA [NM_019961]	-0.114086	0.0293352	6.3608	6.47489
Zdhhc20	6.57249	6.61727	6.32934	6.19607	6.26692	6.39601	6.25595	AK139216	Zdhhc20	Mus musculus 7 days neonate cerebellum cDNA, RIKEN full-length enriched library, clone:A730071K07 product:weakly similar to RIKEN cDNA 5033406L14 gene (Weakly similar to REC protein) [Mus musculus], full insert sequence. [AK139216]	-0.227627	0.0293859	6.27874	6.50636
1810058I24Rik	6.48489	6.65474	6.81118	7.29916	6.99679	6.74792	7.16036	AK082166	1810058I24Rik	Mus musculus 0 day neonate cerebellum cDNA, RIKEN full-length enriched library, clone:C230016J21 product:unclassifiable, full insert sequence. [AK082166]	0.400789	0.0294152	7.05106	6.65027
Mrpl40	7.06834	7.16737	7.5036	7.87065	7.80425	7.52844	7.43704	NM_010922	Mrpl40	Mus musculus mitochondrial ribosomal protein L40 (Mrpl40), mRNA [NM_010922]	0.41366	0.0294209	7.6601	7.24644
Mas1	5.83593	5.86554	5.84537	5.93062	5.9527	5.87201	5.92795	NM_008552	Mas1	Mus musculus MAS1 oncogene (Mas1), mRNA [NM_008552]	0.0718723	0.0294236	5.92082	5.84895
Fut1	6.36645	6.44936	6.64224	6.09843	6.06475	6.43236	6.13546	NM_008051	Fut1	Mus musculus fucosyltransferase 1 (Fut1), transcript variant 1, mRNA [NM_008051]	-0.303264	0.0294684	6.18275	6.48602
Mrpl41	10.1381	10.1136	10.0263	10.256	10.3579	10.1456	10.227	NM_001031808	Mrpl41	Mus musculus mitochondrial ribosomal protein L41 (Mrpl41), mRNA [NM_001031808]	0.153912	0.0294836	10.2466	10.0927
chr13:26791413-26810047_F	6.11141	6.05078	6.17981	6.0498	5.99747	6.00992	6.01225	chr13:26791413-26810047_F		Unknown	-0.0966402	0.0294991	6.01736	6.114
4930465M20Rik	5.76809	5.78592	5.78032	5.71642	5.74914	5.69523	5.66372	NR_045973	4930465M20Rik	Mus musculus RIKEN cDNA 4930465M20 gene (4930465M20Rik), long non-coding RNA [NR_045973]	-0.0719835	0.0295266	5.70613	5.77811
Cluh	8.45897	8.49459	8.54191	8.39258	8.33633	8.44283	8.42969	NM_001081158	Cluh	Mus musculus clustered mitochondria (cluA/CLU1) homolog (Cluh), mRNA [NM_001081158]	-0.0981317	0.0295655	8.40036	8.49849
ENSMUST00000121403	6.55561	6.58274	6.55397	6.38855	6.55506	6.40627	6.4083	ENSMUST00000121403		predicted gene 11954 [Source:MGI Symbol;Acc:MGI:3649565] [ENSMUST00000121403]	-0.12456	0.0295756	6.43955	6.56411
P3h4	7.95887	8.09757	8.11012	8.45384	8.29422	8.1047	8.31992	NM_176830	P3h4	Mus musculus prolyl 3-hydroxylase family member 4 (non-enzymatic) (P3h4), mRNA [NM_176830]	0.23765	0.0296428	8.29317	8.05552
6530411M01Rik	5.81823	5.76054	5.83096	5.74338	5.74914	5.72228	5.72423	NR_027881	6530411M01Rik	Mus musculus RIKEN cDNA 6530411M01 gene (6530411M01Rik), long non-coding RNA [NR_027881]	-0.0684865	0.0296473	5.73476	5.80324
Dbn1	5.96485	6.17079	6.0249	6.25943	6.26692	6.15665	6.16943	NM_001177371	Dbn1	Mus musculus drebrin 1 (Dbn1), transcript variant 1, mRNA [NM_001177371]	0.159593	0.0296507	6.21311	6.05351
chr7:150205925-150233950_F	6.51675	6.61727	6.50189	6.08888	6.41173	6.40627	6.02437	chr7:150205925-150233950_F		Unknown	-0.312489	0.0297009	6.23281	6.5453
Napepld	8.24649	7.65155	8.09239	7.35415	7.38702	7.81787	7.49651	NM_178728	Napepld	Mus musculus N-acyl phosphatidylethanolamine phospholipase D (Napepld), mRNA [NM_178728]	-0.482922	0.0297248	7.51389	7.99681
Slc6a6	7.58788	7.76947	7.32006	8.04111	7.8379	7.92316	7.7488	AK162776	Slc6a6	Mus musculus 16 days neonate thymus cDNA, RIKEN full-length enriched library, clone:A130042D17 product:solute carrier family 6 (neurotransmitter transporter, taurine), member 6, full insert sequence. [AK162776]	0.328606	0.0297419	7.88774	7.55914
Gprc5d	6.98253	6.89858	7.41932	6.08458	6.80928	6.75172	6.30944	NM_001205396	Gprc5d	Mus musculus G protein-coupled receptor, family C, group 5, member D (Gprc5d), transcript variant 1, mRNA [NM_001205396]	-0.611386	0.0298205	6.48876	7.10014
Pcsk1n	13.6963	13.7604	13.9821	14.7266	14.0376	14.0769	14.5758	NM_013892	Pcsk1n	Mus musculus proprotein convertase subtilisin/kexin type 1 inhibitor (Pcsk1n), mRNA [NM_013892]	0.541259	0.0298362	14.3542	13.813
Gm2044	6.7719	6.89512	6.9119	7.814	6.99679	7.40094	7.2597	AK144366	Gm2044	Mus musculus 8 days neonate male testis cDNA, RIKEN full-length enriched library, clone:G630041I22 product:unclassifiable, full insert sequence. [AK144366]	0.508216	0.0298715	7.36786	6.85964
ENSMUST00000121664	7.95384	7.58202	8.24332	8.50986	8.39298	8.44578	8.16778	ENSMUST00000121664		predicted gene 13445 [Source:MGI Symbol;Acc:MGI:3649614] [ENSMUST00000121664]	0.452709	0.0299165	8.3791	7.92639
A530050N04Rik	5.96485	5.93863	5.90506	6.06752	5.97417	6.06637	6.0007	NR_045419	A530050N04Rik	Mus musculus RIKEN cDNA A530050N04 gene (A530050N04Rik), long non-coding RNA [NR_045419]	0.0910123	0.0299277	6.02719	5.93618
Dync1li2	7.75517	7.82463	7.938	8.03687	7.92627	8.09185	8.27386	NM_001013380	Dync1li2	Mus musculus dynein, cytoplasmic 1 light intermediate chain 2 (Dync1li2), mRNA [NM_001013380]	0.242945	0.0299906	8.08221	7.83927
Snx25	7.20431	7.29884	7.3137	6.97927	7.196	6.98731	7.17025	NM_207213	Snx25	Mus musculus sorting nexin 25 (Snx25), mRNA [NM_207213]	-0.189079	0.0300066	7.08321	7.27228
Kpna2	9.19982	9.45223	9.1761	9.05685	9.15432	8.78959	8.82338	ENSMUST00000156495	Kpna2	karyopherin (importin) alpha 2 [Source:MGI Symbol;Acc:MGI:103561] [ENSMUST00000156495]	-0.320016	0.0300085	8.95604	9.27605
Igf2bp2	6.36873	6.15804	6.32506	6.08888	6.2114	6.08888	6.06393	NM_183029	Igf2bp2	Mus musculus insulin-like growth factor 2 mRNA binding protein 2 (Igf2bp2), mRNA [NM_183029]	-0.170674	0.030023	6.11327	6.28395
BC029853	6.26714	5.98709	6.30065	5.93062	6.04221	5.95408	5.89937	BC029853		Mus musculus, clone IMAGE:4012114, mRNA. [BC029853]	-0.228388	0.0300281	5.95657	6.18496
Serpini2	10.9312	10.8204	12.144	7.67693	10.54	9.9538	8.89859	NM_026460	Serpini2	Mus musculus serine (or cysteine) peptidase inhibitor, clade I, member 2 (Serpini2), mRNA [NM_026460]	-2.03121	0.0300297	9.26733	11.2985
chr1:42689799-42749799_F	6.30369	6.55342	6.35904	6.68179	6.54746	6.61989	6.53576	chr1:42689799-42749799_F		Unknown	0.190841	0.0300444	6.59622	6.40538
LOC102635992	8.85752	8.89754	9.08631	9.18283	9.59312	9.62883	9.09651	XM_006540491	LOC102635992	PREDICTED: Mus musculus major allergen I polypeptide chain 1-like (LOC102635992), mRNA [XM_006540491]	0.428195	0.030061	9.37532	8.94713
Tmsb15l	7.47197	7.55346	7.93428	7.97028	8.15393	7.84367	8.06144	NM_207267	Tmsb15l	Mus musculus thymosin beta 15b like (Tmsb15l), mRNA [NM_207267]	0.354093	0.0300916	8.00733	7.65324
Ccdc61	7.51322	7.46936	7.47887	7.64221	7.50174	7.68157	7.62588	NM_001033314	Ccdc61	Mus musculus coiled-coil domain containing 61 (Ccdc61), mRNA [NM_001033314]	0.1257	0.0301164	7.61285	7.48715
AK077492	6.4745	6.45505	5.79244	5.78685	5.82733	5.75105	5.72423	AK077492		Mus musculus 8 days embryo whole body cDNA, RIKEN full-length enriched library, clone:5730420P06 product:unclassifiable, full insert sequence. [AK077492]	-0.468296	0.0301167	5.77237	6.24066
Eif4ebp1	9.2712	9.25259	9.65367	8.78119	8.76072	9.29021	8.94182	NM_007918	Eif4ebp1	Mus musculus eukaryotic translation initiation factor 4E binding protein 1 (Eif4ebp1), mRNA [NM_007918]	-0.448999	0.0301168	8.94349	9.39249
Mfsd1	7.90579	8.22421	7.51322	8.27002	8.2466	8.37355	8.38677	NM_025813	Mfsd1	Mus musculus major facilitator superfamily domain containing 1 (Mfsd1), mRNA [NM_025813]	0.438165	0.0301241	8.31924	7.88107
Arpc4	7.37918	7.43682	7.65973	7.72139	7.66676	7.65801	7.89805	NM_026552	Arpc4	Mus musculus actin related protein 2/3 complex, subunit 4 (Arpc4), transcript variant 1, mRNA [NM_026552]	0.244141	0.0301285	7.73605	7.49191
Hck	6.02385	6.05078	6.14803	6.42678	6.14892	6.25471	6.53576	NM_001172117	Hck	Mus musculus hemopoietic cell kinase (Hck), transcript variant 1, mRNA [NM_001172117]	0.267326	0.0301829	6.34154	6.07422
Osbpl5	8.05887	8.57606	8.37745	8.66996	8.65413	8.59112	8.73284	NM_024289	Osbpl5	Mus musculus oxysterol binding protein-like 5 (Osbpl5), transcript variant 1, mRNA [NM_024289]	0.324554	0.0302186	8.66201	8.33746
4930441H08Rik	5.85875	5.8543	5.88078	5.8921	5.92795	5.97737	5.95547	NR_130995	4930441H08Rik	Mus musculus RIKEN cDNA 4930441H08 gene (4930441H08Rik), long non-coding RNA [NR_130995]	0.0736123	0.0302201	5.93822	5.86461
Mat1a	7.86824	8.1467	7.31564	6.82857	7.03389	7.52844	7.06825	NM_133653	Mat1a	Mus musculus methionine adenosyltransferase I, alpha (Mat1a), mRNA [NM_133653]	-0.662074	0.0302674	7.11479	7.77686
Cldn6	6.16337	6.20121	6.0514	6.27559	6.26692	6.19841	6.30944	NM_018777	Cldn6	Mus musculus claudin 6 (Cldn6), mRNA [NM_018777]	0.12393	0.0303894	6.26259	6.13866
chrX:7327721-7328024_R	5.90506	5.90506	5.90506	5.84124	5.85163	5.75105	5.84241	chrX:7327721-7328024_R		Unknown	-0.0834733	0.0304137	5.82158	5.90506
Naip2	8.01996	8.11677	8.14208	8.22432	8.18742	8.50219	8.46948	NM_010872	Naip2	Mus musculus NLR family, apoptosis inhibitory protein 2 (Naip2), transcript variant 1, mRNA [NM_010872]	0.252915	0.0304235	8.34585	8.09294
Adck4	8.1563	7.93071	8.46788	8.68061	8.43174	8.56063	8.49779	NM_133770	Adck4	Mus musculus aarF domain containing kinase 4 (Adck4), mRNA [NM_133770]	0.357731	0.0304504	8.54269	8.18496
Zfp467	7.41091	7.50189	7.86183	8.06295	7.90672	7.75903	8.05448	NM_020589	Zfp467	Mus musculus zinc finger protein 467 (Zfp467), transcript variant 1, mRNA [NM_020589]	0.354251	0.0304572	7.94579	7.59154
Klhl3	5.923	5.89036	5.90506	5.78685	5.8764	5.81823	5.84241	NM_001195075	Klhl3	Mus musculus kelch-like 3 (Klhl3), mRNA [NM_001195075]	-0.0751674	0.0305356	5.83097	5.90614
Trim14	6.32163	6.50204	6.36409	6.1353	6.29934	6.16184	6.29234	ENSMUST00000102924	Trim14	tripartite motif-containing 14 [Source:MGI Symbol;Acc:MGI:1921985] [ENSMUST00000102924]	-0.173715	0.0305497	6.22221	6.39592
AK049088	5.76809	5.76054	5.80723	5.84124	5.81274	5.89643	5.87201	AK049088		Mus musculus 0 day neonate cerebellum cDNA, RIKEN full-length enriched library, clone:C230097O10 product:unclassifiable, full insert sequence. [AK049088]	0.0769854	0.0305599	5.85561	5.77862
Clcn3	9.20569	9.08713	9.12071	8.82535	9.08713	8.9624	8.96635	AK088307	Clcn3	Mus musculus 2 days neonate thymus thymic cells cDNA, RIKEN full-length enriched library, clone:E430010N24 product:unclassifiable, full insert sequence. [AK088307]	-0.177536	0.0305898	8.96031	9.13784
Ift140	6.89995	6.88706	6.66951	7.07524	6.96408	7.02007	6.94357	NM_134126	Ift140	Mus musculus intraflagellar transport 140 (Ift140), mRNA [NM_134126]	0.181901	0.0306127	7.00074	6.81884
ENSMUST00000191297	8.96419	8.66307	8.7471	10.294	8.81252	9.8842	10.2719	ENSMUST00000191297		predicted gene 8176 [Source:MGI Symbol;Acc:MGI:3646477] [ENSMUST00000191297]	1.02422	0.0306153	9.81567	8.79145
Sprr2i	5.71837	5.76054	5.72618	5.81366	5.82733	5.77751	5.78125	NM_011475	Sprr2i	Mus musculus small proline-rich protein 2I (Sprr2i), mRNA [NM_011475]	0.0649112	0.0306375	5.79994	5.73503
Trp53inp2	10.3687	10.5334	10.8427	10.4366	10.1548	10.1727	10.1618	NM_178111	Trp53inp2	Mus musculus transformation related protein 53 inducible nuclear protein 2 (Trp53inp2), mRNA [NM_178111]	-0.350117	0.0306509	10.2315	10.5816
Egf	7.21745	7.1827	6.59906	6.13926	6.42479	6.73907	6.50681	NM_010113	Egf	Mus musculus epidermal growth factor (Egf), mRNA [NM_010113]	-0.547257	0.0306833	6.45248	6.99974
L3mbtl2	8.1195	8.05251	8.26123	8.52875	8.40588	8.18827	8.52648	NM_145993	L3mbtl2	Mus musculus l(3)mbt-like 2 (Drosophila) (L3mbtl2), transcript variant 2, mRNA [NM_145993]	0.26793	0.0307027	8.41234	8.14442
Fuom	8.41255	8.42059	8.41091	7.99987	8.09928	8.35244	8.26565	NM_026928	Fuom	Mus musculus fucose mutarotase (Fuom), transcript variant 1, mRNA [NM_026928]	-0.235374	0.0307044	8.17931	8.41468
Apol9b	5.81823	5.87464	5.80723	5.90506	6.10842	5.97737	5.92795	NM_001168660	Apol9b	Mus musculus apolipoprotein L 9b (Apol9b), transcript variant 1, mRNA [NM_001168660]	0.14633	0.0307311	5.9797	5.83337
Gm5919	5.81823	5.74914	5.78032	5.8543	5.82733	5.87201	5.92795	AK085082	Gm5919	Mus musculus 13 days embryo lung cDNA, RIKEN full-length enriched library, clone:D430034L15 product:hypothetical protein, full insert sequence. [AK085082]	0.0878345	0.0307324	5.8704	5.78256
Dnase1l3	5.87464	5.83457	5.85466	5.8921	5.90334	5.95408	5.95547	NM_007870	Dnase1l3	Mus musculus deoxyribonuclease 1-like 3 (Dnase1l3), mRNA [NM_007870]	0.0716212	0.0307563	5.92625	5.85463
Gm6867	5.96485	5.95547	6.11439	6.62017	6.50791	6.15665	6.18336	XR_381467	Gm6867	PREDICTED: Mus musculus predicted gene 6867 (Gm6867), misc_RNA [XR_381467]	0.355453	0.0307574	6.36702	6.01157
Glp1r	7.71568	7.09809	7.80928	6.8953	7.13425	7.0911	7.10286	NM_021332	Glp1r	Mus musculus glucagon-like peptide 1 receptor (Glp1r), mRNA [NM_021332]	-0.485137	0.0307586	7.05588	7.54102
Tcf19	6.22855	6.47334	6.33976	6.16577	6.00912	6.19841	6.20587	NM_025674	Tcf19	Mus musculus transcription factor 19 (Tcf19), transcript variant 3, mRNA [NM_025674]	-0.202426	0.0307636	6.14479	6.34722
Tanc1	6.56645	6.61417	6.64989	6.7105	6.65714	6.71869	6.6758	NM_198294	Tanc1	Mus musculus tetratricopeptide repeat, ankyrin repeat and coiled-coil containing 1 (Tanc1), transcript variant 1, mRNA [NM_198294]	0.0803647	0.0307665	6.69053	6.61017
Pisd-ps1	8.149	8.10428	8.24332	8.71048	8.62752	9.07443	8.24847	NR_003517	Pisd-ps1	Mus musculus phosphatidylserine decarboxylase, pseudogene 1 (Pisd-ps1), non-coding RNA [NR_003517]	0.499691	0.0307762	8.66522	8.16553
Gm32017	5.90506	5.86554	5.83096	5.81366	5.78872	5.80631	5.79337	AK137328	Gm32017	Mus musculus 16 days neonate cerebellum cDNA, RIKEN full-length enriched library, clone:9630011B07 product:unclassifiable, full insert sequence. [AK137328]	-0.0666704	0.0307969	5.80051	5.86719
Opn3	5.98098	6.20121	6.39638	5.93905	5.97417	5.95408	5.87201	NM_010098	Opn3	Mus musculus opsin 3 (Opn3), mRNA [NM_010098]	-0.258031	0.0308102	5.93483	6.19286
5031425E22Rik	7.35415	7.31818	7.0334	6.81921	6.8502	6.85005	7.16036	NR_040469	5031425E22Rik	Mus musculus RIKEN cDNA 5031425E22 gene (5031425E22Rik), long non-coding RNA [NR_040469]	-0.315289	0.030855	6.91996	7.23524
NAP092838-001	5.99604	6.00311	6.17981	5.90506	5.97417	5.90506	5.84241	NAP092838-001			-0.152982	0.0308695	5.90667	6.05965
Rnf146	7.61014	7.44881	7.45715	7.1998	7.3849	7.34219	7.39447	NM_026518	Rnf146	Mus musculus ring finger protein 146 (Rnf146), transcript variant 4, mRNA [NM_026518]	-0.175027	0.0308926	7.33034	7.50537
chr4:155560050-155570900_F	6.39152	6.28112	6.5365	6.27559	6.26692	6.13506	6.06393	chr4:155560050-155570900_F		Unknown	-0.21767	0.0309374	6.18538	6.40305
Tmem61	5.79244	5.81091	5.76809	5.75736	5.72033	5.72228	5.72423	XM_006503496	Tmem61	PREDICTED: Mus musculus transmembrane protein 61 (Tmem61), mRNA [XM_006503496]	-0.0594295	0.0309899	5.73105	5.79048
chr12:110845020-110850870_R	6.38155	6.00311	6.11439	6.64351	6.31431	6.42564	6.51784	chr12:110845020-110850870_R		Unknown	0.308976	0.0310039	6.47533	6.16635
LOC100503338	5.79244	5.81091	5.81823	5.72812	5.74914	5.75105	5.77375	XR_864687	LOC100503338	PREDICTED: Mus musculus uncharacterized LOC100503338 (LOC100503338), transcript variant X2, ncRNA [XR_864687]	-0.0566776	0.0310295	5.75052	5.80719
Crmp1	6.905	7.18776	7.01523	7.9125	7.77297	7.31554	7.22044	NM_001136058	Crmp1	Mus musculus collapsin response mediator protein 1 (Crmp1), transcript variant 1, mRNA [NM_001136058]	0.519362	0.0310474	7.55536	7.036
Suv39h1	7.23733	7.11883	7.45401	7.5958	7.55838	7.36794	7.59148	NM_011514	Suv39h1	Mus musculus suppressor of variegation 3-9 homolog 1 (Drosophila) (Suv39h1), transcript variant 1, mRNA [NM_011514]	0.258342	0.0310864	7.5284	7.27006
Dap	9.47758	9.36167	9.35974	8.89209	9.26096	9.25613	9.12555	NM_146057	Dap	Mus musculus death-associated protein (Dap), mRNA [NM_146057]	-0.265977	0.0310967	9.13369	9.39966
Vmn1r85	5.81823	5.78592	5.78032	5.70116	5.72033	5.76241	5.73575	NM_145847	Vmn1r85	Mus musculus vomeronasal 1 receptor 85 (Vmn1r85), mRNA [NM_145847]	-0.0649121	0.0311029	5.72991	5.79482
ENSMUST00000054395	5.69166	5.73575	5.75296	5.84124	5.80109	5.77751	5.78125	ENSMUST00000054395		predicted gene 9817 [Source:MGI Symbol;Acc:MGI:3809102] [ENSMUST00000054395]	0.0734842	0.0311227	5.80027	5.72679
3100003L05Rik	7.15561	6.82391	7.19974	6.33923	6.92532	6.70828	6.49044	NR_045907	3100003L05Rik	Mus musculus RIKEN cDNA 3100003L05 gene (3100003L05Rik), long non-coding RNA [NR_045907]	-0.443938	0.0311264	6.61582	7.05976
Dram2	7.33536	7.7853	7.22255	7.00997	7.09214	7.16797	6.73523	NM_026013	Dram2	Mus musculus DNA-damage regulated autophagy modulator 2 (Dram2), transcript variant 2, mRNA [NM_026013]	-0.446408	0.0311368	7.00133	7.44774
Arhgef17	10.8556	11.2382	11.1444	11.2595	11.3485	11.3357	11.3727	NM_001081116	Arhgef17	Mus musculus Rho guanine nucleotide exchange factor (GEF) 17 (Arhgef17), mRNA [NM_001081116]	0.249704	0.031146	11.3291	11.0794
Gm26908	5.74338	5.76054	5.80723	5.84124	5.81274	5.84537	5.84241	XR_874790	Gm26908	PREDICTED: Mus musculus predicted gene, 26908 (Gm26908), transcript variant X2, ncRNA [XR_874790]	0.0650578	0.0311715	5.83544	5.77038
A230050P20Rik	8.24672	7.42057	7.58125	8.22749	8.19743	8.32705	8.36877	NM_175687	A230050P20Rik	Mus musculus RIKEN cDNA A230050P20 gene (A230050P20Rik), mRNA [NM_175687]	0.530671	0.0312037	8.28019	7.74951
Lcorl	6.44286	6.28569	6.22781	6.15484	6.1862	6.1869	6.18336	NM_178142	Lcorl	Mus musculus ligand dependent nuclear receptor corepressor-like (Lcorl), transcript variant 3, mRNA [NM_178142]	-0.140961	0.0312364	6.17783	6.31879
TC1636899	6.05414	6.17079	6.41254	5.93905	6.04221	5.88078	6.01225	TC1636899		Q6NWW4_MOUSE (Q6NWW4) Reduced expression 2, partial (37%) [TC1636899]	-0.243923	0.0312435	5.96857	6.21249
Armc10	8.23975	8.03781	7.95946	7.84374	7.86054	7.59594	7.26708	NM_026034	Armc10	Mus musculus armadillo repeat containing 10 (Armc10), mRNA [NM_026034]	-0.437182	0.0312527	7.64182	8.07901
Rbm38	5.79244	5.8543	5.83096	5.84124	5.9527	5.98742	5.98356	NM_019547	Rbm38	Mus musculus RNA binding motif protein 38 (Rbm38), mRNA [NM_019547]	0.115331	0.0312933	5.94123	5.8259
Dnaja4	9.4088	9.77004	9.47912	9.35681	9.10262	9.32955	9.28867	NM_021422	Dnaja4	Mus musculus DnaJ (Hsp40) homolog, subfamily A, member 4 (Dnaja4), mRNA [NM_021422]	-0.283239	0.0313018	9.26941	9.55265
Morc3	6.0688	6.04038	6.11439	6.26959	6.1684	6.2716	6.11141	NM_001045529	Morc3	Mus musculus microrchidia 3 (Morc3), mRNA [NM_001045529]	0.130725	0.0313143	6.20525	6.07452
Gm5065	5.99604	5.90506	5.88078	5.78685	5.8764	5.80631	5.70116	NR_003622	Gm5065	Mus musculus predicted gene 5065 (Gm5065), non-coding RNA [NR_003622]	-0.134609	0.0313223	5.79268	5.92729
Prdx5	10.7729	10.8952	10.8467	11.3653	11.0707	10.9635	11.0317	ENSMUST00000025904	Prdx5	peroxiredoxin 5 [Source:MGI Symbol;Acc:MGI:1859821] [ENSMUST00000025904]	0.269515	0.0313347	11.1078	10.8383
Mif4gd	7.8474	7.84751	7.76508	7.9125	7.9384	8.15955	7.97602	NM_027162	Mif4gd	Mus musculus MIF4G domain containing (Mif4gd), transcript variant 1, mRNA [NM_027162]	0.17662	0.0313941	7.99662	7.82
Gcat	9.60047	8.57142	9.68499	8.2049	8.73021	8.62765	8.33633	NM_013847	Gcat	Mus musculus glycine C-acetyltransferase (2-amino-3-ketobutyrate-coenzyme A ligase) (Gcat), transcript variant 1, mRNA [NM_013847]	-0.810858	0.0314023	8.47477	9.28563
Erp27	11.43	11.0342	11.8143	7.78425	10.3448	10.4599	9.74639	NM_026983	Erp27	Mus musculus endoplasmic reticulum protein 27 (Erp27), mRNA [NM_026983]	-1.84232	0.0314202	9.58382	11.4261
Rpl26	12.1538	12.1538	12.2411	12.517	12.5712	12.2076	12.4083	NM_009080	Rpl26	Mus musculus ribosomal protein L26 (Rpl26), mRNA [NM_009080]	0.243121	0.0314351	12.426	12.1829
Mical3	6.37641	6.25819	6.32677	6.6056	6.41616	6.51412	6.39601	AK122497	Mical3	Mus musculus mRNA for mKIAA1364 protein. [AK122497]	0.162515	0.0314722	6.48297	6.32046
Ubtd1	6.7719	6.7632	6.47014	6.87759	6.82057	7.17725	7.04824	NM_145500	Ubtd1	Mus musculus ubiquitin domain containing 1 (Ubtd1), mRNA [NM_145500]	0.312501	0.0314915	6.98091	6.66841
chrX:50087925-50101700_R	5.75296	5.73575	5.75296	5.81366	5.77469	5.81823	5.80723	chrX:50087925-50101700_R		Unknown	0.0562295	0.0315148	5.80345	5.74722
Rhbdl2	5.95309	5.98098	5.92456	5.85668	5.91049	5.83096	5.89937	ENSMUST00000124290	Rhbdl2	rhomboid, veinlet-like 2 (Drosophila) [Source:MGI Symbol;Acc:MGI:3608413] [ENSMUST00000124290]	-0.0785006	0.0315291	5.87437	5.95287
Plk5	6.45329	6.36873	6.36873	6.95995	6.7959	6.43236	6.70293	NM_183152	Plk5	Mus musculus polo-like kinase 5 (Plk5), mRNA [NM_183152]	0.325865	0.0315874	6.72278	6.39692
Lzts2	10.2409	10.6165	10.3103	10.624	10.6135	10.6316	10.8562	NM_145503	Lzts2	Mus musculus leucine zipper, putative tumor suppressor 2 (Lzts2), transcript variant 1, mRNA [NM_145503]	0.292064	0.0316287	10.6813	10.3892
ENSMUST00000117258	6.38155	6.87602	6.86147	6.25024	6.41173	6.41616	6.34146	ENSMUST00000117258		predicted gene 7781 [Source:MGI Symbol;Acc:MGI:3643104] [ENSMUST00000117258]	-0.351448	0.0316473	6.3549	6.70635
Pnkp	7.94792	7.96349	7.63823	8.30131	7.94994	8.19109	8.44374	NM_001290766	Pnkp	Mus musculus polynucleotide kinase 3'- phosphatase (Pnkp), transcript variant 3, mRNA [NM_001290766]	0.371641	0.0316601	8.22152	7.84988
Olfr854	5.74338	5.73575	5.72618	5.80129	5.82733	5.77751	5.77375	NM_146522	Olfr854	Mus musculus olfactory receptor 854 (Olfr854), mRNA [NM_146522]	0.0598717	0.0316915	5.79497	5.7351
Abhd1	6.36873	6.35429	6.18794	6.62633	6.37154	6.47527	6.64888	NM_021304	Abhd1	Mus musculus abhydrolase domain containing 1 (Abhd1), mRNA [NM_021304]	0.22685	0.0317029	6.5305	6.30365
Tmem183a	8.20429	8.17413	8.16757	7.85803	8.15937	7.98649	7.81908	NM_020588	Tmem183a	Mus musculus transmembrane protein 183A (Tmem183a), transcript variant 1, mRNA [NM_020588]	-0.226254	0.0317717	7.95574	8.182
Hepacam	5.81823	5.78592	5.78032	5.72812	5.74914	5.75105	5.70116	NM_175189	Hepacam	Mus musculus hepatocyte cell adhesion molecule (Hepacam), mRNA [NM_175189]	-0.062454	0.0317837	5.73237	5.79482
AI414108	6.40602	6.68471	6.51764	6.82857	6.74342	6.64927	6.72636	NR_027907	AI414108	Mus musculus expressed sequence AI414108 (AI414108), long non-coding RNA [NR_027907]	0.20078	0.0318138	6.73691	6.53613
Cyb5r1	6.87952	6.88981	6.85762	7.52727	7.00411	7.12776	7.15375	NM_028057	Cyb5r1	Mus musculus cytochrome b5 reductase 1 (Cyb5r1), mRNA [NM_028057]	0.327568	0.0318251	7.20322	6.87565
Timm23	8.82202	8.87477	8.64255	8.6767	8.61968	8.39316	8.45487	NM_016897	Timm23	Mus musculus translocase of inner mitochondrial membrane 23 (Timm23), mRNA [NM_016897]	-0.243683	0.0318298	8.5361	8.77978
Rps6ka6	6.05414	5.98044	6.08458	6.09454	6.1282	6.15665	6.12513	NM_025949	Rps6ka6	Mus musculus ribosomal protein S6 kinase polypeptide 6 (Rps6ka6), mRNA [NM_025949]	0.0864097	0.031838	6.12613	6.03972
chr14:67585234-67596823_F	6.26714	6.26803	6.58546	7.00042	6.78195	6.48489	6.72636	chr14:67585234-67596823_F		Unknown	0.37486	0.0318599	6.74841	6.37355
BC056208	5.69166	5.66879	5.70116	5.77375	5.76054	5.72228	5.73575	BC056208		Mus musculus cDNA clone IMAGE:30006884, partial cds. [BC056208]	0.0608746	0.0318968	5.74808	5.6872
BI648893	9.29958	8.657	9.03822	10.6481	9.27573	9.66223	10.5452	BI648893		603275854F1 NCI_CGAP_Mam3 Mus musculus cDNA clone IMAGE:5316253 5', mRNA sequence [BI648893]	1.03455	0.0319021	10.0328	8.99827
Arhgef1	7.97268	7.90026	7.88969	8.0765	8.12855	8.1348	8.50165	NM_001130150	Arhgef1	Mus musculus Rho guanine nucleotide exchange factor (GEF) 1 (Arhgef1), transcript variant 1, mRNA [NM_001130150]	0.289498	0.0319174	8.21038	7.92088
Gm5409	9.71086	9.76959	9.32075	6.87148	9.04139	8.69887	6.64888	NM_001003664	Gm5409	Mus musculus predicted pseudogene 5409 (Gm5409), mRNA [NM_001003664]	-1.78525	0.0319177	7.81515	9.6004
chr8:26347473-26348052_R	5.87464	5.87464	5.83096	5.81366	5.81274	5.77751	5.79337	chr8:26347473-26348052_R		Unknown	-0.0607607	0.0319339	5.79932	5.86008
Gamt	10.1436	9.03957	10.1392	7.91478	9.31222	8.90351	8.36701	NM_010255	Gamt	Mus musculus guanidinoacetate methyltransferase (Gamt), mRNA [NM_010255]	-1.14972	0.0319672	8.62438	9.7741
Hist1h4h	5.81823	5.93062	5.934	6.10977	5.9527	6.02226	6.1949	NM_153173	Hist1h4h	Mus musculus histone cluster 1, H4h (Hist1h4h), mRNA [NM_153173]	0.175621	0.0319916	6.06991	5.89428
AK033311	5.74338	5.6489	5.66134	5.78685	5.74914	5.77751	5.74914	AK033311		Mus musculus 15 days embryo male testis cDNA, RIKEN full-length enriched library, clone:8030491K24 product:unclassifiable, full insert sequence. [AK033311]	0.0811188	0.0320245	5.76566	5.68454
AI413582	10.3712	10.2487	9.72595	10.7545	10.5496	10.7545	10.3544	NM_001002895	AI413582	Mus musculus expressed sequence AI413582 (AI413582), mRNA [NM_001002895]	0.488002	0.0320248	10.6033	10.1153
AU019823	6.01771	5.98044	6.10693	6.19607	6.13799	6.15665	6.08856	NM_001134902	AU019823	Mus musculus expressed sequence AU019823 (AU019823), transcript variant 1, mRNA [NM_001134902]	0.109791	0.0320541	6.14482	6.03502
Tmem176b	9.20996	9.05665	8.99777	9.41734	9.16178	9.73736	9.50026	NM_023056	Tmem176b	Mus musculus transmembrane protein 176B (Tmem176b), transcript variant 1, mRNA [NM_023056]	0.366059	0.0320937	9.45418	9.08813
NAP115489-1	6.70034	6.65017	6.44286	6.16577	6.4759	6.32801	6.4083	NAP115489-1			-0.253298	0.0320971	6.34449	6.59779
Aplp1	11.8077	12.0468	11.7273	12.5139	11.9484	12.2255	12.3191	NM_007467	Aplp1	Mus musculus amyloid beta (A4) precursor-like protein 1 (Aplp1), mRNA [NM_007467]	0.391105	0.0321409	12.2517	11.8606
ENSMUST00000122252	5.81823	5.8543	5.90506	5.78685	5.80109	5.75105	5.79337	ENSMUST00000122252		DNA segment, Chr 11, Boehm 181, expressed [Source:MGI Symbol;Acc:MGI:106813] [ENSMUST00000122252]	-0.076106	0.032192	5.78309	5.8592
chr5:111612191-111652286_F	6.00872	5.93863	5.98044	6.14699	6.04221	6.15665	6.02437	chr5:111612191-111652286_F		Unknown	0.116625	0.032197	6.09255	5.97593
Bax	7.20627	7.74544	6.98592	7.73108	7.71151	7.83421	7.85019	NM_007527	Bax	Mus musculus BCL2-associated X protein (Bax), mRNA [NM_007527]	0.469203	0.0322563	7.78175	7.31254
Hdc	5.89326	5.93195	5.9728	6.17981	6.09552	5.98742	6.02208	NM_008230	Hdc	Mus musculus histidine decarboxylase (Hdc), mRNA [NM_008230]	0.138541	0.0322658	6.07121	5.93267
chr12:16447954-16448489_F	5.74338	5.81091	5.78032	5.84124	5.82733	5.85549	5.84241	chr12:16447954-16448489_F		Unknown	0.0634168	0.0322719	5.84162	5.7782
ENSMUST00000096145	5.84537	5.79893	5.85466	5.75736	5.77469	5.77751	5.78125	ENSMUST00000096145		predicted gene 10337 [Source:MGI Symbol;Acc:MGI:3704459] [ENSMUST00000096145]	-0.0602819	0.0323172	5.77271	5.83299
Slc5a2	6.44286	6.19325	6.50795	5.90506	6.29363	6.09605	5.91192	NM_133254	Slc5a2	Mus musculus solute carrier family 5 (sodium/glucose cotransporter), member 2 (Slc5a2), mRNA [NM_133254]	-0.329693	0.0323387	6.05166	6.38136
Dst	8.11286	8.25461	7.99759	7.48757	7.87283	7.91478	7.8911	ENSMUST00000185736	Dst	dystonin [Source:MGI Symbol;Acc:MGI:104627] [ENSMUST00000185736]	-0.330116	0.0323794	7.79157	8.12169
Gm7759	5.70116	5.72228	5.72618	5.81366	5.77469	5.77751	5.74914	XR_373273	Gm7759	PREDICTED: Mus musculus predicted gene 7759 (Gm7759), misc_RNA [XR_373273]	0.06221	0.0324262	5.77875	5.71654
Pdxk	8.81205	8.72651	8.67459	9.55875	9.07105	8.83829	9.26174	NM_172134	Pdxk	Mus musculus pyridoxal (pyridoxine, vitamin B6) kinase (Pdxk), mRNA [NM_172134]	0.444745	0.0324478	9.18246	8.73771
Dnajc30	9.04984	9.2569	9.07598	9.30353	9.29801	9.24628	9.24775	NM_025362	Dnajc30	Mus musculus DnaJ (Hsp40) homolog, subfamily C, member 30 (Dnajc30), mRNA [NM_025362]	0.14632	0.0324495	9.27389	9.12757
Nr4a2	7.2597	7.14525	7.31154	7.05277	7.0806	7.18211	7.09848	NM_013613	Nr4a2	Mus musculus nuclear receptor subfamily 4, group A, member 2 (Nr4a2), transcript variant 1, mRNA [NM_013613]	-0.135337	0.0324643	7.10349	7.23883
Cd44	6.03273	5.94538	6.06008	6.17887	6.15905	6.06637	6.09693	NM_009851	Cd44	Mus musculus CD44 antigen (Cd44), transcript variant 1, mRNA [NM_009851]	0.112575	0.0324722	6.1253	6.01273
chr2:35344311-35355286_F	8.08111	7.88458	8.16606	8.57993	8.29055	8.16177	8.36179	chr2:35344311-35355286_F		Unknown	0.304591	0.032494	8.34851	8.04392
Fcho1	6.44543	6.23695	6.57411	6.72818	6.63609	6.60965	6.99618	NM_028715	Fcho1	Mus musculus FCH domain only 1 (Fcho1), transcript variant 1, mRNA [NM_028715]	0.323696	0.0325216	6.74253	6.41883
Ypel3	9.39919	9.49282	9.44417	9.82025	9.5138	9.63303	9.94457	ENSMUST00000150760	Ypel3	yippee-like 3 (Drosophila) [Source:MGI Symbol;Acc:MGI:1913340] [ENSMUST00000150760]	0.282519	0.0325772	9.72791	9.44539
Olfr455	5.71837	5.77375	5.72618	5.81366	5.80109	5.7903	5.79337	NM_001081301	Olfr455	Mus musculus olfactory receptor 455 (Olfr455), mRNA [NM_001081301]	0.0601718	0.0325868	5.7996	5.73943
Pbp2	5.7252	5.71269	5.71739	5.77375	5.76054	5.77751	5.75863	NM_029595	Pbp2	Mus musculus phosphatidylethanolamine binding protein 2 (Pbp2), mRNA [NM_029595]	0.0491809	0.0325878	5.76761	5.71843
Tmem246	7.91429	8.054	7.49596	8.15651	8.22888	8.11092	8.18095	NM_025944	Tmem246	Mus musculus transmembrane protein 246 (Tmem246), mRNA [NM_025944]	0.347903	0.0326803	8.16932	7.82141
Lancl2	6.90101	7.04895	6.81118	6.88952	6.34843	6.50138	6.27648	NM_133737	Lancl2	Mus musculus LanC (bacterial lantibiotic synthetase component C)-like 2 (Lancl2), mRNA [NM_133737]	-0.41643	0.0326843	6.50395	6.92038
TC1638635	5.81823	5.8543	5.88078	5.75736	5.77469	5.77751	5.81732	TC1638635		Q5R1B7_MOUSE (Q5R1B7) TRAV13-3 (Fragment), partial (96%) [TC1638635]	-0.0693816	0.032702	5.78172	5.8511
Cdsn	5.93484	5.87464	5.90506	5.8676	5.82733	5.80631	5.84241	NM_001008424	Cdsn	Mus musculus corneodesmosin (Cdsn), mRNA [NM_001008424]	-0.0689321	0.0327122	5.83591	5.90485
Timm8b	10.9494	10.9269	10.9666	11.2308	11.1299	11.0412	11.0027	NM_013897	Timm8b	Mus musculus translocase of inner mitochondrial membrane 8B (Timm8b), mRNA [NM_013897]	0.153543	0.0327517	11.1012	10.9476
Fancl	6.82702	7.16393	7.04707	6.89941	6.69491	6.68092	6.77895	NM_025923	Fancl	Mus musculus Fanconi anemia, complementation group L (Fancl), transcript variant 1, mRNA [NM_025923]	-0.249125	0.0327747	6.76355	7.01267
Hdlbp	10.2393	10.3103	10.2289	9.5086	9.88485	10.1456	9.95447	ENSMUST00000189951	Hdlbp	high density lipoprotein (HDL) binding protein [Source:MGI Symbol;Acc:MGI:99256] [ENSMUST00000189951]	-0.38614	0.0327761	9.87337	10.2595
Kif16b	6.76781	6.80898	6.86553	6.6512	6.47227	6.75482	6.64888	NM_001081133	Kif16b	Mus musculus kinesin family member 16B (Kif16b), mRNA [NM_001081133]	-0.18231	0.03281	6.63179	6.8141
Mea1	9.23338	9.02579	9.18229	9.65098	9.32025	9.47	9.26574	NM_010787	Mea1	Mus musculus male enhanced antigen 1 (Mea1), transcript variant 2, mRNA [NM_010787]	0.27959	0.0328688	9.42674	9.14715
Ppapdc2	7.14837	6.9093	6.83305	6.7571	6.63609	6.84677	6.6232	NM_028922	Ppapdc2	Mus musculus phosphatidic acid phosphatase type 2 domain containing 2 (Ppapdc2), mRNA [NM_028922]	-0.247782	0.0328711	6.71579	6.96357
Purg	6.63856	6.53508	6.70557	6.50186	6.54369	6.50337	6.50091	NM_001098233	Purg	Mus musculus purine-rich element binding protein G (Purg), transcript variant 2, mRNA [NM_001098233]	-0.113944	0.0329088	6.51246	6.6264
Rps19	12.4245	12.3591	12.3638	12.7246	12.7316	12.3822	12.6619	NM_023133	Rps19	Mus musculus ribosomal protein S19 (Rps19), mRNA [NM_023133]	0.242597	0.0329565	12.6251	12.3825
chr6:83841733-83842297_F	5.79244	5.81091	5.85466	5.75736	5.74914	5.77751	5.72423	chr6:83841733-83842297_F		Unknown	-0.0672746	0.0329637	5.75206	5.81934
Kpna3	7.81832	7.82674	8.0122	7.55263	7.82625	7.69001	7.60888	NM_008466	Kpna3	Mus musculus karyopherin (importin) alpha 3 (Kpna3), mRNA [NM_008466]	-0.216312	0.0329646	7.66944	7.88576
CJ042244	6.45329	6.73148	6.57123	6.47334	6.34843	6.13506	6.34146	CJ042244		CJ042244 RIKEN full-length enriched mouse cDNA library, C57BL [CJ042244]	-0.26076	0.0329795	6.32457	6.58533
Eno1	9.32729	9.37901	9.32546	10.0488	9.36167	9.96789	9.7577	NM_023119	Eno1	Mus musculus enolase 1, alpha non-neuron (Eno1), mRNA [NM_023119]	0.440111	0.0329851	9.78403	9.34392
Tmed6	7.64817	7.18776	7.90108	6.48139	7.23411	6.87792	7.15658	NM_025458	Tmed6	Mus musculus transmembrane emp24 protein transport domain containing 6 (Tmed6), mRNA [NM_025458]	-0.641507	0.0330154	6.9375	7.579
Smim18	5.87464	5.94853	5.84537	6.1282	6.06475	6.00992	5.92795	NM_001206849	Smim18	Mus musculus small integral membrane protein 18 (Smim18), mRNA [NM_001206849]	0.143191	0.033038	6.03271	5.88951
Gosr1	6.39152	6.35872	6.40627	6.45642	6.50791	6.46597	6.41645	NM_016810	Gosr1	Mus musculus golgi SNAP receptor complex member 1 (Gosr1), mRNA [NM_016810]	0.0761827	0.0330509	6.46169	6.38551
Dctn5	7.33843	7.58654	7.42742	8.01783	7.64871	7.62764	7.707	NM_021608	Dctn5	Mus musculus dynactin 5 (Dctn5), mRNA [NM_021608]	0.299499	0.0330891	7.75029	7.4508
Slc26a6	6.51675	6.60108	6.60911	6.44286	6.41737	6.48719	6.21995	NM_134420	Slc26a6	Mus musculus solute carrier family 26, member 6 (Slc26a6), mRNA [NM_134420]	-0.183803	0.0331186	6.39184	6.57565
Ccdc24	6.41067	6.25145	6.32055	6.70751	6.50242	6.58167	6.38752	NM_001034876	Ccdc24	Mus musculus coiled-coil domain containing 24 (Ccdc24), mRNA [NM_001034876]	0.217223	0.0331271	6.54478	6.32756
Dync2li1	6.65184	6.68471	6.68918	6.3212	6.53881	6.53953	6.59003	NM_172256	Dync2li1	Mus musculus dynein cytoplasmic 2 light intermediate chain 1 (Dync2li1), mRNA [NM_172256]	-0.177853	0.0331567	6.49739	6.67524
Cldn4	6.46296	6.92617	6.2809	6.06752	6.14892	6.22781	6.18336	NM_009903	Cldn4	Mus musculus claudin 4 (Cldn4), mRNA [NM_009903]	-0.399772	0.0331581	6.1569	6.55668
Agbl4	6.16337	6.08736	6.22108	6.06752	6.09253	6.02609	6.0465	AK051109	Agbl4	Mus musculus 9 days embryo whole body cDNA, RIKEN full-length enriched library, clone:D030073G13 product:hypothetical protein, full insert sequence. [AK051109]	-0.0991114	0.0331858	6.05816	6.15727
Neu3	5.84537	5.90506	6.00338	5.81366	5.82733	5.7903	5.81732	NM_016720	Neu3	Mus musculus neuraminidase 3 (Neu3), mRNA [NM_016720]	-0.105781	0.0331859	5.81215	5.91793
Wipf3	6.27382	6.23033	6.29508	6.39037	6.31085	6.31883	6.38086	ENSMUST00000131043	Wipf3	WAS/WASL interacting protein family, member 3 [Source:MGI Symbol;Acc:MGI:3044681] [ENSMUST00000131043]	0.0838197	0.0332386	6.35023	6.26641
Rxfp4	6.08584	6.24036	6.12894	6.5365	6.26692	6.34738	6.27648	NM_181817	Rxfp4	Mus musculus relaxin family peptide receptor 4 (Rxfp4), mRNA [NM_181817]	0.205104	0.0332658	6.35682	6.15171
Rasl10b	5.8947	5.93863	5.90506	6.0544	5.9527	6.00712	5.97006	NM_001013386	Rasl10b	Mus musculus RAS-like, family 10, member B (Rasl10b), mRNA [NM_001013386]	0.0832767	0.0332841	5.99607	5.91279
Ndufs6	12.2178	12.4083	12.4389	12.4968	12.5039	12.6338	12.4886	NM_010888	Ndufs6	Mus musculus NADH dehydrogenase (ubiquinone) Fe-S protein 6 (Ndufs6), transcript variant 1, mRNA [NM_010888]	0.175821	0.0332944	12.5308	12.355
Ggt7	7.43939	7.25936	7.19401	7.13053	7.0554	7.19974	6.96642	NM_144786	Ggt7	Mus musculus gamma-glutamyltransferase 7 (Ggt7), mRNA [NM_144786]	-0.209562	0.0333121	7.08802	7.29759
chr13:3477100-3497843_R	5.76809	5.78592	5.83096	5.72812	5.74914	5.69523	5.73575	chr13:3477100-3497843_R		Unknown	-0.0679292	0.0333579	5.72706	5.79499
Piga	6.61595	6.2573	6.9119	6.24614	6.21942	6.24433	6.07289	NM_011081	Piga	Mus musculus phosphatidylinositol glycan anchor biosynthesis, class A (Piga), mRNA [NM_011081]	-0.399356	0.0333715	6.19569	6.59505
Tmed11	5.99604	6.33581	6.15833	5.78685	6.04221	5.95408	5.81732	NM_026109	Tmed11	Mus musculus transmembrane emp24 protein transport domain containing (Tmed11), mRNA [NM_026109]	-0.263281	0.033391	5.90011	6.1634
Angel1	7.7926	7.57068	7.90618	8.33493	8.06796	7.97684	7.94039	NM_144524	Angel1	Mus musculus angel homolog 1 (Drosophila) (Angel1), mRNA [NM_144524]	0.323542	0.0333964	8.08003	7.75649
Vwa2	5.71837	5.73575	5.70116	5.78685	5.77469	5.80631	5.74914	NM_172840	Vwa2	Mus musculus von Willebrand factor A domain containing 2 (Vwa2), mRNA [NM_172840]	0.0608213	0.0334517	5.77925	5.71843
2810433D01Rik	5.84537	5.87464	5.88078	5.80129	5.82733	5.80631	5.81732	NR_033474	2810433D01Rik	Mus musculus RIKEN cDNA 2810433D01 gene (2810433D01Rik), long non-coding RNA [NR_033474]	-0.0538654	0.0334767	5.81306	5.86693
Shisa4	6.30369	6.26088	6.47742	6.08458	6.24257	6.1869	6.19869	NM_175259	Shisa4	Mus musculus shisa family member 4 (Shisa4), mRNA [NM_175259]	-0.169147	0.0335347	6.17819	6.34733
Gdpd5	6.35464	6.22506	6.58546	5.99626	6.22497	6.17887	6.12513	NM_201352	Gdpd5	Mus musculus glycerophosphodiester phosphodiesterase domain containing 5 (Gdpd5), mRNA [NM_201352]	-0.25708	0.033546	6.13131	6.38839
chr1:36086491-36087863_R	7.2597	7.22396	7.57595	6.38855	7.02073	7.13413	6.32098	chr1:36086491-36087863_R		Unknown	-0.637104	0.0335515	6.7161	7.3532
1700110I01Rik	7.69871	7.7329	7.8222	7.51941	7.7383	7.48025	7.44803	NR_038059	1700110I01Rik	Mus musculus RIKEN cDNA 1700110I01 gene (1700110I01Rik), long non-coding RNA [NR_038059]	-0.204775	0.0335774	7.5465	7.75127
Wiz	7.61283	7.45881	7.39962	7.65878	7.56111	7.72395	7.78911	NM_011717	Wiz	Mus musculus widely-interspaced zinc finger motifs (Wiz), transcript variant 2, mRNA [NM_011717]	0.192821	0.0335853	7.68324	7.49042
Atp2b3	7.18907	7.04402	7.196	7.51941	7.15561	7.4547	7.48694	XM_006528086	Atp2b3	PREDICTED: Mus musculus ATPase, Ca++ transporting, plasma membrane 3 (Atp2b3), transcript variant X9, mRNA [XM_006528086]	0.261138	0.0335919	7.40417	7.14303
Gm11476	5.85519	5.82279	5.85466	5.78685	5.77469	5.7903	5.80723	XR_866988	Gm11476	PREDICTED: Mus musculus predicted gene 11476 (Gm11476), transcript variant X3, ncRNA [XR_866988]	-0.0544446	0.0336678	5.78977	5.84421
March8	8.86741	8.35429	8.42204	9.52527	8.90091	8.80327	9.22715	NM_027920	March8	Mus musculus membrane-associated ring finger (C3HC4) 8 (March8), transcript variant 1, mRNA [NM_027920]	0.566231	0.0337203	9.11415	8.54792
Uqcrc1	11.3282	11.1853	11.3485	11.572	11.3357	11.473	11.4793	NM_025407	Uqcrc1	Mus musculus ubiquinol-cytochrome c reductase core protein 1 (Uqcrc1), mRNA [NM_025407]	0.177628	0.0337296	11.465	11.2874
NAP114507-1	6.13677	5.87464	6.0249	6.22144	6.1684	6.15665	6.15875	NAP114507-1			0.164203	0.0337857	6.17631	6.0121
Dctn1	10.1763	10.0278	10.1193	10.4495	10.2064	10.266	10.2388	NM_007835	Dctn1	Mus musculus dynactin 1 (Dctn1), transcript variant 1, mRNA [NM_007835]	0.182318	0.033794	10.2902	10.1078
chr3:35831966-35841638_F	7.18298	7.50535	7.34267	7.11898	7.1998	7.02386	7.1573	chr3:35831966-35841638_F		Unknown	-0.218681	0.0338237	7.12499	7.34367
Lgi2	7.15048	7.07638	6.54774	7.88226	7.8418	7.15323	7.36123	NM_144945	Lgi2	Mus musculus leucine-rich repeat LGI family, member 2 (Lgi2), mRNA [NM_144945]	0.634763	0.0338367	7.55963	6.92487
Atp9b	6.47941	6.49711	6.54507	6.81127	6.63249	6.55369	6.68918	NM_015805	Atp9b	Mus musculus ATPase, class II, type 9B (Atp9b), transcript variant 2, mRNA [NM_015805]	0.164461	0.0338405	6.67166	6.5072
Pdia2	13.7138	13.2583	13.6316	11.2046	13.1509	12.7775	11.9998	NM_001081070	Pdia2	Mus musculus protein disulfide isomerase associated 2 (Pdia2), mRNA [NM_001081070]	-1.25134	0.0338614	12.2832	13.5345
NAP124045-1	5.76809	5.76054	5.76809	5.81366	5.85163	5.85549	5.79337	NAP124045-1			0.0629649	0.0338964	5.82854	5.76557
ENSMUST00000120199	9.11642	9.30144	9.58217	10.069	9.76014	9.94311	9.44379	ENSMUST00000120199		predicted gene 12969 [Source:MGI Symbol;Acc:MGI:3650134] [ENSMUST00000120199]	0.47067	0.0339208	9.80402	9.33335
Tefm	6.04455	6.11215	6.12894	6.02167	5.9863	5.98742	6.05427	AK003325	Tefm	Mus musculus 18-day embryo whole body cDNA, RIKEN full-length enriched library, clone:1110002N22 product:hypothetical protein, full insert sequence. [AK003325]	-0.0827968	0.0339972	6.01242	6.09521
C820005J03Rik	5.93484	5.90097	5.90506	5.84124	5.80109	5.72228	5.87201	AK050480	C820005J03Rik	Mus musculus adult pancreas islet cells cDNA, RIKEN full-length enriched library, clone:C820002H21 product:unclassifiable, full insert sequence. [AK050480]	-0.104466	0.0340214	5.80915	5.91362
Dgkz	8.7315	8.68561	8.79246	8.84153	8.82925	9.07041	9.12961	NM_001166597	Dgkz	Mus musculus diacylglycerol kinase zeta (Dgkz), transcript variant 1, mRNA [NM_001166597]	0.231174	0.0340255	8.9677	8.73653
Gpaa1	7.55304	7.61024	7.47887	7.04895	7.25936	7.4911	7.30676	NM_010331	Gpaa1	Mus musculus GPI anchor attachment protein 1 (Gpaa1), mRNA [NM_010331]	-0.270845	0.0340259	7.27654	7.54739
BX523363	6.922	7.05916	6.96545	7.67693	7.17725	7.22487	7.22487	BX523363		BX523363 Soares_mammary_gland_NbMMG Mus musculus cDNA clone IMAGp952J0339 ; IMAGE:831770, mRNA sequence [BX523363]	0.343778	0.0340429	7.32598	6.9822
Gtf3c2	6.41687	6.43211	6.42678	6.64351	6.6009	6.49401	6.46943	NM_027901	Gtf3c2	Mus musculus general transcription factor IIIC, polypeptide 2, beta (Gtf3c2), mRNA [NM_027901]	0.12671	0.0340587	6.55196	6.42525
Gm10941	6.45329	6.58704	6.68176	6.47808	6.44365	6.36821	6.356	NR_026944	Gm10941	Mus musculus predicted gene 10941 (Gm10941), long non-coding RNA [NR_026944]	-0.162539	0.0340984	6.41149	6.57403
St3gal3	8.22934	8.16177	8.55857	8.64447	8.55881	8.66023	8.49083	NM_009176	St3gal3	Mus musculus ST3 beta-galactoside alpha-2,3-sialyltransferase 3 (St3gal3), transcript variant 1, mRNA [NM_009176]	0.272024	0.0341114	8.58859	8.31656
Fbxo39	6.0396	6.06599	6.33976	5.83005	5.99747	5.98742	5.84241	NM_001099688	Fbxo39	Mus musculus F-box protein 39 (Fbxo39), mRNA [NM_001099688]	-0.234108	0.0341175	5.91434	6.14845
AI597479	7.80615	7.65155	7.78849	7.21473	7.59402	7.28073	7.63149	NM_133818	AI597479	Mus musculus expressed sequence AI597479 (AI597479), mRNA [NM_133818]	-0.31849	0.0341339	7.43024	7.74873
Ppp1r11	10.4278	10.5002	10.6605	11.0891	10.7505	10.6893	10.759	NM_029632	Ppp1r11	Mus musculus protein phosphatase 1, regulatory (inhibitor) subunit 11 (Ppp1r11), mRNA [NM_029632]	0.292481	0.0341587	10.822	10.5295
9430062P05Rik	5.74338	5.77375	5.75296	5.8921	5.8764	5.80631	5.79337	AK034922	9430062P05Rik	Mus musculus 12 days embryo embryonic body between diaphragm region and neck cDNA, RIKEN full-length enriched library, clone:9430062P05 product:unclassifiable, full insert sequence. [AK034922]	0.0853479	0.0341697	5.84205	5.7567
Prkcsh	11.2106	11.1271	11.3157	12.7732	11.4492	11.8309	11.9849	NM_001293650	Prkcsh	Mus musculus protein kinase C substrate 80K-H (Prkcsh), transcript variant 1, mRNA [NM_001293650]	0.791738	0.0342133	12.0096	11.2178
Bace1	8.77685	8.77935	8.67253	8.59384	8.69842	8.42072	8.42628	NM_011792	Bace1	Mus musculus beta-site APP cleaving enzyme 1 (Bace1), transcript variant 1, mRNA [NM_011792]	-0.208094	0.0342364	8.53481	8.74291
Spats2	6.56471	6.62111	6.5307	6.77854	6.61396	6.86663	7.01714	ENSMUST00000063517	Spats2	spermatogenesis associated, serine-rich 2 [Source:MGI Symbol;Acc:MGI:1919822] [ENSMUST00000063517]	0.246893	0.0343091	6.81907	6.57217
chr3:30059174-30060808_R	5.85875	5.84537	5.80723	5.72812	5.74914	5.80631	5.77375	chr3:30059174-30060808_R		Unknown	-0.0727861	0.0343224	5.76433	5.83712
Slurp1	5.90506	5.98709	5.9574	5.81366	5.90334	5.88078	5.77375	NM_020519	Slurp1	Mus musculus secreted Ly6/Plaur domain containing 1 (Slurp1), mRNA [NM_020519]	-0.106968	0.034378	5.84288	5.94985
ENSMUST00000063585	5.84537	5.8543	5.83096	5.72812	5.77469	5.80631	5.79337	ENSMUST00000063585		RIKEN cDNA 4930432E11 gene [Source:MGI Symbol;Acc:MGI:3045259] [ENSMUST00000063585]	-0.0679189	0.0344115	5.77562	5.84354
chr14:22267795-22319045_F	8.00111	7.78884	8.22338	7.86132	7.6035	7.72627	7.58161	chr14:22267795-22319045_F		Unknown	-0.311271	0.0344461	7.69317	8.00445
Erc2	6.85005	6.69292	6.79752	7.08184	7.076	6.79172	7.0652	NM_177814	Erc2	Mus musculus ELKS/RAB6-interacting/CAST family member 2 (Erc2), mRNA [NM_177814]	0.223527	0.0344531	7.00369	6.78017
Nmnat1	6.52684	6.53508	6.54507	6.89941	6.54746	6.75172	6.7925	NM_133435	Nmnat1	Mus musculus nicotinamide nucleotide adenylyltransferase 1 (Nmnat1), mRNA [NM_133435]	0.212105	0.0344778	6.74777	6.53567
Gtpbp6	7.75867	7.52219	7.69991	8.17553	7.81412	8.0522	7.79624	NM_145147	Gtpbp6	Mus musculus GTP binding protein 6 (putative) (Gtpbp6), mRNA [NM_145147]	0.299264	0.0345618	7.95952	7.66026
Tst	6.4745	6.57702	6.74461	6.40435	6.48489	6.40627	6.25595	NM_009437	Tst	Mus musculus thiosulfate sulfurtransferase, mitochondrial (Tst), mRNA [NM_009437]	-0.210844	0.0345954	6.38787	6.59871
chr12:16838729-16839360_F	8.33938	8.09336	8.50096	8.85426	8.45589	8.72257	8.57633	chr12:16838729-16839360_F		Unknown	0.341029	0.0346245	8.65226	8.31123
Ulk2	6.46296	6.45505	6.26915	6.26959	6.23945	6.29081	6.21995	NM_013881	Ulk2	Mus musculus unc-51 like kinase 2 (Ulk2), mRNA [NM_013881]	-0.140769	0.034628	6.25495	6.39572
Ap5b1	7.87638	8.07965	8.00927	8.29572	8.01103	8.39666	8.42628	NM_001033448	Ap5b1	Mus musculus adaptor-related protein complex 5, beta 1 subunit (Ap5b1), mRNA [NM_001033448]	0.293991	0.0347005	8.28242	7.98843
Sgta	9.76089	9.49797	9.77313	10.0498	9.7656	9.92244	9.96356	NM_024499	Sgta	Mus musculus small glutamine-rich tetratricopeptide repeat (TPR)-containing, alpha (Sgta), mRNA [NM_024499]	0.248022	0.0347059	9.92535	9.67733
Gm35006	6.45329	6.06599	6.35904	5.90506	6.08635	6.12435	5.92795	XR_406042	Gm35006	PREDICTED: Mus musculus predicted gene, 35006 (Gm35006), ncRNA [XR_406042]	-0.281844	0.0347241	6.01093	6.29277
Agpat2	7.73207	7.75668	7.81615	8.05603	7.89081	7.80663	8.01499	NM_026212	Agpat2	Mus musculus 1-acylglycerol-3-phosphate O-acyltransferase 2 (lysophosphatidic acid acyltransferase, beta) (Agpat2), mRNA [NM_026212]	0.173815	0.0347842	7.94212	7.7683
Frmpd3	5.84537	5.86554	5.84537	5.81366	5.81183	5.7903	5.77375	XM_011247743	Frmpd3	PREDICTED: Mus musculus FERM and PDZ domain containing 3 (Frmpd3), transcript variant X2, mRNA [XM_011247743]	-0.0547087	0.0347871	5.79738	5.85209
Ptprcap	7.73601	7.45881	6.98805	7.50629	8.39666	8.37355	8.77857	NM_016933	Ptprcap	Mus musculus protein tyrosine phosphatase, receptor type, C polypeptide-associated protein (Ptprcap), mRNA [NM_016933]	0.869478	0.0348183	8.26377	7.39429
Armc9	6.09291	6.1465	6.20518	6.28707	6.272	6.20773	6.21376	ENSMUST00000134858	Armc9	armadillo repeat containing 9 [Source:MGI Symbol;Acc:MGI:1926045] [ENSMUST00000134858]	0.096947	0.0348402	6.24514	6.14819
Smgc	6.00311	5.94853	6.08458	5.85697	5.96497	5.90506	5.83036	NM_198927	Smgc	Mus musculus submandibular gland protein C (Smgc), mRNA [NM_198927]	-0.122736	0.0348947	5.88934	6.01207
Sf1	7.47517	7.62588	7.5857	7.69176	7.76038	7.80886	7.6122	NM_001110791	Sf1	Mus musculus splicing factor 1 (Sf1), transcript variant 1, mRNA [NM_001110791]	0.156048	0.0349106	7.7183	7.56225
Wnt5b	6.93553	7.00557	6.98223	7.1694	6.98267	7.24711	7.27422	NM_001271757	Wnt5b	Mus musculus wingless-type MMTV integration site family, member 5B (Wnt5b), transcript variant 2, mRNA [NM_001271757]	0.193907	0.0349114	7.16835	6.97444
AK084864	5.71837	5.68633	5.67903	5.72812	5.77469	5.80631	5.74914	AK084864		Mus musculus 13 days embryo lung cDNA, RIKEN full-length enriched library, clone:D430003P20 product:unclassifiable, full insert sequence. [AK084864]	0.0699891	0.0349366	5.76457	5.69458
Vdr	10.079	9.68098	9.00922	8.22432	8.83446	9.22715	8.68163	AK156789	Vdr	Mus musculus activated spleen cDNA, RIKEN full-length enriched library, clone:F830050A09 product:vitamin D receptor, full insert sequence. [AK156789]	-0.847844	0.0349756	8.74189	9.58973
chr2:65240793-65292293_R	10.1779	9.86883	10.7462	9.27488	10.0613	9.28175	8.69011	chr2:65240793-65292293_R		Unknown	-0.937332	0.0349832	9.327	10.2643
AI451015	6.33913	6.29374	6.77989	5.96237	6.29363	6.13506	5.98356	AI451015		mt14a01.x1 Soares mouse 3NbMS Mus musculus cDNA clone IMAGE:621000 3'. [AI451015]	-0.377264	0.0349833	6.09366	6.47092
Lyrm7os	5.75296	5.76054	5.72618	5.84124	5.80109	5.77751	5.81732	NR_040284	Lyrm7os	Mus musculus LYR motif containing 7, opposite strand (Lyrm7os), long non-coding RNA [NR_040284]	0.0627318	0.0349842	5.80929	5.74656
Kat5	8.9814	9.0553	8.77903	9.19501	9.00044	9.30688	9.30494	NM_178637	Kat5	Mus musculus K(lysine) acetyltransferase 5 (Kat5), transcript variant 1, mRNA [NM_178637]	0.263238	0.034999	9.20182	8.93858
chr17:8719950-8783850_F	6.02385	5.95547	6.0396	6.10977	6.14892	6.03197	6.13546	chr17:8719950-8783850_F		Unknown	0.100227	0.035025	6.10653	6.0063
Ctu2	9.04984	8.62131	8.75149	9.07386	9.08138	9.01508	9.3073	NM_153775	Ctu2	Mus musculus cytosolic thiouridylase subunit 2 homolog (S. pombe) (Ctu2), mRNA [NM_153775]	0.311858	0.035049	9.1194	8.80755
NAP111477-1	5.88892	5.92385	5.87201	5.84124	5.82733	5.85549	5.81732	NAP111477-1			-0.0595778	0.0350543	5.83535	5.89492
Sesn1	9.21991	9.47271	9.36894	9.11424	9.19621	8.87061	9.18823	NM_001013370	Sesn1	Mus musculus sestrin 1 (Sesn1), transcript variant 2, mRNA [NM_001013370]	-0.261529	0.0350704	9.09232	9.35385
ENSMUST00000103674	5.81823	5.81091	5.79244	5.74338	5.76054	5.73575	5.77375	ENSMUST00000103674		T cell receptor alpha variable 19 [Source:MGI Symbol;Acc:MGI:3649383] [ENSMUST00000103674]	-0.0538403	0.0350967	5.75335	5.80719
Slc6a9	9.4127	8.70611	9.4011	7.7689	8.79539	8.69245	7.74508	NM_008135	Slc6a9	Mus musculus solute carrier family 6 (neurotransmitter transporter, glycine), member 9 (Slc6a9), mRNA [NM_008135]	-0.922845	0.0351213	8.25046	9.1733
Prdm10	6.08584	6.1282	6.18549	5.99989	6.0153	6.05905	6.08856	ENSMUST00000136144	Prdm10	PR domain containing 10 [Source:MGI Symbol;Acc:MGI:2682952] [ENSMUST00000136144]	-0.0924796	0.0351642	6.0407	6.13318
Mgea5	7.90579	7.89282	7.66451	7.9324	7.97441	8.17643	8.1036	AK088506	Mgea5	Mus musculus 2 days neonate thymus thymic cells cDNA, RIKEN full-length enriched library, clone:E430019C04 product:unclassifiable, full insert sequence. [AK088506]	0.225673	0.0351775	8.04671	7.82104
Ttc32	6.34927	6.96394	6.5365	6.10977	6.44365	6.06637	6.08856	NM_029321	Ttc32	Mus musculus tetratricopeptide repeat domain 32 (Ttc32), mRNA [NM_029321]	-0.439483	0.03518	6.17709	6.61657
Plcg2	7.70817	7.56552	7.84826	8.45519	7.89854	7.9388	8.55227	NM_172285	Plcg2	Mus musculus phospholipase C, gamma 2 (Plcg2), mRNA [NM_172285]	0.503882	0.0351844	8.2112	7.70732
Kbtbd11	6.29059	6.59505	6.40627	6.44936	7.03389	7.03691	6.92108	NM_029116	Kbtbd11	Mus musculus kelch repeat and BTB (POZ) domain containing 11 (Kbtbd11), mRNA [NM_029116]	0.429671	0.0351912	6.86031	6.43064
Zfp612	8.11508	8.22679	8.41482	8.58046	8.39666	8.42072	8.72551	NM_175480	Zfp612	Mus musculus zinc finger protein 612 (Zfp612), mRNA [NM_175480]	0.278609	0.0352206	8.53084	8.25223
AK090145	5.84537	5.8543	5.88078	5.81366	5.77469	5.80631	5.81732	AK090145		Mus musculus 15 days embryo brain cDNA, RIKEN full-length enriched library, clone:G630005I24 product:unclassifiable, full insert sequence. [AK090145]	-0.0571537	0.0352634	5.803	5.86015
chr13:94182877-94203935_R	6.96202	6.50204	6.75153	6.24036	6.55506	6.50138	6.25595	chr13:94182877-94203935_R		Unknown	-0.350343	0.0352673	6.38819	6.73853
NAP062906-1	9.91895	10.2632	9.85341	10.5779	10.4086	10.108	10.4682	NAP062906-1			0.378813	0.0353058	10.3907	10.0119
Rab26	6.8424	7.00267	6.93646	6.18516	6.74342	6.76307	6.28861	NM_177375	Rab26	Mus musculus RAB26, member RAS oncogene family (Rab26), mRNA [NM_177375]	-0.432111	0.0353669	6.49507	6.92718
NAP093812-001	6.02385	5.90506	6.0249	5.93905	5.8764	5.83096	5.81732	NAP093812-001			-0.11867	0.0354016	5.86593	5.9846
Lipo1	7.47813	7.9516	7.67249	7.4048	7.33141	7.23614	6.67151	NM_001013770	Lipo1	Mus musculus lipase, member O1 (Lipo1), mRNA [NM_001013770]	-0.539777	0.0354032	7.16096	7.70074
NAP111351-1	8.84675	8.76072	9.24258	8.42537	8.68586	8.74626	8.45853	NAP111351-1			-0.371016	0.0354383	8.579	8.95002
2610002J02Rik	9.33298	9.5138	9.3404	9.87038	9.68577	9.54332	9.51649	NM_001190445	2610002J02Rik	Mus musculus RIKEN cDNA 2610002J02 gene (2610002J02Rik), transcript variant 1, mRNA [NM_001190445]	0.25826	0.0354583	9.65399	9.39573
Egfr	6.23566	6.32345	6.24036	6.25278	6.05207	6.10693	6.05427	NM_207655	Egfr	Mus musculus epidermal growth factor receptor (Egfr), transcript variant 1, mRNA [NM_207655]	-0.149976	0.0354653	6.11651	6.26649
Slc7a6	6.20248	6.25516	6.17981	6.17625	6.11522	6.07936	6.00311	NM_178798	Slc7a6	Mus musculus solute carrier family 7 (cationic amino acid transporter, y+ system), member 6 (Slc7a6), mRNA [NM_178798]	-0.119001	0.0354757	6.09348	6.21248
BC030500	5.71837	5.68633	5.74338	5.75736	5.77469	5.77751	5.79337	NM_173411	BC030500	Mus musculus cDNA sequence BC030500 (BC030500), mRNA [NM_173411]	0.0597098	0.035483	5.77574	5.71603
Vcp	9.83013	9.80821	9.96789	9.4366	9.72863	9.77596	9.56438	NM_009503	Vcp	Mus musculus valosin containing protein (Vcp), mRNA [NM_009503]	-0.24235	0.0355061	9.62639	9.86874
Wasf2	8.86607	8.78322	8.79697	8.96092	8.87447	8.91554	9.08374	ENSMUST00000084241	Wasf2	WAS protein family, member 2 [Source:MGI Symbol;Acc:MGI:1098641] [ENSMUST00000084241]	0.143249	0.0355186	8.95867	8.81542
Ighmbp2	7.66469	7.515	7.57047	7.84546	7.63892	7.69991	7.8204	NM_009212	Ighmbp2	Mus musculus immunoglobulin mu binding protein 2 (Ighmbp2), mRNA [NM_009212]	0.167781	0.0355407	7.75117	7.58339
Edc4	8.67943	8.84701	9.17503	9.13625	9.27267	9.15456	9.26574	NM_001301100	Edc4	Mus musculus enhancer of mRNA decapping 4 (Edc4), transcript variant 1, mRNA [NM_001301100]	0.306814	0.0355741	9.20731	8.90049
9930105H17Rik	6.8424	6.81951	6.48489	6.22987	6.29363	6.64927	6.25595	BC027236	9930105H17Rik	Mus musculus RIKEN cDNA 9930105H17 gene, mRNA (cDNA clone IMAGE:3587376), containing frame-shift errors. [BC027236]	-0.358418	0.0356099	6.35718	6.7156
Selenbp1	6.81616	6.59505	6.72054	6.44286	6.35904	6.49401	6.66008	NM_009150	Selenbp1	Mus musculus selenium binding protein 1 (Selenbp1), mRNA [NM_009150]	-0.22159	0.0356221	6.489	6.71059
Celf4	7.74042	7.7537	7.53576	7.38263	7.63702	7.39031	7.30676	NM_001146295	Celf4	Mus musculus CUGBP, Elav-like family member 4 (Celf4), transcript variant 5, mRNA [NM_001146295]	-0.247446	0.0356294	7.42918	7.67663
Fgfrl1	6.81616	6.82733	7.06924	6.47808	6.7959	6.72152	6.46267	NM_054071	Fgfrl1	Mus musculus fibroblast growth factor receptor-like 1 (Fgfrl1), transcript variant 1, mRNA [NM_054071]	-0.2897	0.0356334	6.61454	6.90424
chr5:26333765-26338143_F	5.79244	5.87464	5.90506	5.72812	5.80109	5.77751	5.75863	chr5:26333765-26338143_F		Unknown	-0.0910393	0.0357126	5.76634	5.85738
Slc30a7	7.95384	7.30743	7.0057	6.85674	6.99679	6.81118	6.73523	NM_023214	Slc30a7	Mus musculus solute carrier family 30 (zinc transporter), member 7 (Slc30a7), mRNA [NM_023214]	-0.572339	0.0357365	6.84998	7.42232
chr4:59093960-59122541_R	5.84537	5.81091	5.81823	5.74338	5.77469	5.75105	5.79337	chr4:59093960-59122541_R		Unknown	-0.0592135	0.0357424	5.76562	5.82484
Prom2	6.08584	5.98044	6.06291	5.96237	5.97417	5.96979	5.89937	NM_178047	Prom2	Mus musculus prominin 2 (Prom2), transcript variant 2, mRNA [NM_178047]	-0.091638	0.035811	5.95142	6.04306
Clpp	9.50432	9.31565	9.27733	9.92082	9.52341	9.62028	9.55936	NM_017393	Clpp	Mus musculus caseinolytic mitochondrial matrix peptidase proteolytic subunit (Clpp), mRNA [NM_017393]	0.290197	0.0358773	9.65597	9.36577
2810407A14Rik	5.83277	5.83457	5.78032	5.74338	5.72033	5.76241	5.77375	XR_876214	2810407A14Rik	PREDICTED: Mus musculus RIKEN cDNA 2810407A14 gene (2810407A14Rik), transcript variant X4, misc_RNA [XR_876214]	-0.0659223	0.0359281	5.74997	5.81589
chr9:32156266-32169196_F	6.05414	6.03724	6.09303	5.96237	6.02186	6.00992	5.98356	chr9:32156266-32169196_F		Unknown	-0.0670443	0.0359384	5.99443	6.06147
1700104B16Rik	5.90506	5.91277	5.83096	6.06752	5.90334	6.09975	6.01225	XR_404833	1700104B16Rik	PREDICTED: Mus musculus RIKEN cDNA 1700104B16 gene (1700104B16Rik), misc_RNA [XR_404833]	0.137784	0.0359792	6.02071	5.88293
Prkdc	6.38155	6.38855	6.33976	6.14699	6.27814	6.32055	6.26714	NM_011159	Prkdc	Mus musculus protein kinase, DNA activated, catalytic polypeptide (Prkdc), mRNA [NM_011159]	-0.116751	0.0359925	6.2532	6.36996
Gm5124	8.17454	7.72139	7.63374	8.23257	8.40755	8.08418	8.78275	NR_045668	Gm5124	Mus musculus predicted pseudogene 5124 (Gm5124), non-coding RNA [NR_045668]	0.533537	0.0359978	8.37676	7.84323
4921518K17Rik	5.90506	5.93863	5.92309	6.1282	5.97417	6.0007	6.01225	NR_131110	4921518K17Rik	Mus musculus RIKEN cDNA 4921518K17 gene (4921518K17Rik), long non-coding RNA [NR_131110]	0.106573	0.036036	6.02883	5.92226
Msh4	5.77845	5.78592	5.79708	5.71642	5.76054	5.73575	5.71465	NM_031870	Msh4	Mus musculus mutS homolog 4 (E. coli) (Msh4), transcript variant 1, mRNA [NM_031870]	-0.055313	0.0360631	5.73184	5.78715
Usp18	7.91429	7.52219	7.3849	7.49463	6.91198	7.13413	6.92412	NM_011909	Usp18	Mus musculus ubiquitin specific peptidase 18 (Usp18), mRNA [NM_011909]	-0.490911	0.0360861	7.11621	7.60712
Ceacam2	6.62313	6.50659	6.44286	6.09843	6.33725	6.33588	6.42588	NM_001113368	Ceacam2	Mus musculus carcinoembryonic antigen-related cell adhesion molecule 2 (Ceacam2), transcript variant 1, mRNA [NM_001113368]	-0.224833	0.0362188	6.29936	6.52419
Gp2	13.6819	13.297	13.5997	11.4933	13.2696	12.8064	12.1256	NM_025989	Gp2	Mus musculus glycoprotein 2 (zymogen granule membrane) (Gp2), mRNA [NM_025989]	-1.10243	0.036232	12.4238	13.5262
Bckdhb	9.03193	8.22839	8.75149	8.3476	7.91067	8.26168	7.93819	NM_001305935	Bckdhb	Mus musculus branched chain ketoacid dehydrogenase E1, beta polypeptide (Bckdhb), transcript variant 1, mRNA [NM_001305935]	-0.556072	0.0363158	8.11453	8.67061
Camk1g	7.77452	8.28251	7.92057	7.68656	7.51698	7.46892	7.81412	NM_144817	Camk1g	Mus musculus calcium/calmodulin-dependent protein kinase I gamma (Camk1g), mRNA [NM_144817]	-0.370892	0.0363218	7.62164	7.99254
M6pr	8.37941	8.37941	8.12019	8.13806	8.1394	8.05034	7.89045	NM_010749	M6pr	Mus musculus mannose-6-phosphate receptor, cation dependent (M6pr), mRNA [NM_010749]	-0.238439	0.0363608	8.05457	8.293
Gucy1b2	5.96485	6.1282	6.14803	5.84124	6.02186	5.93062	5.81732	NM_172810	Gucy1b2	Mus musculus guanylate cyclase 1, soluble, beta 2 (Gucy1b2), transcript variant 1, mRNA [NM_172810]	-0.177597	0.036402	5.90276	6.08036
Stard8	6.08584	6.08888	6.10967	6.0396	6.00516	5.96413	6.06393	NM_199018	Stard8	Mus musculus START domain containing 8 (Stard8), mRNA [NM_199018]	-0.0765912	0.0364249	6.0182	6.0948
Crybb3	6.36873	6.26803	6.35904	6.22144	6.1684	6.19841	6.30017	NM_021352	Crybb3	Mus musculus crystallin, beta B3 (Crybb3), transcript variant 1, mRNA [NM_021352]	-0.109833	0.0364491	6.2221	6.33193
Tmem132b	6.67991	6.38732	6.51764	6.60704	6.76296	6.78247	6.8294	NM_001190352	Tmem132b	Mus musculus transmembrane protein 132B (Tmem132b), mRNA [NM_001190352]	0.217174	0.0364807	6.74547	6.52829
Rras	7.27871	7.59384	7.54736	7.765	7.60893	7.72773	7.66676	NM_009101	Rras	Mus musculus Harvey rat sarcoma oncogene, subgroup R (Rras), mRNA [NM_009101]	0.218798	0.0365289	7.6921	7.47331
Ebi3	6.80729	6.95289	6.9119	7.22275	7.20248	6.90066	7.14081	NM_015766	Ebi3	Mus musculus Epstein-Barr virus induced gene 3 (Ebi3), mRNA [NM_015766]	0.22598	0.0366003	7.11668	6.8907
AK040351	5.96485	5.99613	5.98044	6.02727	6.08635	6.08888	6.01225	AK040351		Mus musculus 0 day neonate thymus cDNA, RIKEN full-length enriched library, clone:A430088F20 product:unclassifiable, full insert sequence. [AK040351]	0.0732156	0.0366115	6.05369	5.98047
ENSMUST00000103672	5.79244	5.77375	5.80723	5.84124	5.85163	5.83096	5.84241	ENSMUST00000103672		T cell receptor alpha variable 17 [Source:MGI Symbol;Acc:MGI:3702128] [ENSMUST00000103672]	0.0504175	0.0366913	5.84156	5.79114
Usp6nl	5.98098	5.93062	5.99465	5.91676	5.92096	5.88078	5.89937	NM_001080548	Usp6nl	Mus musculus USP6 N-terminal like (Usp6nl), transcript variant 2, mRNA [NM_001080548]	-0.0642841	0.0366953	5.90447	5.96875
ENSMUST00000180440	6.72818	6.68022	6.79389	7.84374	8.07758	7.05495	6.99941	ENSMUST00000180440		ribosomal protein L31, pseudogene 23 [Source:MGI Symbol;Acc:MGI:3648456] [ENSMUST00000180440]	0.759826	0.0367118	7.49392	6.73409
Olfr1057	5.87464	5.83457	5.75296	5.72812	5.74914	5.69523	5.74914	NM_207563	Olfr1057	Mus musculus olfactory receptor 1057 (Olfr1057), mRNA [NM_207563]	-0.0903201	0.0367325	5.73041	5.82073
Bend4	6.26714	6.29374	6.22108	6.29947	6.37971	6.39601	6.32098	NM_001164806	Bend4	Mus musculus BEN domain containing 4 (Bend4), mRNA [NM_001164806]	0.0883873	0.0367573	6.34904	6.26066
Nupr1	12.4693	12.8157	12.7958	10.5127	11.8687	12.4725	10.8596	ENSMUST00000151105	Nupr1	nuclear protein transcription regulator 1 [Source:MGI Symbol;Acc:MGI:1891834] [ENSMUST00000151105]	-1.26525	0.0367574	11.4284	12.6936
AK041569	5.81823	5.84537	5.83096	5.78685	5.74914	5.77751	5.79337	AK041569		Mus musculus 3 days neonate thymus cDNA, RIKEN full-length enriched library, clone:A630021H04 product:unclassifiable, full insert sequence. [AK041569]	-0.0548022	0.0367668	5.77672	5.83152
Pacs2	7.37918	7.12447	7.32778	7.4048	7.51242	7.42348	7.64742	NM_001291444	Pacs2	Mus musculus phosphofurin acidic cluster sorting protein 2 (Pacs2), transcript variant 1, mRNA [NM_001291444]	0.219888	0.0367768	7.49703	7.27714
B230217O12Rik	8.27721	7.68572	7.78445	8.51984	8.07758	8.48753	8.86642	NR_040316	B230217O12Rik	Mus musculus RIKEN cDNA B230217O12 gene (B230217O12Rik), long non-coding RNA [NR_040316]	0.572054	0.0368251	8.48784	7.91579
Egfbp2	11.929	11.9102	11.1911	10.3899	11.0159	11.4039	10.9092	NM_010115	Egfbp2	Mus musculus epidermal growth factor binding protein type B (Egfbp2), mRNA [NM_010115]	-0.747045	0.0368459	10.9297	11.6768
Hmg20b	7.82863	7.82776	7.60835	8.46773	8.43174	8.17158	7.78484	NM_010440	Hmg20b	Mus musculus high mobility group 20B (Hmg20b), transcript variant 1, mRNA [NM_010440]	0.459058	0.0369235	8.21397	7.75491
Trak1	5.923	5.99357	5.9632	5.91676	5.86008	5.89036	5.79337	AK041436	Trak1	Mus musculus 3 days neonate thymus cDNA, RIKEN full-length enriched library, clone:A630008O13 product:weakly similar to AMYOTROPHIC LATERAL SCLEROSIS 2 [Homo sapiens], full insert sequence. [AK041436]	-0.0947794	0.0369565	5.86514	5.95992
Slc7a5	6.42798	6.24671	6.30065	6.16577	6.26692	6.17887	6.14747	NM_011404	Slc7a5	Mus musculus solute carrier family 7 (cationic amino acid transporter, y+ system), member 5 (Slc7a5), mRNA [NM_011404]	-0.135355	0.0369758	6.18976	6.32511
Map2k7	8.0569	8.10654	8.18113	8.44623	8.28942	8.20795	8.21308	ENSMUST00000145165	Map2k7	mitogen-activated protein kinase kinase 7 [Source:MGI Symbol;Acc:MGI:1346871] [ENSMUST00000145165]	0.174314	0.0370013	8.28917	8.11486
Hspa1b	6.57942	6.42626	7.35442	6.09843	6.36873	6.13506	6.20587	NM_010478	Hspa1b	Mus musculus heat shock protein 1B (Hspa1b), mRNA [NM_010478]	-0.584676	0.0370347	6.20202	6.7867
Tmem179b	8.68504	8.67165	8.37616	8.73122	8.79057	8.86118	9.06761	NM_026325	Tmem179b	Mus musculus transmembrane protein 179B (Tmem179b), transcript variant 1, mRNA [NM_026325]	0.285029	0.0370374	8.86265	8.57762
E230016M11Rik	5.81823	5.90506	5.934	5.78685	5.74914	5.81823	5.81732	AK054076	E230016M11Rik	Mus musculus 2 days pregnant adult female oviduct cDNA, RIKEN full-length enriched library, clone:E230016M11 product:growth arrest and DNA-damage-inducible 45 alpha, full insert sequence. [AK054076]	-0.0928772	0.0371053	5.79288	5.88576
Ppib	10.8236	10.6671	10.882	9.98966	10.6743	10.4898	10.3242	NM_011149	Ppib	Mus musculus peptidylprolyl isomerase B (Ppib), mRNA [NM_011149]	-0.421403	0.0371122	10.3695	10.7909
Isg15	6.57942	6.47687	6.48489	6.7571	6.66662	6.55826	6.87346	NM_015783	Isg15	Mus musculus ISG15 ubiquitin-like modifier (Isg15), mRNA [NM_015783]	0.200132	0.0371219	6.71386	6.51373
Olfr821	5.76809	5.73575	5.72618	5.81366	5.82733	5.77751	5.79337	NM_146776	Olfr821	Mus musculus olfactory receptor 821 (Olfr821), mRNA [NM_146776]	0.0596308	0.0371392	5.80297	5.74334
NAP092475-001	12.839	12.7077	12.5712	12.93	12.8006	12.9155	12.8814	NAP092475-001			0.175922	0.0371842	12.8819	12.706
Sugp1	8.24725	8.51075	8.53141	8.96559	8.47158	8.90019	9.1917	AK090191	Sugp1	Mus musculus 13 days embryo brain cDNA, RIKEN full-length enriched library, clone:G630014P16 product:similar to RNA-BINDING PROTEIN SPLICE VARIANT A [Homo sapiens], full insert sequence. [AK090191]	0.452462	0.0372121	8.88226	8.4298
LOC102635783	5.81823	5.78592	5.78032	5.87786	5.82733	5.88078	5.84241	XR_390676	LOC102635783	PREDICTED: Mus musculus uncharacterized LOC102635783 (LOC102635783), transcript variant X2, ncRNA [XR_390676]	0.0622718	0.0372215	5.85709	5.79482
Snx32	7.30618	7.01496	7.0057	8.03241	7.25161	7.54796	7.54796	NM_001024560	Snx32	Mus musculus sorting nexin 32 (Snx32), mRNA [NM_001024560]	0.486037	0.03724	7.59498	7.10895
Med7	7.15187	7.10317	7.22487	6.9419	6.95275	7.07498	6.66662	NM_025426	Med7	Mus musculus mediator complex subunit 7 (Med7), transcript variant 1, mRNA [NM_025426]	-0.25091	0.0372468	6.90906	7.15997
Tas2r144	6.02385	5.78592	5.80723	5.67573	5.74914	5.72228	5.70116	NM_001001453	Tas2r144	Mus musculus taste receptor, type 2, member 144 (Tas2r144), mRNA [NM_001001453]	-0.160255	0.0372523	5.71208	5.87233
St18	8.76557	8.51758	8.431	9.25641	8.84816	8.74979	8.88789	NM_173868	St18	Mus musculus suppression of tumorigenicity 18 (St18), transcript variant 3, mRNA [NM_173868]	0.364181	0.037304	8.93556	8.57138
Slc25a48	5.96485	5.90097	5.934	5.82688	5.89435	5.88078	5.84241	NM_177809	Slc25a48	Mus musculus solute carrier family 25, member 48 (Slc25a48), mRNA [NM_177809]	-0.0721654	0.0373125	5.86111	5.93327
Slc9a3r2	7.84254	8.09336	8.20271	8.43687	8.2058	8.22266	8.50545	NM_023449	Slc9a3r2	Mus musculus solute carrier family 9 (sodium/hydrogen exchanger), member 3 regulator 2 (Slc9a3r2), transcript variant B, mRNA [NM_023449]	0.296489	0.0373737	8.3427	8.04621
Sh3bgrl2	5.88427	5.89787	5.9502	5.83277	5.86052	5.84208	5.85845	NM_172507	Sh3bgrl2	Mus musculus SH3 domain binding glutamic acid-rich protein like 2 (Sh3bgrl2), mRNA [NM_172507]	-0.062325	0.037376	5.84846	5.91078
Pcca	6.28223	6.51881	6.1922	6.02049	6.15665	6.17887	6.09943	XM_006518433	Pcca	PREDICTED: Mus musculus propionyl-Coenzyme A carboxylase, alpha polypeptide (Pcca), transcript variant X4, mRNA [XM_006518433]	-0.21722	0.0373918	6.11386	6.33108
Slc35g2	8.37279	8.49831	8.27682	8.56665	8.72918	8.63764	8.44374	NM_001101483	Slc35g2	Mus musculus solute carrier family 35, member G2 (Slc35g2), mRNA [NM_001101483]	0.211661	0.0374615	8.5943	8.38264
Diexf	6.08584	6.02754	6.08458	6.27559	6.14892	6.17887	6.11141	NM_145415	Diexf	Mus musculus digestive organ expansion factor homolog (zebrafish) (Diexf), mRNA [NM_145415]	0.11271	0.0374657	6.1787	6.06599
Dmrt3	5.79244	5.86554	5.80723	5.78685	5.74914	5.73575	5.72423	NM_177360	Dmrt3	Mus musculus doublesex and mab-3 related transcription factor 3 (Dmrt3), mRNA [NM_177360]	-0.0727467	0.0374793	5.74899	5.82174
E130311K13Rik	6.74947	6.92617	6.82046	6.89941	6.98267	7.03219	6.94816	ENSMUST00000160983	E130311K13Rik	RIKEN cDNA E130311K13 gene [Source:MGI Symbol;Acc:MGI:3607716] [ENSMUST00000160983]	0.133573	0.0374945	6.96561	6.83203
Alpk2	5.76809	5.73575	5.75296	5.84124	5.82733	5.81823	5.77375	NM_001037294	Alpk2	Mus musculus alpha-kinase 2 (Alpk2), mRNA [NM_001037294]	0.0628727	0.0374998	5.81514	5.75227
Aftph	8.61566	8.82979	8.90578	8.71839	8.53285	8.38044	8.38887	NM_181411	Aftph	Mus musculus aftiphilin (Aftph), transcript variant 1, mRNA [NM_181411]	-0.278604	0.0375124	8.50514	8.78374
chr6:135294099-135300310_R	6.64365	6.70795	6.32055	6.09843	6.32329	6.39601	6.23181	chr6:135294099-135300310_R		Unknown	-0.294997	0.0375136	6.26239	6.55738
Ndufs5	10.2843	10.3955	9.17447	9.02433	9.29272	9.17012	9.2257	AK037635	Ndufs5	Mus musculus 16 days neonate thymus cDNA, RIKEN full-length enriched library, clone:A130032A08 product:unclassifiable, full insert sequence. [AK037635]	-0.773204	0.0375412	9.17822	9.95142
Gm35587	5.90506	5.93863	5.89643	6.02727	5.9527	6.02226	5.95547	XR_878143	Gm35587	PREDICTED: Mus musculus predicted gene, 35587 (Gm35587), transcript variant X7, ncRNA [XR_878143]	0.0760538	0.0375721	5.98942	5.91337
Dock7	6.32098	6.22138	6.37547	6.25482	6.17981	6.12759	6.05572	NM_026082	Dock7	Mus musculus dedicator of cytokinesis 7 (Dock7), transcript variant 2, mRNA [NM_026082]	-0.151458	0.0375814	6.15449	6.30594
Naaa	6.60205	6.70795	6.56071	6.66861	6.85352	6.81951	6.74525	NM_025972	Naaa	Mus musculus N-acylethanolamine acid amidase (Naaa), transcript variant 1, mRNA [NM_025972]	0.148148	0.0376315	6.77172	6.62357
B4galt2	6.35964	6.28834	6.2809	6.41857	6.34019	6.42564	6.50091	NM_017377	B4galt2	Mus musculus UDP-Gal:betaGlcNAc beta 1,4- galactosyltransferase, polypeptide 2 (B4galt2), transcript variant 2, mRNA [NM_017377]	0.111701	0.0376798	6.42133	6.30963
Magi1	6.76836	6.61315	6.50795	6.2977	6.43514	6.49663	6.49292	NM_001286785	Magi1	Mus musculus membrane associated guanylate kinase, WW and PDZ domain containing 1 (Magi1), transcript variant 6, mRNA [NM_001286785]	-0.19922	0.037696	6.4306	6.62982
chr5:121759042-121789992_R	5.95309	6.03724	6.15833	5.84124	5.99747	5.85549	5.87201	chr5:121759042-121789992_R		Unknown	-0.158002	0.0377366	5.89155	6.04955
Rpl41	13.6316	13.4943	13.5224	13.6316	13.7436	13.6819	13.9176	NM_018860	Rpl41	Mus musculus ribosomal protein L41 (Rpl41), mRNA [NM_018860]	0.194262	0.0377421	13.7437	13.5494
Pde9a	5.84537	5.89036	5.89643	5.72812	5.82733	5.80631	5.81732	NM_008804	Pde9a	Mus musculus phosphodiesterase 9A (Pde9a), transcript variant 1, mRNA [NM_008804]	-0.0826158	0.0377694	5.79477	5.87739
ENSMUST00000144434	6.45329	6.32098	6.5365	6.29114	6.32329	6.32801	6.25595	ENSMUST00000144434		ribosomal protein L10 [Source:MGI Symbol;Acc:MGI:105943] [ENSMUST00000144434]	-0.137326	0.0377792	6.2996	6.43692
Nbr1	6.11141	6.22506	6.13115	6.03502	5.93664	6.10774	6.0396	NM_008676	Nbr1	Mus musculus neighbor of Brca1 gene 1 (Nbr1), transcript variant 1, mRNA [NM_008676]	-0.126122	0.0378015	6.02975	6.15587
Nelfa	7.08894	6.9232	6.94209	6.92026	6.86058	6.73561	6.69458	NM_011914	Nelfa	Mus musculus negative elongation factor complex member A, Whsc2 (Nelfa), mRNA [NM_011914]	-0.181985	0.0378039	6.80276	6.98474
Srek1	8.59291	8.67627	8.63404	8.27549	8.46664	8.60533	8.38887	NM_172592	Srek1	Mus musculus splicing regulatory glutamine/lysine-rich protein 1 (Srek1), mRNA [NM_172592]	-0.200323	0.0378048	8.43408	8.63441
2700046G09Rik	8.5045	8.84508	8.8583	9.02226	8.94614	9.09106	9.4851	NR_033198	2700046G09Rik	Mus musculus RIKEN cDNA 2700046G09 gene (2700046G09Rik), long non-coding RNA [NR_033198]	0.400182	0.0378083	9.13614	8.73596
chr3:93152559-93153151_F	5.74338	5.71269	5.71465	5.81366	5.81274	5.77751	5.74914	chr3:93152559-93153151_F		Unknown	0.064691	0.0378542	5.78826	5.72357
Atad1	8.10198	8.38353	8.29659	7.99321	7.90214	8.1544	8.09091	NM_026487	Atad1	Mus musculus ATPase family, AAA domain containing 1 (Atad1), mRNA [NM_026487]	-0.225535	0.037881	8.03517	8.2607
1110020A21Rik	7.24602	6.98633	7.04707	6.65484	6.86058	6.90066	6.97518	NR_027930	1110020A21Rik	Mus musculus RIKEN cDNA 1110020A21 gene (1110020A21Rik), transcript variant 2, long non-coding RNA [NR_027930]	-0.245322	0.0379036	6.84782	7.09314
Ngfrap1	11.3438	11.6815	11.4467	11.6771	11.6289	11.9353	11.8235	NM_009750	Ngfrap1	Mus musculus nerve growth factor receptor (TNFRSF16) associated protein 1 (Ngfrap1), transcript variant 1, mRNA [NM_009750]	0.275564	0.0379043	11.7662	11.4907
1700013F07Rik	6.04325	6.08297	6.08052	6.25024	6.10842	6.12759	6.22437	ENSMUST00000138375	1700013F07Rik	RIKEN cDNA 1700013F07 gene [Source:MGI Symbol;Acc:MGI:1922754] [ENSMUST00000138375]	0.108741	0.0379047	6.17765	6.06891
Vps51	6.7719	6.84797	6.87092	7.07524	6.91767	7.02575	6.88025	NM_001081041	Vps51	Mus musculus vacuolar protein sorting 51 homolog (S. cerevisiae) (Vps51), mRNA [NM_001081041]	0.144464	0.0379172	6.97473	6.83026
Sdr9c7	6.57942	6.40627	6.59906	5.91676	6.30434	6.44286	6.0396	NM_027301	Sdr9c7	Mus musculus 4short chain dehydrogenase/reductase family 9C, member 7 (Sdr9c7), mRNA [NM_027301]	-0.352362	0.0379242	6.17589	6.52825
Trim3	7.49336	7.43682	7.36224	7.90235	7.54833	7.56096	7.67163	NM_001285873	Trim3	Mus musculus tripartite motif-containing 3 (Trim3), transcript variant 4, mRNA [NM_001285873]	0.240008	0.0380136	7.67082	7.43081
Gm36177	5.80723	5.81091	5.80723	5.75736	5.74914	5.69523	5.77375	XR_872011	Gm36177	PREDICTED: Mus musculus predicted gene, 36177 (Gm36177), ncRNA [XR_872011]	-0.0645877	0.038038	5.74387	5.80846
Dynlrb1	9.7656	9.95745	9.63249	10.0269	10.0017	10.2002	9.91136	NM_001291108	Dynlrb1	Mus musculus dynein light chain roadblock-type 1 (Dynlrb1), transcript variant 1, mRNA [NM_001291108]	0.249836	0.038052	10.035	9.78518
Ern2	6.00872	5.96725	5.96477	5.93905	5.93905	5.89643	5.88253	NM_012016	Ern2	Mus musculus endoplasmic reticulum (ER) to nucleus signalling 2 (Ern2), mRNA [NM_012016]	-0.065984	0.0380618	5.91426	5.98025
ENSMUST00000124404	5.923	6.1282	5.9574	5.8676	5.86495	5.90506	5.80723	ENSMUST00000124404		von Willebrand factor A domain containing 3B [Source:MGI Symbol;Acc:MGI:1918103] [ENSMUST00000124404]	-0.141658	0.0380754	5.86121	6.00287
Tcf7l2	6.30119	6.14803	6.33504	6.46198	6.32923	6.43007	6.3953	NM_009333	Tcf7l2	Mus musculus transcription factor 7 like 2, T cell specific, HMG box (Tcf7l2), transcript variant 3, mRNA [NM_009333]	0.142728	0.0381458	6.40415	6.26142
Flt3l	6.54314	6.3674	6.33318	6.55598	6.53036	6.57249	6.54178	NM_013520	Flt3l	Mus musculus FMS-like tyrosine kinase 3 ligand (Flt3l), transcript variant 1, mRNA [NM_013520]	0.135578	0.0381719	6.55015	6.41457
4930444G20Rik	5.81823	5.86554	5.88078	5.75736	5.82733	5.77751	5.77375	NM_053264	4930444G20Rik	Mus musculus RIKEN cDNA 4930444G20 gene (4930444G20Rik), mRNA [NM_053264]	-0.0708588	0.0382006	5.78399	5.85485
2410002F23Rik	9.37157	9.76089	9.52431	10.0139	9.6721	9.85042	9.84576	BC016099	2410002F23Rik	Mus musculus RIKEN cDNA 2410002F23 gene, mRNA (cDNA clone MGC:27669 IMAGE:4910895), complete cds. [BC016099]	0.293279	0.0382205	9.84554	9.55226
0610038B21Rik	5.923	5.90506	5.9574	6.06752	5.99747	6.07936	5.95547	NR_028125	0610038B21Rik	Mus musculus RIKEN cDNA 0610038B21 gene (0610038B21Rik), long non-coding RNA [NR_028125]	0.0964683	0.0382214	6.02496	5.92849
Sgsm1	8.2136	7.7464	7.83241	8.62112	8.1394	8.20804	8.37592	NM_001162965	Sgsm1	Mus musculus small G protein signaling modulator 1 (Sgsm1), transcript variant 3, mRNA [NM_001162965]	0.405317	0.0382301	8.33612	7.9308
Ndufb2	9.84114	9.47179	9.94104	10.4064	10.3124	10.0248	9.92976	ENSMUST00000135239	Ndufb2	NADH dehydrogenase (ubiquinone) 1 beta subcomplex, 2 [Source:MGI Symbol;Acc:MGI:1915448] [ENSMUST00000135239]	0.417	0.0382442	10.1683	9.75132
Hapln1	6.87952	6.9232	7.01523	6.56707	6.78195	6.8944	6.61166	NM_013500	Hapln1	Mus musculus hyaluronan and proteoglycan link protein 1 (Hapln1), mRNA [NM_013500]	-0.225549	0.0382729	6.71377	6.93932
Bod1	9.22379	9.46963	9.5647	9.04152	9.10212	9.28591	9.23386	NM_001024919	Bod1	Mus musculus biorientation of chromosomes in cell division 1 (Bod1), mRNA [NM_001024919]	-0.253523	0.0382882	9.16585	9.41937
ENSMUST00000199493	10.1263	10.3012	9.84369	9.5149	9.80608	9.90874	9.74723	ENSMUST00000199493		predicted gene 28685 [Source:MGI Symbol;Acc:MGI:5579391] [ENSMUST00000187545]	-0.346125	0.0382947	9.74424	10.0904
chr3:58118325-58136550_R	5.79244	5.76054	5.80723	5.8676	5.82733	5.85549	5.83036	chr3:58118325-58136550_R		Unknown	0.0584584	0.0383032	5.8452	5.78674
Gpr137	8.57142	8.25742	8.48746	9.19649	8.59061	8.89662	8.70067	NM_207220	Gpr137	Mus musculus G protein-coupled receptor 137 (Gpr137), transcript variant 1, mRNA [NM_207220]	0.407332	0.0383311	8.8461	8.43877
Reep6	11.8523	11.88	11.8295	12.481	11.8173	12.4123	12.5377	NM_001204931	Reep6	Mus musculus receptor accessory protein 6 (Reep6), transcript variant 2, mRNA [NM_001204931]	0.45816	0.0383333	12.3121	11.8539
ENSMUST00000173552	6.18973	6.55342	6.24036	6.14699	6.10842	6.08888	6.0396	ENSMUST00000173552		predicted gene 8878 [Source:MGI Symbol;Acc:MGI:3648906] [ENSMUST00000173552]	-0.231865	0.0383666	6.09597	6.32784
AK038346	5.71837	5.78592	5.78032	5.81366	5.85163	5.80631	5.85519	AK038346		Mus musculus 16 days neonate thymus cDNA, RIKEN full-length enriched library, clone:A130096L22 product:unclassifiable, full insert sequence. [AK038346]	0.0701628	0.0384265	5.8317	5.76154
Tcof1	8.10014	7.91083	8.31248	8.59495	8.3309	8.26873	8.43441	NM_001198984	Tcof1	Mus musculus Treacher Collins Franceschetti syndrome 1, homolog (Tcof1), transcript variant 1, mRNA [NM_001198984]	0.299429	0.0384453	8.40724	8.10782
NAP096612-001	7.55304	7.29416	8.20455	6.50923	7.27172	7.26708	6.69458	NAP096612-001			-0.748265	0.0385043	6.93565	7.68392
ENSMUST00000185556	5.81823	5.81091	5.80723	5.72812	5.77469	5.69523	5.77375	ENSMUST00000185556		predicted gene 28453 [Source:MGI Symbol;Acc:MGI:5579159] [ENSMUST00000185556]	-0.069175	0.0385054	5.74295	5.81212
Olfr975	5.99604	5.90506	5.85466	5.81366	5.80109	5.85549	5.81732	NM_146828	Olfr975	Mus musculus olfactory receptor 975 (Olfr975), mRNA [NM_146828]	-0.0966959	0.0385789	5.82189	5.91859
Tti1	7.10984	7.10317	7.1171	7.39018	7.13301	7.33577	7.22912	XM_006500333	Tti1	PREDICTED: Mus musculus TELO2 interacting protein 1 (Tti1), transcript variant X3, mRNA [XM_006500333]	0.16198	0.0385977	7.27202	7.11004
Hist1h2af	12.7958	12.6697	12.5467	13.2559	12.6752	13.098	13.2559	NM_175661	Hist1h2af	Mus musculus histone cluster 1, H2af (Hist1h2af), mRNA [NM_175661]	0.400527	0.0386138	13.0713	12.6707
AU021092	5.93484	5.92385	5.90506	6.02727	5.97417	5.95408	5.98356	NM_001033220	AU021092	Mus musculus expressed sequence AU021092 (AU021092), mRNA [NM_001033220]	0.0635229	0.038649	5.98477	5.92125
Rom1	8.64673	8.64577	8.47191	8.43133	8.02768	8.47296	8.13857	NM_009073	Rom1	Mus musculus rod outer segment membrane protein 1 (Rom1), mRNA [NM_009073]	-0.320503	0.038693	8.26763	8.58814
Mob3a	6.07646	6.20421	6.22108	6.2809	6.26088	6.24761	6.28465	AK041672	Mob3a	Mus musculus 3 days neonate thymus cDNA, RIKEN full-length enriched library, clone:A630029F06 product:unclassifiable, full insert sequence. [AK041672]	0.101263	0.0387133	6.26851	6.16725
Tex9	6.22368	6.15236	6.22108	6.08888	6.17542	6.08888	6.1045	NM_009359	Tex9	Mus musculus testis expressed gene 9 (Tex9), mRNA [NM_009359]	-0.0846202	0.0387282	6.11442	6.19904
Slc4a3	8.38677	7.99122	7.96644	8.42712	8.32681	8.36776	8.63635	NM_009208	Slc4a3	Mus musculus solute carrier family 4 (anion exchanger), member 3 (Slc4a3), mRNA [NM_009208]	0.324697	0.0387539	8.43951	8.11481
Arhgap39	8.83139	8.44869	8.34994	9.00659	8.82052	8.88312	8.74949	NM_001168288	Arhgap39	Mus musculus Rho GTPase activating protein 39 (Arhgap39), transcript variant 1, mRNA [NM_001168288]	0.321593	0.0388748	8.86493	8.54334
Smarcad1	6.30369	6.4007	6.4615	6.44286	6.55506	6.50138	6.52908	AK011724	Smarcad1	Mus musculus 10 days embryo whole body cDNA, RIKEN full-length enriched library, clone:2610039N20 product:ENHANCER TRAP LOCUS 1 (ENHANCER-TRAP-LOCUS 1 PROTEIN) (FRAGMENT) homolog [Mus musculus], full insert sequence. [AK011724]	0.118467	0.0388976	6.5071	6.38863
Kctd21	5.93484	5.90506	5.934	5.8921	5.85163	5.88078	5.84241	NM_001039039	Kctd21	Mus musculus potassium channel tetramerisation domain containing 21 (Kctd21), mRNA [NM_001039039]	-0.0579028	0.0389904	5.86673	5.92463
Zfp933	6.55561	6.47334	6.40627	6.78681	6.74342	6.59541	6.53576	NM_198619	Zfp933	Mus musculus zinc finger protein 933 (Zfp933), mRNA [NM_198619]	0.186942	0.0389942	6.66535	6.47841
Tgm5	6.11141	6.1414	5.934	5.93905	5.82733	5.96413	5.89937	NM_028799	Tgm5	Mus musculus transglutaminase 5 (Tgm5), mRNA [NM_028799]	-0.154798	0.0389981	5.90747	6.06227
chr18:35204950-35216650_R	5.84537	5.78592	5.72618	5.70116	5.69327	5.72228	5.70116	chr18:35204950-35216650_R		Unknown	-0.0813518	0.0390611	5.70447	5.78582
Sept1	5.88892	6.00872	5.8921	5.95408	6.09552	6.21977	6.21503	NM_017461	Sept1	Mus musculus septin 1 (Sept1), mRNA [NM_017461]	0.191189	0.0390965	6.1211	5.92991
Clu	12.434	12.3533	12.597	11.5322	12.0659	12.3191	12.0476	ENSMUST00000146990	Clu	clusterin [Source:MGI Symbol;Acc:MGI:88423] [ENSMUST00000146990]	-0.470268	0.0391045	11.9912	12.4615
Rps6ka1	7.60866	7.81908	7.74588	7.77818	8.0415	8.08553	8.34123	NM_009097	Rps6ka1	Mus musculus ribosomal protein S6 kinase polypeptide 1 (Rps6ka1), transcript variant 1, mRNA [NM_009097]	0.337069	0.0391427	8.06161	7.72454
Rps6ka3	6.41687	6.38239	6.49464	6.16577	6.4009	6.30206	6.21995	NM_148945	Rps6ka3	Mus musculus ribosomal protein S6 kinase polypeptide 3 (Rps6ka3), mRNA [NM_148945]	-0.159127	0.0391437	6.27217	6.4313
Slc27a4	6.52684	6.46639	6.4652	6.68843	6.50091	6.85005	6.72152	NM_011989	Slc27a4	Mus musculus solute carrier family 27 (fatty acid transporter), member 4 (Slc27a4), mRNA [NM_011989]	0.204085	0.0392065	6.69023	6.48614
CF736862	6.18973	5.98709	6.01705	6.22144	6.1862	6.21977	6.4341	CF736862		UI-M-HD0-ckr-m-24-0-UI.r1 NIH_BMAP_HD0 Mus musculus cDNA clone IMAGE:30610391 5', mRNA sequence [CF736862]	0.200754	0.0392339	6.26537	6.06462
Olfr430	5.76809	5.81091	5.83096	5.84124	5.86495	5.88078	5.92795	NM_146718	Olfr430	Mus musculus olfactory receptor 430 (Olfr430), mRNA [NM_146718]	0.0754096	0.0393343	5.87873	5.80332
Col19a1	5.78187	5.77375	5.78996	5.82612	5.83758	5.81823	5.83217	NM_007733	Col19a1	Mus musculus collagen, type XIX, alpha 1 (Col19a1), mRNA [NM_007733]	0.0466643	0.0393393	5.82853	5.78186
Gm9292	6.29059	6.72785	6.13726	5.93905	6.04221	6.13506	5.98356	XR_872559	Gm9292	PREDICTED: Mus musculus predicted gene 9292 (Gm9292), misc_RNA [XR_872559]	-0.360265	0.0393479	6.02497	6.38523
Gm6251	10.572	10.7379	10.8118	10.8986	10.9465	10.8902	10.7799	NM_001101561	Gm6251	Mus musculus predicted gene 6251 (Gm6251), mRNA [NM_001101561]	0.171592	0.0393882	10.8788	10.7072
Hps6	8.2136	8.36812	8.03002	8.539	8.51278	8.38646	8.32432	NM_176785	Hps6	Mus musculus Hermansky-Pudlak syndrome 6 (Hps6), mRNA [NM_176785]	0.236726	0.0394141	8.44064	8.20391
chr5:106982442-107045717_F	6.38155	6.32787	6.33976	6.54148	6.39652	6.47527	6.4083	chr5:106982442-107045717_F		Unknown	0.105664	0.0394299	6.45539	6.34973
Emid1	8.1195	8.03071	8.64654	9.02996	8.6834	8.53571	8.68004	NM_080595	Emid1	Mus musculus EMI domain containing 1 (Emid1), mRNA [NM_080595]	0.466693	0.0394482	8.73228	8.26558
1500012K07Rik	5.81823	5.80078	5.85466	5.8921	5.86495	5.89902	5.97417	NR_045814	1500012K07Rik	Mus musculus RIKEN cDNA 1500012K07 gene (1500012K07Rik), transcript variant 1, long non-coding RNA [NR_045814]	0.0830027	0.039467	5.90756	5.82456
Isca1	9.26495	9.35817	9.3353	9.16466	9.2433	9.24308	9.04152	NM_026921	Isca1	Mus musculus iron-sulfur cluster assembly 1 homolog (S. cerevisiae) (Isca1), mRNA [NM_026921]	-0.146334	0.0395232	9.17314	9.31947
Gm30500	5.93484	5.90506	6.00338	5.8921	5.86495	5.88078	5.85519	XM_006519926	Gm30500	PREDICTED: Mus musculus predicted gene, 30500 (Gm30500), mRNA [XM_006519926]	-0.0745021	0.03956	5.87326	5.94776
ENSMUST00000180224	11.8973	11.595	11.4233	11.0053	11.5573	11.1117	11.1987	ENSMUST00000180224		predicted gene 5445 [Source:MGI Symbol;Acc:MGI:3644181] [ENSMUST00000180224]	-0.420284	0.0396134	11.2183	11.6385
chr5:100845342-100869667_R	6.62313	6.45505	6.32934	6.68179	6.57235	6.80522	6.66662	chr5:100845342-100869667_R		Unknown	0.212321	0.0396269	6.68149	6.46917
chr8:8716923-8720799_F	5.74338	5.74914	5.75296	5.77375	5.80109	5.83096	5.80723	chr8:8716923-8720799_F		Unknown	0.0547662	0.0396405	5.80326	5.74849
AK044091	5.79244	5.78592	5.79244	5.8921	5.8764	5.80631	5.85519	AK044091		Mus musculus 10 days neonate cortex cDNA, RIKEN full-length enriched library, clone:A830089E20 product:unclassifiable, full insert sequence. [AK044091]	0.0672353	0.0396506	5.8575	5.79027
Sdsl	7.86603	7.45144	7.63711	8.21672	7.88937	7.99089	7.82474	NM_133902	Sdsl	Mus musculus serine dehydratase-like (Sdsl), mRNA [NM_133902]	0.328901	0.0396596	7.98043	7.65153
Gm10248	5.74338	5.72228	5.75296	5.78685	5.77469	5.80631	5.79337	NR_033550	Gm10248	Mus musculus predicted gene 10248 (Gm10248), long non-coding RNA [NR_033550]	0.0507667	0.0396956	5.79031	5.73954
Nsun4	6.54148	6.38239	6.48016	6.67324	6.53881	6.55106	6.68117	NM_028142	Nsun4	Mus musculus NOL1/NOP2/Sun domain family, member 4 (Nsun4), mRNA [NM_028142]	0.143058	0.0397444	6.61107	6.46801
Gif	6.21857	6.23334	6.37971	6.45642	6.39652	6.60439	6.3666	NM_008118	Gif	Mus musculus gastric intrinsic factor (Gif), mRNA [NM_008118]	0.178777	0.0397505	6.45598	6.27721
Fmo1	6.22333	6.04038	5.94056	5.87684	5.8764	5.90506	5.93863	NM_010231	Fmo1	Mus musculus flavin containing monooxygenase 1 (Fmo1), mRNA [NM_010231]	-0.168861	0.0397527	5.89923	6.06809
Hnf1a	6.06547	6.1282	6.08458	6.29947	6.2399	6.09693	6.30717	ENSMUST00000184027	Hnf1a	HNF1 homeobox A [Source:MGI Symbol;Acc:MGI:98504] [ENSMUST00000184027]	0.143116	0.0397648	6.23587	6.09275
chr4:33364774-33364898_R	6.93068	6.89858	6.77989	7.907	7.63088	6.97553	7.23223	chr4:33364774-33364898_R		Unknown	0.566696	0.0397815	7.43641	6.86972
Tex264	9.00821	9.0949	9.16442	9.32055	9.1293	9.21731	9.31958	NM_011573	Tex264	Mus musculus testis expressed gene 264 (Tex264), transcript variant 1, mRNA [NM_011573]	0.157512	0.0397884	9.24669	9.08917
chr12:52880692-52933444_F	5.93484	5.98709	6.06291	6.22144	6.08635	6.11141	6.06393	chr12:52880692-52933444_F		Unknown	0.125837	0.0399519	6.12078	5.99494
Gm14305	6.05414	6.04325	6.07085	6.24036	6.10842	6.14532	6.11141	NM_001099327	Gm14305	Mus musculus predicted gene 14305 (Gm14305), mRNA [NM_001099327]	0.0952983	0.0399967	6.15138	6.05608
Eno2	9.04412	9.02809	9.09106	9.44444	9.61074	9.296	9.08713	NM_013509	Eno2	Mus musculus enolase 2, gamma neuronal (Eno2), transcript variant 1, mRNA [NM_013509]	0.305155	0.0399988	9.35958	9.05442
Sil1	9.39138	9.06867	9.2912	9.71286	9.39519	9.56964	9.41734	AK053985	Sil1	Mus musculus 2 days pregnant adult female oviduct cDNA, RIKEN full-length enriched library, clone:E230009F14 product:unclassifiable, full insert sequence. [AK053985]	0.273341	0.0400056	9.52376	9.25042
Trp53i11	7.26373	7.46936	7.69103	8.03113	7.73154	8.1204	7.61863	NM_001025246	Trp53i11	Mus musculus transformation related protein 53 inducible protein 11 (Trp53i11), mRNA [NM_001025246]	0.400722	0.0400085	7.87543	7.47471
Rangrf	6.56634	6.57996	6.66628	6.77308	6.65013	6.71148	6.68843	NM_021329	Rangrf	Mus musculus RAN guanine nucleotide release factor (Rangrf), transcript variant 2, mRNA [NM_021329]	0.101583	0.0400201	6.70578	6.6042
AK137112	5.69166	5.68633	5.70116	5.78685	5.80109	5.72228	5.73575	AK137112		Mus musculus 12 days embryo embryonic body between diaphragm region and neck cDNA, RIKEN full-length enriched library, clone:9430084D06 product:unclassifiable, full insert sequence. [AK137112]	0.0684421	0.040086	5.76149	5.69305
Cox16	9.0458	9.14282	8.8537	8.68536	8.92098	8.84056	8.71466	NM_025461	Cox16	Mus musculus cytochrome c oxidase assembly protein 16 (Cox16), mRNA [NM_025461]	-0.223716	0.0401204	8.79039	9.0141
Slc35b1	12.0899	12.1647	12.0683	11.5093	11.7568	11.7163	12.0998	NM_016752	Slc35b1	Mus musculus solute carrier family 35, member B1 (Slc35b1), mRNA [NM_016752]	-0.337071	0.0401402	11.7706	12.1076
AK086179	5.79244	5.84537	5.89643	5.90506	5.97417	6.00992	5.89937	AK086179		Mus musculus 15 days embryo head cDNA, RIKEN full-length enriched library, clone:D930010N06 product:unclassifiable, full insert sequence. [AK086179]	0.102381	0.0401406	5.94713	5.84475
Dennd4b	7.1967	6.89858	7.10573	7.49624	7.18571	7.23026	7.40485	NM_201407	Dennd4b	Mus musculus DENN/MADD domain containing 4B (Dennd4b), mRNA [NM_201407]	0.262262	0.0401425	7.32927	7.067
Pmm1	7.2556	7.34007	7.65366	8.49312	7.97684	7.77941	7.63823	NM_013872	Pmm1	Mus musculus phosphomannomutase 1 (Pmm1), transcript variant 1, mRNA [NM_013872]	0.555456	0.0401813	7.9719	7.41645
Yipf5	9.78121	10.2439	9.76143	9.63502	9.71563	9.40625	9.17735	NM_023311	Yipf5	Mus musculus Yip1 domain family, member 5 (Yipf5), mRNA [NM_023311]	-0.445278	0.0402385	9.48356	9.92884
LOC102643180	7.04447	6.93742	6.80106	6.79094	6.61396	6.78601	6.78672	XR_401717	LOC102643180	PREDICTED: Mus musculus uncharacterized LOC102643180 (LOC102643180), ncRNA [XR_401717]	-0.18324	0.0402538	6.74441	6.92765
chr12:3199327-3200827_F	6.0396	6.05905	6.09303	5.90506	5.9527	6.02226	6.01225	chr12:3199327-3200827_F		Unknown	-0.0908257	0.0402655	5.97307	6.06389
Sstr3	9.39269	10.8128	10.6576	11.4632	11.3586	10.9036	11.1089	NM_009218	Sstr3	Mus musculus somatostatin receptor 3 (Sstr3), mRNA [NM_009218]	0.920887	0.0402699	11.2086	10.2877
Smr2	6.67991	6.3955	7.43593	6.08888	6.32329	6.36821	6.0396	NM_001252679	Smr2	Mus musculus submaxillary gland androgen regulated protein 2 (Smr2), transcript variant 2, mRNA [NM_001252679]	-0.632121	0.0402731	6.20499	6.83711
E330040D14Rik	6.11141	6.06599	6.00338	6.00552	5.92795	6.0007	5.93905	AK087915	E330040D14Rik	Mus musculus 2 days pregnant adult female ovary cDNA, RIKEN full-length enriched library, clone:E330040D14 product:unclassifiable, full insert sequence. [AK087915]	-0.0919553	0.0402769	5.9683	6.06026
Cnpy3	9.36123	9.27014	9.59003	9.61284	9.50627	9.72321	9.79485	NM_028065	Cnpy3	Mus musculus canopy 3 homolog (zebrafish) (Cnpy3), transcript variant 1, mRNA [NM_028065]	0.252156	0.0403328	9.65929	9.40714
LOC102639683	5.79244	5.77375	5.80723	5.84124	5.83818	5.83096	5.88253	AK085371	LOC102639683	Mus musculus 0 day neonate kidney cDNA, RIKEN full-length enriched library, clone:D630017K22 product:unclassifiable, full insert sequence. [AK085371]	0.0570848	0.0403799	5.84823	5.79114
Cdh7	5.84537	5.88346	5.87236	5.77413	5.84244	5.79318	5.80834	AK042539	Cdh7	Mus musculus 7 days neonate cerebellum cDNA, RIKEN full-length enriched library, clone:A730002J23 product:CADHERIN-7 PRECURSOR homolog [Homo sapiens], full insert sequence. [AK042539]	-0.0625394	0.0403841	5.80452	5.86706
AV249084	7.48253	7.06757	7.24607	7.04444	6.80928	7.12249	6.85792	AV249084		AV249084 RIKEN full-length enriched, 0 day neonate head Mus musculus cDNA clone 4833412F02 3'. [AV249084]	-0.306858	0.0404119	6.95853	7.26539
chr8:40238025-40264250_F	9.32055	9.26118	9.14934	9.52071	9.44659	9.27367	9.61332	chr8:40238025-40264250_F		Unknown	0.219886	0.0404126	9.46357	9.24369
Tecpr1	8.55796	8.55251	7.6514	9.20379	8.64115	8.75547	9.24775	NM_027410	Tecpr1	Mus musculus tectonin beta-propeller repeat containing 1 (Tecpr1), mRNA [NM_027410]	0.708081	0.0404143	8.96204	8.25396
Adhfe1	5.91363	5.89701	5.86554	5.78685	5.83758	5.82309	5.85845	NM_175236	Adhfe1	Mus musculus alcohol dehydrogenase, iron containing, 1 (Adhfe1), transcript variant 1, mRNA [NM_175236]	-0.065564	0.0404297	5.8265	5.89206
H2-K1	9.30857	9.50672	9.67106	10.8673	11.1585	9.68641	10.0515	NM_001001892	H2-K1	Mus musculus histocompatibility 2, K1, K region (H2-K1), transcript variant 1, mRNA [NM_001001892]	0.945473	0.0404453	10.4409	9.49545
Slit1	6.70034	6.03724	6.32055	5.93905	6.08635	5.93062	5.92795	NM_015748	Slit1	Mus musculus slit homolog 1 (Drosophila) (Slit1), mRNA [NM_015748]	-0.381721	0.0404697	5.97099	6.35271
Slc22a18	6.32412	6.38855	6.43911	6.48518	6.42117	6.59846	6.61166	NM_001042760	Slc22a18	Mus musculus solute carrier family 22 (organic cation transporter), member 18 (Slc22a18), transcript variant 2, mRNA [NM_001042760]	0.145192	0.0404716	6.52912	6.38392
Rnf212	6.51675	6.36873	6.63067	5.8921	6.28267	6.40627	6.08856	XM_006543988	Rnf212	PREDICTED: Mus musculus ring finger protein 212 (Rnf212), transcript variant X1, partial mRNA [XM_006543988]	-0.337985	0.040476	6.1674	6.50539
Gm30374	5.79244	5.93863	5.85466	5.75736	5.74914	5.80631	5.72423	XR_885772	Gm30374	PREDICTED: Mus musculus predicted gene, 30374 (Gm30374), transcript variant X2, ncRNA [XR_885772]	-0.102647	0.0405036	5.75926	5.86191
Calca	6.0688	6.09705	6.1255	6.24036	6.24257	6.09975	6.25595	NM_001033954	Calca	Mus musculus calcitonin/calcitonin-related polypeptide, alpha (Calca), transcript variant 2, mRNA [NM_001033954]	0.112539	0.0405101	6.20966	6.09712
1700021N21Rik	5.76809	5.76054	5.75296	5.81366	5.85163	5.84537	5.78125	NR_045800	1700021N21Rik	Mus musculus RIKEN cDNA 1700021N21 gene (1700021N21Rik), long non-coding RNA [NR_045800]	0.0624468	0.0405173	5.82298	5.76053
1700030C12Rik	5.74338	5.71269	5.78032	5.81366	5.77469	5.83096	5.84241	AK132720	1700030C12Rik	Mus musculus adult male testis cDNA, RIKEN full-length enriched library, clone:4922502L06 product:hypothetical protein, full insert sequence. [AK132720]	0.0699685	0.0405373	5.81543	5.74546
Sigirr	7.91429	7.92316	7.69991	8.15651	7.86813	8.21184	8.28141	NM_023059	Sigirr	Mus musculus single immunoglobulin and toll-interleukin 1 receptor (TIR) domain (Sigirr), mRNA [NM_023059]	0.283688	0.0405682	8.12947	7.84578
chr4:55465247-55494547_R	7.33087	7.46319	7.54281	7.97028	7.45401	7.81514	7.82474	chr4:55465247-55494547_R		Unknown	0.320419	0.0405791	7.76604	7.44563
Wscd1	5.90506	5.92385	5.88078	5.8676	5.83818	5.85549	5.80723	NM_177618	Wscd1	Mus musculus WSC domain containing 1 (Wscd1), mRNA [NM_177618]	-0.0611008	0.0405792	5.84213	5.90323
Mri1	6.79934	6.89951	7.00176	7.23728	6.91198	7.33577	7.20424	NM_026423	Mri1	Mus musculus methylthioribose-1-phosphate isomerase homolog (S. cerevisiae) (Mri1), mRNA [NM_026423]	0.272113	0.0406159	7.17232	6.9002
chr18:46954653-46955671_F	5.87464	5.81091	5.80723	5.72812	5.74914	5.80631	5.72423	chr18:46954653-46955671_F		Unknown	-0.0789775	0.0406258	5.75195	5.83093
AA981787	6.21857	6.01032	6.14803	6.31431	6.30434	6.20773	6.2424	AA981787		ua36d08.r1 Soares_mammary_gland_NbMMG Mus musculus cDNA clone IMAGE:1348815 5' similar to gb:L21696_cds1 PROTHYMOSIN ALPHA (HUMAN); gb:X56135 Mouse mRNA for prothymosin alpha (MOUSE);. [AA981787]	0.141557	0.0406299	6.2672	6.12564
Gm5901	5.96485	6.08297	6.0396	6.35348	6.22497	6.04226	6.26714	NM_001195727	Gm5901	Mus musculus predicted gene 5901 (Gm5901), mRNA [NM_001195727]	0.192823	0.0406422	6.22196	6.02914
chr6:31786292-31786599_R	5.88892	5.8543	5.81823	5.78685	5.80109	5.80631	5.77375	chr6:31786292-31786599_R		Unknown	-0.0618149	0.0406477	5.792	5.85382
Parp2	6.30369	6.38855	6.12894	6.0396	6.09552	6.12435	6.16605	NM_009632	Parp2	Mus musculus poly (ADP-ribose) polymerase family, member 2 (Parp2), mRNA [NM_009632]	-0.167345	0.0406887	6.10638	6.27373
Ifitm6	5.74338	5.81091	5.83096	5.90506	5.8895	5.83096	5.87201	NM_001033632	Ifitm6	Mus musculus interferon induced transmembrane protein 6 (Ifitm6), mRNA [NM_001033632]	0.0792975	0.040725	5.87438	5.79508
Higd1c	5.80723	5.78592	5.78032	5.75736	5.72033	5.75105	5.72423	NM_001002900	Higd1c	Mus musculus HIG1 domain family, member 1C (Higd1c), mRNA [NM_001002900]	-0.0529142	0.0407749	5.73824	5.79116
Rgs16	9.41014	10.1392	8.94391	8.43862	8.4966	8.94517	9.019	NM_011267	Rgs16	Mus musculus regulator of G-protein signaling 16 (Rgs16), mRNA [NM_011267]	-0.772896	0.0407781	8.72485	9.49774
Kiss1	6.53161	6.3459	6.55397	6.76149	6.71119	6.56707	6.59505	NM_178260	Kiss1	Mus musculus KiSS-1 metastasis-suppressor (Kiss1), mRNA [NM_178260]	0.18154	0.0408057	6.6587	6.47716
Gata4	6.1255	6.01032	6.08736	5.8676	6.05711	5.93062	5.89937	NM_008092	Gata4	Mus musculus GATA binding protein 4 (Gata4), mRNA [NM_008092]	-0.135716	0.040838	5.93868	6.07439
Gm14410	5.92639	5.93863	5.89643	6.0396	5.9527	6.05311	5.97006	AK078446	Gm14410	Mus musculus 12 days embryo male wolffian duct includes surrounding region cDNA, RIKEN full-length enriched library, clone:6720473D18 product:unclassifiable, full insert sequence. [AK078446]	0.0833833	0.0408729	6.00387	5.92048
BM936372	5.76809	5.78592	5.76809	5.81366	5.85163	5.81823	5.81732	BM936372		UI-M-BH3-arc-c-12-0-UI.r1 NIH_BMAP_M_S4 Mus musculus cDNA clone UI-M-BH3-arc-c-12-0-UI 5', mRNA sequence [BM936372]	0.051177	0.0408731	5.82521	5.77403
Smcr8	7.11697	7.09097	7.0446	6.90384	6.97881	7.00984	7.0446	NM_001085440	Smcr8	Mus musculus Smith-Magenis syndrome chromosome region, candidate 8 homolog (human) (Smcr8), transcript variant 1, mRNA [NM_001085440]	-0.0999122	0.0409038	6.98427	7.08418
Cklf	6.73635	6.89635	6.91639	6.99457	6.99403	7.04895	6.91397	NM_001037841	Cklf	Mus musculus chemokine-like factor (Cklf), transcript variant 4, mRNA [NM_001037841]	0.138184	0.0409322	6.98788	6.8497
Trim42	5.84537	5.8543	5.83096	5.8921	5.8895	5.88078	5.89937	NM_030219	Trim42	Mus musculus tripartite motif-containing 42 (Trim42), mRNA [NM_030219]	0.0468918	0.0409346	5.89044	5.84354
Prnp	11.2816	11.4233	11.2607	10.5127	11.0898	11.0278	11.0952	NM_011170	Prnp	Mus musculus prion protein (Prnp), transcript variant 1, mRNA [NM_011170]	-0.390541	0.0409406	10.9313	11.3219
Mbd2	8.661	8.99272	8.48606	8.28747	8.40409	8.52462	8.3851	ENSMUST00000127260	Mbd2	methyl-CpG binding domain protein 2 [Source:MGI Symbol;Acc:MGI:1333813] [ENSMUST00000127260]	-0.312943	0.040986	8.40032	8.71326
Lancl3	6.11141	6.15804	6.30065	6.10977	6.08635	5.96413	6.01225	NM_173414	Lancl3	Mus musculus LanC lantibiotic synthetase component C-like 3 (bacterial) (Lancl3), mRNA [NM_173414]	-0.146907	0.0409981	6.04313	6.19003
Banf2os	5.81823	5.87464	5.88078	5.78685	5.82733	5.77751	5.77375	AK085768	Banf2os	Mus musculus 16 days neonate heart cDNA, RIKEN full-length enriched library, clone:D830006B11 product:unclassifiable, full insert sequence. [AK085768]	-0.0665213	0.0410463	5.79136	5.85788
Rdh13	6.41274	6.40293	6.25122	6.0544	6.13543	6.32801	6.15168	NM_001290411	Rdh13	Mus musculus retinol dehydrogenase 13 (all-trans and 9-cis) (Rdh13), transcript variant 3, mRNA [NM_001290411]	-0.18825	0.0410806	6.16738	6.35563
Fibin	5.98098	6.28112	5.9574	5.93062	5.85163	5.85549	5.79337	NM_026271	Fibin	Mus musculus fin bud initiation factor homolog (zebrafish) (Fibin), mRNA [NM_026271]	-0.215392	0.0411061	5.85778	6.07317
Cnih1	11.2798	11.4356	11.3451	11.0142	11.0159	11.3172	11.1906	NM_009919	Cnih1	Mus musculus cornichon homolog 1 (Drosophila) (Cnih1), mRNA [NM_009919]	-0.219045	0.0411139	11.1345	11.3535
Gm26891	5.87464	5.8543	5.88078	5.81366	5.81274	5.80631	5.84241	XR_881914	Gm26891	PREDICTED: Mus musculus uncharacterized LOC105247244 (LOC105247244), transcript variant X1, ncRNA [XR_881914]	-0.0511267	0.0411202	5.81878	5.86991
Smurf2	6.45329	6.38855	6.41254	6.24036	6.34843	6.38664	6.26714	NM_025481	Smurf2	Mus musculus SMAD specific E3 ubiquitin protein ligase 2 (Smurf2), mRNA [NM_025481]	-0.107483	0.041163	6.31064	6.41813
Rbp1	6.17887	6.32098	6.34858	6.38136	6.6009	6.68092	6.38752	NM_011254	Rbp1	Mus musculus retinol binding protein 1, cellular (Rbp1), mRNA [NM_011254]	0.229865	0.0412101	6.51268	6.28281
Stxbp6	7.24602	7.7537	7.40945	7.28679	7.19743	7.03219	7.03651	NM_144552	Stxbp6	Mus musculus syntaxin binding protein 6 (amisyn) (Stxbp6), mRNA [NM_144552]	-0.331492	0.0412138	7.13823	7.46972
Erg	5.99604	6.05078	6.0249	6.0498	6.08635	6.15665	6.14747	NM_001302152	Erg	Mus musculus avian erythroblastosis virus E-26 (v-ets) oncogene related (Erg), transcript variant 2, mRNA [NM_001302152]	0.0861582	0.0412916	6.11007	6.02391
4732465J04Rik	5.93484	5.95547	6.06291	5.91676	5.90334	5.88078	5.81732	XR_380952	4732465J04Rik	PREDICTED: Mus musculus RIKEN cDNA 4732465J04 gene (4732465J04Rik), misc_RNA [XR_380952]	-0.104857	0.0413186	5.87955	5.9844
Zgpat	7.58671	7.76519	7.57595	7.68367	8.0092	7.91768	7.84609	NM_144894	Zgpat	Mus musculus zinc finger, CCCH-type with G patch domain (Zgpat), transcript variant 1, mRNA [NM_144894]	0.22154	0.0413246	7.86416	7.64262
Adam11	6.4745	6.48489	6.50998	6.94486	6.63609	6.54608	6.78672	NM_001110778	Adam11	Mus musculus a disintegrin and metallopeptidase domain 11 (Adam11), transcript variant 1, mRNA [NM_001110778]	0.238649	0.0413461	6.72844	6.48979
BI499719	6.0396	5.90506	6.07085	5.75736	5.92795	5.85549	5.89937	BI499719		ie44h11.x1 Kaestner ngn3 wt Mus musculus cDNA 3' similar to TR:Q9WU73 Q9WU73 PUTATIVE CAMP PROTEIN. ;, mRNA sequence [BI499719]	-0.145124	0.0413539	5.86004	6.00517
Fam136a	6.69458	6.85525	6.81372	6.86553	6.99679	7.01247	6.86589	NM_025591	Fam136a	Mus musculus family with sequence similarity 136, member A (Fam136a), mRNA [NM_025591]	0.147319	0.0413734	6.93517	6.78785
chr5:119945358-119962612_R	5.87464	5.8543	5.80723	5.93905	5.90334	5.88078	5.92795	chr5:119945358-119962612_R		Unknown	0.0673826	0.0414049	5.91278	5.84539
Ffar3	6.53751	6.31431	6.26915	6.1282	6.1862	6.28161	6.15875	NM_001033316	Ffar3	Mus musculus free fatty acid receptor 3 (Ffar3), mRNA [NM_001033316]	-0.184966	0.0414771	6.18869	6.37366
Pdyn	9.92888	10.685	9.24727	6.98243	8.25399	9.41206	8.813	NM_018863	Pdyn	Mus musculus prodynorphin (Pdyn), transcript variant 1, mRNA [NM_018863]	-1.58835	0.0415205	8.36537	9.95372
ENSMUST00000084813	11.4113	11.908	11.8322	11.6744	10.8589	11.0584	11.0466	ENSMUST00000084813		predicted gene 4017 [Source:MGI Symbol;Acc:MGI:3782191] [ENSMUST00000084813]	-0.557606	0.0415334	11.1596	11.7172
Amy1	11.2139	10.6623	11.1418	9.0951	10.4647	10.6623	9.78487	NM_007446	Amy1	Mus musculus amylase 1, salivary (Amy1), transcript variant 1, mRNA [NM_007446]	-1.00424	0.0415346	10.0017	11.006
chr8:57987539-57988398_F	5.76809	5.76054	5.75296	5.80129	5.86495	5.83096	5.79337	chr8:57987539-57988398_F		Unknown	0.0621129	0.0415416	5.82264	5.76053
Radil	6.20121	6.08297	6.12574	6.29114	6.29759	6.16184	6.3955	AK163852	Radil	Mus musculus 16 days embryo head cDNA, RIKEN full-length enriched library, clone:C130086G02 product:Hypothetical Gram-positive cocci surface protein 'anchoring' hexapeptide/RA domain/PDZ domain homolog [Mus musculus], full insert sequence. [AK163852]	0.149875	0.041611	6.28652	6.13664
Tpk1	6.16337	6.24308	6.22735	6.1791	6.14018	6.10805	6.09943	NM_013861	Tpk1	Mus musculus thiamine pyrophosphokinase (Tpk1), mRNA [NM_013861]	-0.0795763	0.041678	6.13169	6.21127
A330009N23Rik	6.26714	6.33581	6.2809	6.35348	6.42818	6.34738	6.50091	NR_045326	A330009N23Rik	Mus musculus RIKEN cDNA A330009N23 gene (A330009N23Rik), transcript variant 1, long non-coding RNA [NR_045326]	0.112867	0.0416915	6.40749	6.29462
H2afy3	7.67693	7.97028	7.94855	8.40241	8.70247	8.13642	8.0104	NR_003523	H2afy3	Mus musculus H2A histone family, member Y3 (H2afy3), non-coding RNA [NR_003523]	0.447669	0.0416947	8.31292	7.86525
TC1642106	5.87464	5.94853	5.9574	5.93905	6.41173	6.23786	6.5547	TC1642106			0.358973	0.0417036	6.28583	5.92686
Lin28a	5.92639	5.94408	5.8921	5.85697	5.89435	5.84537	5.81732	NM_145833	Lin28a	Mus musculus lin-28 homolog A (C. elegans) (Lin28a), mRNA [NM_145833]	-0.0673529	0.0417456	5.8535	5.92086
Kcnmb3	5.72618	5.73575	5.75296	5.81366	5.77469	5.80631	5.77375	NM_001195074	Kcnmb3	Mus musculus potassium large conductance calcium-activated channel, subfamily M, beta member 3 (Kcnmb3), mRNA [NM_001195074]	0.0538079	0.0417547	5.7921	5.7383
Lars2	7.25745	7.30401	7.5562	7.23847	7.11282	7.17297	7.19401	NM_153168	Lars2	Mus musculus leucyl-tRNA synthetase, mitochondrial (Lars2), mRNA [NM_153168]	-0.192982	0.0417669	7.17957	7.37255
Tinag	6.05414	6.1414	6.2809	5.81366	6.05207	6.05311	5.81732	NM_012033	Tinag	Mus musculus tubulointerstitial nephritis antigen (Tinag), mRNA [NM_012033]	-0.224775	0.0418087	5.93404	6.15882
2810403A07Rik	6.41234	6.35872	6.10892	6.02049	6.2004	6.06072	6.05091	AK020778	2810403A07Rik	Mus musculus 0 day neonate thymus cDNA, RIKEN full-length enriched library, clone:A430106P18 product:RIKEN cDNA A430106P18 gene, full insert sequence. [AK020778]	-0.210199	0.0418239	6.08313	6.29333
Kcnmb2	7.48305	7.51049	7.48243	7.88706	7.57275	7.58475	7.88278	NM_028231	Kcnmb2	Mus musculus potassium large conductance calcium-activated channel, subfamily M, beta member 2 (Kcnmb2), mRNA [NM_028231]	0.239844	0.0418686	7.73183	7.49199
AK037345	5.81823	5.78592	5.83096	5.75736	5.74914	5.77751	5.74914	AK037345		Mus musculus 16 days neonate thymus cDNA, RIKEN full-length enriched library, clone:A130009D18 product:unclassifiable, full insert sequence. [AK037345]	-0.0534151	0.0419476	5.75829	5.8117
Sash1	6.89288	6.84578	6.82046	6.50186	6.66662	6.69126	6.81951	AK049453	Sash1	Mus musculus 7 days embryo whole body cDNA, RIKEN full-length enriched library, clone:C430014G13 product:hypothetical protein, full insert sequence. [AK049453]	-0.183229	0.0419722	6.66981	6.85304
E2f5	5.81823	5.98709	5.87201	5.77375	5.77469	5.81823	5.77375	NM_007892	E2f5	Mus musculus E2F transcription factor 5 (E2f5), mRNA [NM_007892]	-0.107335	0.0420009	5.78511	5.89244
chr1:162965001-162966376_F	5.87464	5.84537	5.88078	5.75736	5.82733	5.83096	5.74914	chr1:162965001-162966376_F		Unknown	-0.0757311	0.0420044	5.7912	5.86693
Dleu2	6.06483	6.12513	6.09303	6.01498	6.02767	5.93905	6.05427	AK162803	Dleu2	Mus musculus 16 days neonate thymus cDNA, RIKEN full-length enriched library, clone:A130082J10 product:unclassifiable, full insert sequence. [AK162803]	-0.0853404	0.0420123	6.00899	6.09433
Tjp2	7.13053	7.22556	7.14215	7.52604	7.35599	7.68338	7.21571	NM_011597	Tjp2	Mus musculus tight junction protein 2 (Tjp2), transcript variant 2, mRNA [NM_011597]	0.279198	0.0420308	7.44528	7.16608
Zhx3	6.88629	7.08287	6.95178	6.77064	6.82709	6.79744	6.91909	NM_177263	Zhx3	Mus musculus zinc fingers and homeoboxes 3 (Zhx3), mRNA [NM_177263]	-0.145082	0.0420539	6.82857	6.97365
Samt3	5.87464	5.8543	5.81823	5.93062	5.8764	5.93062	5.91192	NM_028554	Samt3	Mus musculus spermatogenesis associated multipass transmembrane protein 3 (Samt3), mRNA [NM_028554]	0.0633314	0.0420685	5.91239	5.84906
Bspry	7.65655	7.64034	7.68603	7.79248	7.7993	7.74588	7.67365	NM_138653	Bspry	Mus musculus B-box and SPRY domain containing (Bspry), mRNA [NM_138653]	0.0918546	0.0420755	7.75283	7.66097
ENSMUST00000174056	5.71837	5.76054	5.72618	5.81366	5.77469	5.80631	5.77375	ENSMUST00000174056		expressed sequence AW822073 [Source:MGI Symbol;Acc:MGI:3034577] [ENSMUST00000174056]	0.0570763	0.0420802	5.7921	5.73503
AK034495	5.84537	5.81091	5.83096	5.87786	5.8764	5.88078	5.87201	AK034495		Mus musculus adult male diencephalon cDNA, RIKEN full-length enriched library, clone:9330200D03 product:unclassifiable, full insert sequence. [AK034495]	0.0476815	0.0420825	5.87676	5.82908
LOC102636907	5.85875	5.83457	5.88078	5.81366	5.80109	5.77751	5.81732	XM_006508430	LOC102636907	PREDICTED: Mus musculus putative uncharacterized protein ZNRD1-AS1 homolog (LOC102636907), transcript variant X1, mRNA [XM_006508430]	-0.0556382	0.0420971	5.8024	5.85803
Gm5617	9.90402	9.67717	9.86722	10.5525	9.95179	10.0654	10.186	BU939399	Gm5617	AGENCOURT_10504566 NIH_MGC_169 Mus musculus cDNA clone IMAGE:6707673 5', mRNA sequence [BU939399]	0.372789	0.0421412	10.1889	9.81613
Crhr2	6.0396	6.01032	6.01705	6.1282	6.05711	6.06637	6.08856	NM_009953	Crhr2	Mus musculus corticotropin releasing hormone receptor 2 (Crhr2), transcript variant 2, mRNA [NM_009953]	0.0627404	0.0421563	6.08506	6.02232
Pex12	6.30369	6.29059	6.36555	6.2863	6.21977	6.16605	6.07646	NM_134025	Pex12	Mus musculus peroxisomal biogenesis factor 12 (Pex12), mRNA [NM_134025]	-0.132798	0.0421598	6.18715	6.31994
Grk6	7.58179	7.3423	7.35442	7.50823	7.59589	7.69001	7.77387	NM_011938	Grk6	Mus musculus G protein-coupled receptor kinase 6 (Grk6), transcript variant 2, mRNA [NM_011938]	0.215831	0.0421889	7.642	7.42617
Galnt6	6.4745	6.20378	6.32506	5.8676	6.22497	6.16605	6.0396	NM_001161767	Galnt6	Mus musculus UDP-N-acetyl-alpha-D-galactosamine:polypeptide N-acetylgalactosaminyltransferase 6 (Galnt6), transcript variant 1, mRNA [NM_001161767]	-0.25989	0.0421926	6.07455	6.33444
chr1:133839368-133839762_F	6.11141	5.98044	6.07085	6.00552	5.92795	5.96413	5.92795	chr1:133839368-133839762_F		Unknown	-0.0978458	0.0422026	5.95639	6.05423
Sepn1	8.25717	8.34602	8.67766	9.16866	8.56794	8.71675	8.9789	NM_029100	Sepn1	Mus musculus selenoprotein N, 1 (Sepn1), mRNA [NM_029100]	0.431111	0.042214	8.85806	8.42695
Meig1	7.2101	7.09547	7.46297	7.67886	7.58179	7.37379	7.47758	NM_008579	Meig1	Mus musculus meiosis expressed gene 1 (Meig1), mRNA [NM_008579]	0.271822	0.042228	7.528	7.25618
AK052606	5.96485	6.08297	6.25988	5.81366	6.02186	5.90506	5.84241	AK052606		Mus musculus 0 day neonate kidney cDNA, RIKEN full-length enriched library, clone:D630004B07 product:DOCK180 PROTEIN homolog [Homo sapiens], full insert sequence. [AK052606]	-0.206818	0.0422332	5.89575	6.10257
1810073O08Rik	6.18973	6.11215	6.13726	6.00552	6.10842	6.08888	6.01225	XR_883789	1810073O08Rik	PREDICTED: Mus musculus RIKEN cDNA 1810073O08 gene (1810073O08Rik), transcript variant X3, ncRNA [XR_883789]	-0.0926136	0.0423094	6.05377	6.14638
Fau	14.1241	14.1597	13.8854	14.3426	14.2805	14.1241	14.3426	BC062873	Fau	Mus musculus Finkel-Biskis-Reilly murine sarcoma virus (FBR-MuSV) ubiquitously expressed (fox derived), mRNA (cDNA clone MGC:86051 IMAGE:5683472), complete cds. [BC062873]	0.216032	0.0423252	14.2724	14.0564
Bzrap1	6.41234	6.34008	6.4527	6.62872	6.55506	6.44612	6.49359	XM_006532706	Bzrap1	PREDICTED: Mus musculus benzodiazepine receptor associated protein 1 (Bzrap1), transcript variant X4, mRNA [XM_006532706]	0.129166	0.042332	6.53087	6.40171
Tbc1d23	7.06026	7.08267	6.98223	6.84125	6.97209	6.97172	6.94486	NM_026254	Tbc1d23	Mus musculus TBC1 domain family, member 23 (Tbc1d23), mRNA [NM_026254]	-0.109237	0.0423622	6.93248	7.04172
5830403F22Rik	6.06599	5.99613	6.07085	5.92668	5.91277	6.01577	5.97006	XR_870010	5830403F22Rik	PREDICTED: Mus musculus RIKEN cDNA 5830403F22 gene (5830403F22Rik), transcript variant X2, ncRNA [XR_870010]	-0.0879995	0.042367	5.95632	6.04432
chr5:31862823-31871445_F	5.98098	5.90506	5.98044	6.02727	6.10842	6.02226	6.01225	chr5:31862823-31871445_F		Unknown	0.0870604	0.0423955	6.04255	5.95549
Gm12802	5.71837	5.71269	5.78032	5.81366	5.81274	5.80631	5.77375	XR_867981	Gm12802	PREDICTED: Mus musculus uncharacterized LOC100034661 (LOC100034661), transcript variant X2, ncRNA [XR_867981]	0.064491	0.0424586	5.80162	5.73713
CB203187	5.85875	5.95547	5.934	6.33923	6.05207	6.0007	6.11141	CB203187		AGENCOURT_11297180 NIH_MGC_135 Mus musculus cDNA clone IMAGE:30141037 5', mRNA sequence [CB203187]	0.209781	0.0424627	6.12585	5.91607
Rpph1	7.34193	6.62892	7.27702	7.73352	7.8379	7.25936	7.67693	NR_002142	Rpph1	Mus musculus ribonuclease P RNA component H1 (Rpph1), RNase P RNA [NR_002142]	0.544303	0.0426239	7.62693	7.08262
Dfna5	6.16971	6.28465	6.28828	6.11364	6.17792	6.12906	6.18336	AK155135	Dfna5	Mus musculus NOD-derived CD11c +ve dendritic cells cDNA, RIKEN full-length enriched library, clone:F630203F04 product:Nonsyndromic hearing impairment protein 5 homolog [Mus musculus], full insert sequence. [AK155135]	-0.0965526	0.0426239	6.151	6.24755
AK142103	5.81823	5.78592	5.85466	5.96237	5.8764	5.93062	5.85519	AK142103		Mus musculus 12 days embryo eyeball cDNA, RIKEN full-length enriched library, clone:D230035N06 product:unclassifiable, full insert sequence. [AK142103]	0.0865435	0.0426415	5.90615	5.8196
9130403I23Rik	5.79244	5.78592	5.75296	5.81366	5.82733	5.83096	5.84241	AK034835	9130403I23Rik	Mus musculus 12 days embryo embryonic body between diaphragm region and neck cDNA, RIKEN full-length enriched library, clone:9430045F20 product:unclassifiable, full insert sequence. [AK034835]	0.0514831	0.0426829	5.82859	5.77711
Polr2b	6.96202	7.26694	7.01362	6.82218	6.96459	6.90066	6.71875	ENSMUST00000132134	Polr2b	polymerase (RNA) II (DNA directed) polypeptide B [Source:MGI Symbol;Acc:MGI:2388280] [ENSMUST00000132134]	-0.229311	0.0427047	6.85155	7.08086
Aqp12	8.94602	8.37745	9.21991	6.87759	8.60107	8.05724	6.80974	NM_177587	Aqp12	Mus musculus aquaporin 12 (Aqp12), transcript variant 1, mRNA [NM_177587]	-1.26138	0.0427204	7.58641	8.84779
Aldh1l1	7.33087	6.91198	7.47512	6.22987	7.04171	6.85903	6.54915	ENSMUST00000130418	Aldh1l1	aldehyde dehydrogenase 1 family, member L1 [Source:MGI Symbol;Acc:MGI:1340024] [ENSMUST00000130418]	-0.569382	0.0427805	6.66994	7.23932
Slc19a1	6.62911	6.70301	6.67206	6.91618	6.73629	6.78601	6.73867	NM_031196	Slc19a1	Mus musculus solute carrier family 19 (folate transporter), member 1 (Slc19a1), transcript variant 1, mRNA [NM_031196]	0.126224	0.0428131	6.79429	6.66806
ENSMUST00000189402	5.76809	5.71269	5.75296	5.81366	5.80109	5.77751	5.84241	ENSMUST00000189402		predicted gene 9775 [Source:MGI Symbol;Acc:MGI:3809039] [ENSMUST00000189402]	0.0640878	0.0428651	5.80867	5.74458
1700001L05Rik	6.36873	6.38855	6.48489	6.33923	6.26692	6.33913	6.15875	NR_027980	1700001L05Rik	Mus musculus RIKEN cDNA 1700001L05 gene (1700001L05Rik), long non-coding RNA [NR_027980]	-0.138049	0.042883	6.27601	6.41406
H2afy2	8.74626	8.50969	8.92924	8.92566	9.08527	8.89147	9.07668	NM_207000	H2afy2	Mus musculus H2A histone family, member Y2 (H2afy2), mRNA [NM_207000]	0.266373	0.0429355	8.99477	8.7284
Il17ra	6.00872	6.15804	6.06291	6.02727	5.97417	5.88078	5.92795	NM_008359	Il17ra	Mus musculus interleukin 17 receptor A (Il17ra), mRNA [NM_008359]	-0.124016	0.0429487	5.95254	6.07656
Rhbdl3	6.45329	6.23334	6.39638	6.7571	6.7693	6.58167	6.39744	NM_139228	Rhbdl3	Mus musculus rhomboid, veinlet-like 3 (Drosophila) (Rhbdl3), mRNA [NM_139228]	0.265374	0.0429779	6.62638	6.361
Tox	6.17887	6.15168	6.31448	6.58398	6.41173	6.26578	6.40189	ENSMUST00000150082	Tox	thymocyte selection-associated high mobility group box [Source:MGI Symbol;Acc:MGI:2181659] [ENSMUST00000150082]	0.200838	0.042986	6.41585	6.21501
Mknk1	7.64146	7.55838	7.37769	7.08184	7.45705	7.27702	7.27622	ENSMUST00000135209	Mknk1	MAP kinase-interacting serine/threonine kinase 1 [Source:MGI Symbol;Acc:MGI:894316] [ENSMUST00000135209]	-0.252809	0.0429994	7.27303	7.52584
Anxa11	6.13677	6.11215	6.13726	6.19126	6.21561	6.33913	6.18832	NM_013469	Anxa11	Mus musculus annexin A11 (Anxa11), mRNA [NM_013469]	0.104852	0.0430543	6.23358	6.12873
4731420N21	6.18973	6.03724	6.00338	6.22144	6.24257	6.13506	6.32098	AK076305	4731420N21	Mus musculus 10 days neonate skin cDNA, RIKEN full-length enriched library, clone:4731420N21 product:unclassifiable, full insert sequence. [AK076305]	0.153229	0.0430601	6.23001	6.07678
Krt77	5.90506	5.90506	5.94742	5.8676	5.8764	5.84537	5.87201	NM_001003667	Krt77	Mus musculus keratin 77 (Krt77), mRNA [NM_001003667]	-0.0538335	0.0430763	5.86534	5.91918
Gypa	5.74338	5.76054	5.83096	5.83005	5.8764	5.83096	5.87201	NM_010369	Gypa	Mus musculus glycophorin A (Gypa), mRNA [NM_010369]	0.0740635	0.0430836	5.85235	5.77829
Gm10723	5.81823	5.78592	5.80723	5.70116	5.74914	5.72228	5.78125	AK147301	Gm10723	Mus musculus cDNA, RIKEN full-length enriched library, clone:M5C1010M15 product:hypothetical protein, full insert sequence. [AK147301]	-0.0653371	0.0431546	5.73846	5.80379
Pamr1	7.75867	7.63859	7.66352	8.08418	7.79446	8.31185	7.84949	ENSMUST00000144333	Pamr1	peptidase domain containing associated with muscle regeneration 1 [Source:MGI Symbol;Acc:MGI:2445082] [ENSMUST00000144333]	0.323066	0.0431621	8.00999	7.68693
Lnp1	5.99604	5.92385	5.9574	5.87786	5.90334	5.91988	5.84241	XM_006522828	Lnp1	PREDICTED: Mus musculus leukemia NUP98 fusion partner 1 (Lnp1), transcript variant X2, mRNA [XM_006522828]	-0.0732268	0.0431659	5.88587	5.9591
Adamts17	5.95491	5.91277	5.9424	5.87786	5.81686	5.89773	5.88253	NM_001033877	Adamts17	Mus musculus a disintegrin-like and metallopeptidase (reprolysin type) with thrombospondin type 1 motif, 17 (Adamts17), mRNA [NM_001033877]	-0.0679529	0.0431786	5.86874	5.9367
Gm10415	5.74338	5.71269	5.65601	5.78685	5.74914	5.77751	5.77375	NR_045480	Gm10415	Mus musculus predicted gene 10415 (Gm10415), long non-coding RNA [NR_045480]	0.0677898	0.0432043	5.77181	5.70402
Tomm6os	6.13677	6.09705	6.00338	6.29114	6.19724	6.17887	6.13546	NR_045945	Tomm6os	Mus musculus translocase of outer mitochondrial membrane 6, opposite strand (Tomm6os), long non-coding RNA [NR_045945]	0.12161	0.0432063	6.20068	6.07907
chr13:94182877-94203935_F	5.83277	5.8543	5.88078	5.81366	5.77469	5.7903	5.81732	chr13:94182877-94203935_F		Unknown	-0.0569567	0.0432109	5.79899	5.85595
Eri3	6.46296	6.55342	6.58546	6.81127	6.58167	6.79744	7.08944	NM_001285899	Eri3	Mus musculus exoribonuclease 3 (Eri3), transcript variant 2, mRNA [NM_001285899]	0.286011	0.0432359	6.81996	6.53395
Klk1b8	10.0669	10.0669	9.63134	7.37551	9.05039	9.67425	7.58389	NM_008457	Klk1b8	Mus musculus kallikrein 1-related peptidase b8 (Klk1b8), mRNA [NM_008457]	-1.50067	0.0432468	8.42101	9.92168
Rnft2	8.149	7.7972	8.02477	7.59402	7.42676	7.75903	7.87877	NM_172998	Rnft2	Mus musculus ring finger protein, transmembrane 2 (Rnft2), transcript variant 1, mRNA [NM_172998]	-0.325678	0.0432473	7.66464	7.99032
AK037370	5.81823	5.89036	5.85466	5.81366	5.76054	5.80631	5.74914	AK037370		Mus musculus 16 days neonate thymus cDNA, RIKEN full-length enriched library, clone:A130010O03 product:unclassifiable, full insert sequence. [AK037370]	-0.072007	0.0432983	5.78241	5.85442
Gm39976	6.11141	6.15804	6.15833	5.87786	6.04221	6.06637	6.06393	XR_866922	Gm39976	PREDICTED: Mus musculus uncharacterized LOC105244350 (LOC105244350), ncRNA [XR_866922]	-0.130002	0.043376	6.01259	6.14259
Thap6	6.30369	6.35429	6.26915	6.25943	6.21561	6.09975	6.21995	NR_028429	Thap6	Mus musculus THAP domain containing 6 (Thap6), non-coding RNA [NR_028429]	-0.110359	0.0435139	6.19868	6.30904
Mtr	5.95464	6.04567	5.98885	6.05337	6.05905	6.05905	6.09467	AK037599	Mtr	Mus musculus 16 days neonate thymus cDNA, RIKEN full-length enriched library, clone:A130029B16 product:5-methyltetrahydrofolate-homocysteine methyltransferase, full insert sequence. [AK037599]	0.0701488	0.0435385	6.06653	5.99638
Gm10997	5.923	5.96237	5.934	5.8676	5.85163	5.90506	5.89937	D00570	Gm10997	Mus musculus mRNA for ORFs (putative primordial protein), complete cds. [D00570]	-0.0588762	0.0435444	5.88091	5.93979
Tra2a	7.41887	7.52879	7.71405	7.20185	7.07327	7.52844	6.96196	AK005187	Tra2a	Mus musculus adult male cerebellum cDNA, RIKEN full-length enriched library, clone:1500010G04 product:Transformer-2 protein homolog [Mus musculus], full insert sequence. [AK005187]	-0.362519	0.0435887	7.19138	7.5539
ENSMUST00000135069	7.71568	7.50823	6.86147	6.84498	6.62024	7.10449	6.53576	ENSMUST00000135069		predicted gene 4954 [Source:MGI Symbol;Acc:MGI:3648917] [ENSMUST00000135069]	-0.585429	0.0436102	6.77636	7.36179
Olfr123	5.81823	5.93863	5.9574	6.08888	5.9527	6.0007	6.07646	NM_146630	Olfr123	Mus musculus olfactory receptor 123 (Olfr123), mRNA [NM_146630]	0.124928	0.0436181	6.02968	5.90475
Ift43	7.12702	6.97291	6.84737	7.06026	7.19307	7.2072	7.34671	NM_029601	Ift43	Mus musculus intraflagellar transport 43 (Ift43), transcript variant 2, mRNA [NM_029601]	0.219375	0.0436777	7.20181	6.98243
Phka1	7.61852	7.7853	7.45401	7.44754	7.5071	7.26373	7.318	AK078633	Phka1	Mus musculus adult male adrenal gland cDNA, RIKEN full-length enriched library, clone:7330411B16 product:unclassifiable, full insert sequence. [AK078633]	-0.235192	0.0436938	7.38409	7.61928
Raf1	7.57865	7.38325	7.40672	7.25375	7.34858	7.22226	7.37603	NM_029780	Raf1	Mus musculus v-raf-leukemia viral oncogene 1 (Raf1), mRNA [NM_029780]	-0.156053	0.0436944	7.30015	7.45621
Lrfn4	8.03945	8.19403	7.41932	8.84837	8.11331	8.34958	8.79521	NM_153388	Lrfn4	Mus musculus leucine rich repeat and fibronectin type III domain containing 4 (Lrfn4), mRNA [NM_153388]	0.642351	0.0437273	8.52662	7.88426
Yaf2	7.60054	7.93	7.53576	7.40594	7.46936	7.50296	7.42562	NM_024189	Yaf2	Mus musculus YY1 associated factor 2 (Yaf2), transcript variant 1, mRNA [NM_024189]	-0.237796	0.0437526	7.45097	7.68877
Ubap2	8.9939	9.06696	8.90763	8.68783	8.97085	8.73122	8.80971	NM_026872	Ubap2	Mus musculus ubiquitin-associated protein 2 (Ubap2), mRNA [NM_026872]	-0.189594	0.0437993	8.7999	8.9895
Smyd3	6.51675	7.06485	6.79752	7.48025	7.40048	6.9311	7.13613	AK087728	Smyd3	Mus musculus 2 days pregnant adult female ovary cDNA, RIKEN full-length enriched library, clone:E330012H19 product:RIKEN cDNA 2410008A19 gene, full insert sequence. [AK087728]	0.44395	0.043837	7.23699	6.79304
Ppp2r2a	7.18907	7.44178	7.42398	7.56448	7.63088	7.41056	7.6797	NM_028032	Ppp2r2a	Mus musculus protein phosphatase 2, regulatory subunit B, alpha (Ppp2r2a), transcript variant 1, mRNA [NM_028032]	0.219796	0.0439244	7.5714	7.35161
Adss	5.97826	5.98044	6.00338	5.90606	5.91049	5.89116	5.97499	NM_007422	Adss	Mus musculus adenylosuccinate synthetase, non muscle (Adss), mRNA [NM_007422]	-0.0666834	0.0439585	5.92067	5.98736
chr18:63363388-63365434_R	6.63344	6.3955	6.52684	6.42678	6.34019	6.37752	6.356	chr18:63363388-63365434_R		Unknown	-0.143474	0.0439729	6.37512	6.5186
Spon2	8.00677	8.59377	7.58287	8.72651	8.36988	8.92294	8.71701	NM_133903	Spon2	Mus musculus spondin 2, extracellular matrix protein (Spon2), mRNA [NM_133903]	0.622948	0.0440326	8.68408	8.06114
Mpzl2	5.90506	5.97171	6.0514	5.8921	5.90334	5.88078	5.81732	NM_007962	Mpzl2	Mus musculus myelin protein zero-like 2 (Mpzl2), mRNA [NM_007962]	-0.10267	0.0440823	5.87338	5.97605
1700040D17Rik	6.13677	6.24671	6.07085	6.0498	6.04221	6.06637	5.95547	XR_104789	1700040D17Rik	PREDICTED: Mus musculus RIKEN cDNA 1700040D17 gene (1700040D17Rik), misc_RNA [XR_104789]	-0.122981	0.0441086	6.02846	6.15144
Vsx2	5.90506	5.81091	5.78032	5.70116	5.69327	5.73575	5.79337	NM_007701	Vsx2	Mus musculus visual system homeobox 2 (Vsx2), transcript variant 2, mRNA [NM_007701]	-0.101206	0.0441627	5.73089	5.83209
Gna14	7.04447	6.87148	6.98223	6.65484	6.55506	6.79172	6.92412	NM_008137	Gna14	Mus musculus guanine nucleotide binding protein, alpha 14 (Gna14), mRNA [NM_008137]	-0.234623	0.0442276	6.73144	6.96606
Fbxo6	9.19392	9.28993	8.88252	9.69311	9.18176	9.63849	9.49223	NM_015797	Fbxo6	Mus musculus F-box protein 6 (Fbxo6), transcript variant 1, mRNA [NM_015797]	0.379274	0.0442449	9.5014	9.12212
ENSMUST00000103540	5.74338	5.72228	5.74338	5.78685	5.77469	5.80631	5.77375	ENSMUST00000103540		immunoglobulin heavy variable V8-12 [Source:MGI Symbol;Acc:MGI:3642873] [ENSMUST00000103540]	0.0490576	0.0442907	5.7854	5.73634
chr9:40033002-40033539_R	5.79244	5.73575	5.78032	5.81366	5.82733	5.85549	5.81732	chr9:40033002-40033539_R		Unknown	0.0589481	0.0442961	5.82845	5.7695
Carm1	7.45401	7.56552	7.57595	8.05925	7.68713	7.95091	7.60408	NM_021531	Carm1	Mus musculus coactivator-associated arginine methyltransferase 1 (Carm1), transcript variant 1, mRNA [NM_021531]	0.293512	0.0443158	7.82534	7.53183
Fam13b	7.87459	8.0158	8.05164	7.59037	7.74095	7.96495	7.68976	XM_006525848	Fam13b	PREDICTED: Mus musculus family with sequence similarity 13, member B (Fam13b), transcript variant X1, mRNA [XM_006525848]	-0.234168	0.0443499	7.74651	7.98067
chr11:114686321-114705990_F	5.90506	5.89036	5.90506	5.93905	5.92795	5.97737	5.98356	chr11:114686321-114705990_F		Unknown	0.0568233	0.0443537	5.95698	5.90016
Fhod3	7.51904	7.83141	7.37468	7.4157	7.23037	7.31554	7.22044	NM_175276	Fhod3	Mus musculus formin homology 2 domain containing 3 (Fhod3), transcript variant 1, mRNA [NM_175276]	-0.27953	0.0443643	7.29551	7.57504
Gm11559	6.53751	6.41964	6.15833	6.79094	6.55506	6.50828	6.77895	NM_001177484	Gm11559	Mus musculus predicted gene 11559 (Gm11559), mRNA [NM_001177484]	0.286483	0.0443655	6.65831	6.37183
Ccdc65	8.45487	8.24943	8.48035	9.37427	8.61399	8.95662	8.61102	NM_153518	Ccdc65	Mus musculus coiled-coil domain containing 65 (Ccdc65), mRNA [NM_153518]	0.494094	0.0444249	8.88897	8.39488
Vps4b	7.81362	8.33004	7.86335	7.27186	7.63719	7.80821	7.59429	NM_009190	Vps4b	Mus musculus vacuolar protein sorting 4b (yeast) (Vps4b), mRNA [NM_009190]	-0.424447	0.0444284	7.57789	8.00234
ENSMUST00000121899	5.93484	5.90097	5.88078	5.8676	5.86495	5.81823	5.81732	ENSMUST00000121899		predicted gene 14830 [Source:MGI Symbol;Acc:MGI:3705386] [ENSMUST00000121899]	-0.0635023	0.0444563	5.84203	5.90553
Sugp2	8.06791	7.80602	7.89282	8.42084	8.13105	8.10507	8.06722	NM_172755	Sugp2	Mus musculus SURP and G patch domain containing 2 (Sugp2), transcript variant 2, mRNA [NM_172755]	0.258797	0.044466	8.18105	7.92225
B330016D10Rik	6.08584	6.21302	6.00338	5.96237	5.99747	6.0007	5.92795	NR_030695	B330016D10Rik	Mus musculus RIKEN cDNA B330016D10 gene (B330016D10Rik), long non-coding RNA [NR_030695]	-0.128626	0.0444792	5.97212	6.10075
Procr	5.99604	6.41964	6.32055	6.09843	6.00912	5.85549	5.89937	NM_011171	Procr	Mus musculus protein C receptor, endothelial (Procr), mRNA [NM_011171]	-0.279808	0.044495	5.9656	6.24541
Cd300lg	6.50659	6.42479	6.58864	6.39983	6.45525	6.30304	6.25595	NM_001160711	Cd300lg	Mus musculus CD300 antigen like family member G (Cd300lg), transcript variant 1, mRNA [NM_001160711]	-0.153154	0.0445525	6.35352	6.50667
Klk1	13.9176	14.0769	14.377	11.438	13.6316	13.4476	12.6697	NM_010639	Klk1	Mus musculus kallikrein 1 (Klk1), mRNA [NM_010639]	-1.32714	0.0445537	12.7967	14.1239
Fuk	7.78555	7.7972	7.51608	8.03113	7.79661	7.9523	7.88953	NM_172283	Fuk	Mus musculus fucokinase (Fuk), transcript variant 1, mRNA [NM_172283]	0.217782	0.0445545	7.91739	7.69961
4933404I11Rik	5.71837	5.72228	5.76809	5.84124	5.82733	5.77751	5.77375	AK016650	4933404I11Rik	Mus musculus adult male testis cDNA, RIKEN full-length enriched library, clone:4933404I11 product:unclassifiable, full insert sequence. [AK016650]	0.0687138	0.0445945	5.80496	5.73625
Chd1l	6.35464	6.33581	6.33976	6.26714	6.22497	6.19841	6.33174	AK029904	Chd1l	Mus musculus adult male testis cDNA, RIKEN full-length enriched library, clone:4931433F05 product:unclassifiable, full insert sequence. [AK029904]	-0.0878407	0.0445947	6.25556	6.34341
Tnfaip8l2	5.75296	5.84537	5.78032	5.8543	5.9863	5.93062	5.84241	NM_027206	Tnfaip8l2	Mus musculus tumor necrosis factor, alpha-induced protein 8-like 2 (Tnfaip8l2), mRNA [NM_027206]	0.110525	0.0446039	5.90341	5.79288
Bik	6.21857	6.3776	6.19934	6.48518	6.39652	6.34738	6.37837	NM_007546	Bik	Mus musculus BCL2-interacting killer (Bik), mRNA [NM_007546]	0.136688	0.0446359	6.40186	6.26517
Snx11	7.54805	7.44448	7.66843	7.92238	7.63508	7.68446	7.93288	NM_028965	Snx11	Mus musculus sorting nexin 11 (Snx11), mRNA [NM_028965]	0.240047	0.0446499	7.7937	7.55365
4930554I06Rik	5.79244	5.78592	5.78032	5.68633	5.74914	5.75105	5.72423	BG081894	4930554I06Rik	H3070B11-5 NIA Mouse 15K cDNA Clone Set Mus musculus cDNA clone H3070B11 5', mRNA sequence [BG081894]	-0.0585392	0.0446647	5.72769	5.78623
Acbd6	7.28106	7.33536	7.10196	7.38935	7.69064	7.39498	7.41909	NM_028250	Acbd6	Mus musculus acyl-Coenzyme A binding domain containing 6 (Acbd6), transcript variant 1, mRNA [NM_028250]	0.234059	0.04468	7.47352	7.23946
Itih4	6.86405	8.45809	8.94721	5.99249	6.89858	7.35772	6.58202	NM_018746	Itih4	Mus musculus inter alpha-trypsin inhibitor, heavy chain 4 (Itih4), transcript variant 1, mRNA [NM_018746]	-1.38208	0.0447025	6.7077	8.08978
chr2:115892960-115911647_F	6.49616	6.52759	6.57123	6.22144	6.52535	6.32055	6.11141	chr2:115892960-115911647_F		Unknown	-0.236971	0.0447366	6.29469	6.53166
Arfgap1	8.46551	8.1563	8.14503	8.83303	8.43778	8.44578	8.55466	NM_001177706	Arfgap1	Mus musculus ADP-ribosylation factor GTPase activating protein 1 (Arfgap1), transcript variant 2, mRNA [NM_001177706]	0.3122	0.0447461	8.56781	8.25561
Mtcp1	6.01563	5.97867	5.96636	5.90506	5.941	5.94142	5.93737	ENSMUST00000120286	Mtcp1	mature T cell proliferation 1 [Source:MGI Symbol;Acc:MGI:102699] [ENSMUST00000120286]	-0.0556728	0.0448222	5.93121	5.98688
BC042761	5.76809	5.73575	5.71171	5.80631	5.78872	5.7903	5.78405	NR_131112	BC042761	Mus musculus cDNA sequence BC042761 (BC042761), long non-coding RNA [NR_131112]	0.0538287	0.0448345	5.79235	5.73852
1700066J03Rik	5.80723	5.77375	5.79244	5.9066	5.82733	5.88078	5.82764	NR_126543	1700066J03Rik	Mus musculus RIKEN cDNA 1700066J03 gene (1700066J03Rik), long non-coding RNA [NR_126543]	0.0694459	0.0448599	5.86059	5.79114
Wdr24	8.45487	8.57315	8.57808	8.50125	8.37794	8.39521	8.42156	NM_173741	Wdr24	Mus musculus WD repeat domain 24 (Wdr24), mRNA [NM_173741]	-0.111379	0.0448653	8.42399	8.53537
ENSMUST00000121691	8.0578	8.84837	8.16201	7.27186	8.10332	7.85591	7.56837	ENSMUST00000121691		ribosomal protein S4, pseudogene 4 [Source:MGI Symbol;Acc:MGI:3651545] [ENSMUST00000121691]	-0.656192	0.044885	7.69987	8.35606
Elovl2	6.40602	6.46052	6.2809	6.33923	6.09552	6.23786	6.06393	NM_019423	Elovl2	Mus musculus elongation of very long chain fatty acids (FEN1/Elo2, SUR4/Elo3, yeast)-like 2 (Elovl2), mRNA [NM_019423]	-0.198346	0.0448991	6.18414	6.38248
Fcor	6.00872	6.00311	6.08458	6.08078	6.09114	6.16911	6.11795	BB308674	Fcor	BB308674 RIKEN full-length enriched, adult male corpora quadrigemina Mus musculus cDNA clone B230306K14 3'. [BB308674]	0.0826104	0.0449071	6.11475	6.03214
Uprt	6.02385	5.97171	6.0249	5.95408	5.97417	5.90506	5.92795	NM_001081189	Uprt	Mus musculus uracil phosphoribosyltransferase (FUR1) homolog (S. cerevisiae) (Uprt), mRNA [NM_001081189]	-0.0665042	0.0449336	5.94031	6.00682
Ufm1	9.47037	9.50464	9.39796	9.18849	9.19501	9.18321	9.47179	NM_026435	Ufm1	Mus musculus ubiquitin-fold modifier 1 (Ufm1), mRNA [NM_026435]	-0.198034	0.0449362	9.25962	9.45766
Gucy2c	6.35964	6.85525	6.06291	5.93062	5.82733	6.08888	6.0396	NM_145067	Gucy2c	Mus musculus guanylate cyclase 2c (Gucy2c), transcript variant 2, mRNA [NM_145067]	-0.454327	0.0449624	5.97161	6.42593
BC012698	6.41687	6.30847	6.22108	6.62017	6.34019	6.52237	6.54507	BC012698		Mus musculus, clone IMAGE:4006890, mRNA, partial cds. [BC012698]	0.191477	0.0449939	6.50695	6.31547
Tmem216	7.17547	7.13413	6.95573	7.27918	7.26373	7.25465	7.1564	NM_026798	Tmem216	Mus musculus transmembrane protein 216 (Tmem216), transcript variant 2, mRNA [NM_026798]	0.150041	0.0450212	7.23849	7.08845
Dicer1	7.72002	7.46156	7.47341	7.76218	7.72136	7.74323	7.66225	AK035253	Dicer1	Mus musculus adult male urinary bladder cDNA, RIKEN full-length enriched library, clone:9530005P22 product:hypothetical P-loop containing nucleotide triphosphate hydrolases structure containing protein, full insert sequence. [AK035253]	0.170593	0.0450341	7.72226	7.55166
Tcn2	10.8892	11.1078	10.8387	11.5257	10.9327	11.4233	11.6404	NM_015749	Tcn2	Mus musculus transcobalamin 2 (Tcn2), transcript variant 1, mRNA [NM_015749]	0.435276	0.0450788	11.3805	10.9453
Atxn7l3	8.23051	8.43391	8.42774	8.44196	8.5276	8.71466	8.83491	NM_001098836	Atxn7l3	Mus musculus ataxin 7-like 3 (Atxn7l3), transcript variant 1, mRNA [NM_001098836]	0.265725	0.0451349	8.62978	8.36406
Plscr2	5.92639	5.91049	5.90506	5.95408	5.941	6.00712	6.00311	ENSMUST00000156772	Plscr2	phospholipid scramblase 2 [Source:MGI Symbol;Acc:MGI:1270860] [ENSMUST00000156772]	0.0623487	0.0451349	5.97633	5.91398
Lactb2	6.32942	6.52461	6.47742	6.3604	6.34843	6.2667	6.23181	ENSMUST00000156222	Lactb2	lactamase, beta 2 [Source:MGI Symbol;Acc:MGI:2442551] [ENSMUST00000156222]	-0.141981	0.0451854	6.30183	6.44382
Mex3c	7.68467	8.18178	7.86183	7.08716	7.72463	7.54237	7.51021	NM_001039214	Mex3c	Mus musculus mex3 homolog C (C. elegans) (Mex3c), mRNA [NM_001039214]	-0.443336	0.0452348	7.46609	7.90943
Slamf1	5.81823	5.81091	5.83096	5.8543	5.8895	5.85549	5.87903	NM_013730	Slamf1	Mus musculus signaling lymphocytic activation molecule family member 1 (Slamf1), mRNA [NM_013730]	0.0495456	0.0452424	5.86958	5.82003
Vmn2r107	5.66549	5.71269	5.72618	5.75736	5.74914	5.75105	5.77375	NM_001104569	Vmn2r107	Mus musculus vomeronasal 2, receptor 107 (Vmn2r107), mRNA [NM_001104569]	0.0563727	0.0452456	5.75783	5.70145
ENSMUST00000098571	5.81823	5.90506	5.85466	5.96237	5.8764	6.0007	6.0396	ENSMUST00000098571		RIKEN cDNA G430095P16 gene [Source:MGI Symbol;Acc:MGI:3588227] [ENSMUST00000098571]	0.11045	0.0452774	5.96977	5.85932
Yap1	6.39152	6.53508	6.54163	6.17625	6.40263	6.40627	6.26714	NM_001171147	Yap1	Mus musculus yes-associated protein 1 (Yap1), transcript variant 1, mRNA [NM_001171147]	-0.176336	0.0452975	6.31307	6.48941
Fam183b	11.5247	11.2751	11.4515	11.9763	11.4016	11.88	11.8687	NM_029283	Fam183b	Mus musculus family with sequence similarity 183, member B (Fam183b), transcript variant 1, mRNA [NM_029283]	0.364531	0.0453121	11.7816	11.4171
Rarg	6.57267	6.93945	6.93888	7.14267	6.93024	7.10804	7.14474	ENSMUST00000130204	Rarg	retinoic acid receptor, gamma [Source:MGI Symbol;Acc:MGI:97858] [ENSMUST00000130204]	0.26442	0.0453405	7.08142	6.817
Sun2	8.6329	8.99387	9.38334	9.33125	9.40958	9.39472	9.72686	NM_001205345	Sun2	Mus musculus Sad1 and UNC84 domain containing 2 (Sun2), transcript variant 1, mRNA [NM_001205345]	0.462235	0.0453788	9.4656	9.00337
Tead2	6.99672	6.74601	6.82959	6.09843	6.83772	6.48044	6.18336	NM_001285498	Tead2	Mus musculus TEA domain family member 2 (Tead2), transcript variant 1, mRNA [NM_001285498]	-0.45745	0.0454148	6.39999	6.85744
Serp1	11.6699	11.7788	11.863	11.253	11.8109	11.1585	11.0718	NM_030685	Serp1	Mus musculus stress-associated endoplasmic reticulum protein 1 (Serp1), mRNA [NM_030685]	-0.446986	0.0454326	11.3235	11.7705
4931413K12Rik	5.85875	5.86554	5.83096	5.81366	5.80109	5.80631	5.79337	AK016455	4931413K12Rik	Mus musculus adult male testis cDNA, RIKEN full-length enriched library, clone:4931413K12 product:unclassifiable, full insert sequence. [AK016455]	-0.0481412	0.0454419	5.80361	5.85175
Cep19	9.60266	9.8363	9.83333	9.2762	9.41734	9.59812	9.65724	NM_025892	Cep19	Mus musculus centrosomal protein 19 (Cep19), mRNA [NM_025892]	-0.270205	0.0454604	9.48722	9.75743
Krit1	6.24165	6.36757	6.3467	6.26864	6.21302	6.20559	6.2232	NM_030675	Krit1	Mus musculus KRIT1, ankyrin repeat containing (Krit1), transcript variant 1, mRNA [NM_030675]	-0.0910298	0.0454965	6.22761	6.31864
Gsta3	6.50923	6.36832	6.44476	6.02727	6.36977	6.32227	6.0396	NM_001077353	Gsta3	Mus musculus glutathione S-transferase, alpha 3 (Gsta3), transcript variant 1, mRNA [NM_001077353]	-0.25104	0.0455093	6.18973	6.44077
AK039827	5.75296	5.72228	5.70116	5.80129	5.78872	5.80631	5.74914	AK039827		Mus musculus 0 day neonate thymus cDNA, RIKEN full-length enriched library, clone:A430010M15 product:unclassifiable, full insert sequence. [AK039827]	0.0608954	0.0455217	5.78636	5.72547
Tbc1d22a	9.47435	9.69311	9.64721	9.28993	9.5547	8.83389	9.04152	NM_145476	Tbc1d22a	Mus musculus TBC1 domain family, member 22a (Tbc1d22a), mRNA [NM_145476]	-0.424883	0.0455577	9.18001	9.60489
Klf5	7.01247	7.2298	7.20373	6.97209	6.91198	7.07027	7.00777	BC006646	Klf5	Mus musculus Kruppel-like factor 5, mRNA (cDNA clone MGC:7725 IMAGE:3498207), complete cds. [BC006646]	-0.15814	0.0456472	6.99053	7.14867
Ugt2b34	9.14468	8.9448	8.08778	7.9832	7.58179	8.39026	8.0104	NM_153598	Ugt2b34	Mus musculus UDP glucuronosyltransferase 2 family, polypeptide B34 (Ugt2b34), mRNA [NM_153598]	-0.734339	0.0456613	7.99142	8.72575
Antxr2	6.1255	6.20599	6.30065	5.78685	5.99747	6.15665	6.01225	NM_133738	Antxr2	Mus musculus anthrax toxin receptor 2 (Antxr2), mRNA [NM_133738]	-0.222405	0.0456876	5.98831	6.21071
Galnt1	7.06026	7.09704	7.02073	6.92412	7.0241	6.81486	6.96167	NM_013814	Galnt1	Mus musculus UDP-N-acetyl-alpha-D-galactosamine:polypeptide N-acetylgalactosaminyltransferase 1 (Galnt1), transcript variant 1, mRNA [NM_013814]	-0.128155	0.0457006	6.93119	7.05934
Vmn2r33	5.81823	5.78592	5.83096	5.78685	5.72033	5.73575	5.6489	NM_001105065	Vmn2r33	Mus musculus vomeronasal 2, receptor 33 (Vmn2r33), mRNA [NM_001105065]	-0.0887462	0.0457035	5.72296	5.8117
ENSMUST00000185629	7.39331	7.41828	7.59148	6.86058	7.36625	7.14346	6.50091	ENSMUST00000185629		predicted gene 5702 [Source:MGI Symbol;Acc:MGI:3646157] [ENSMUST00000185629]	-0.499889	0.0457147	6.9678	7.46769
Zfp251	7.13438	7.24711	7.15239	7.40817	7.57595	7.2996	7.24494	AK018584	Zfp251	Mus musculus adult male cecum cDNA, RIKEN full-length enriched library, clone:9130001M19 product:unclassifiable, full insert sequence. [AK018584]	0.204206	0.0457959	7.38217	7.17796
chr18:63355660-63369610_R	5.74338	5.76054	5.72618	5.84124	5.77469	5.7903	5.88253	chr18:63355660-63369610_R		Unknown	0.078826	0.0458113	5.82219	5.74336
Tex33	5.81823	5.8543	5.81823	5.78685	5.77469	5.77751	5.70116	NM_001163612	Tex33	Mus musculus testis expressed 33 (Tex33), transcript variant 1, mRNA [NM_001163612]	-0.0701999	0.0458244	5.76006	5.83026
Msh3	6.35331	6.52597	6.36873	6.7149	6.46029	6.60034	6.58434	NM_010829	Msh3	Mus musculus mutS homolog 3 (E. coli) (Msh3), mRNA [NM_010829]	0.17396	0.0458336	6.58996	6.416
1810053B23Rik	6.55561	6.44936	6.4615	5.97143	6.39331	6.36821	6.14747	NR_040491	1810053B23Rik	Mus musculus RIKEN cDNA 1810053B23 gene (1810053B23Rik), transcript variant 6, long non-coding RNA [NR_040491]	-0.268718	0.0458805	6.22011	6.48882
4933402C06Rik	5.74338	5.76054	5.75296	5.68633	5.72033	5.69523	5.71465	NR_045504	4933402C06Rik	Mus musculus RIKEN cDNA 4933402C06 gene (4933402C06Rik), long non-coding RNA [NR_045504]	-0.0481582	0.0458848	5.70413	5.75229
Gm15997	5.78125	5.78592	5.80723	5.72812	5.74914	5.75105	5.74914	NR_045423	Gm15997	Mus musculus predicted gene 15997 (Gm15997), long non-coding RNA [NR_045423]	-0.0471051	0.0458881	5.74436	5.79147
Uap1l1	7.58948	7.9916	7.68112	8.06683	7.94151	8.03569	7.94039	ENSMUST00000102925	Uap1l1	UDP-N-acteylglucosamine pyrophosphorylase 1-like 1 [Source:MGI Symbol;Acc:MGI:2443318] [ENSMUST00000102925]	0.242039	0.0458965	7.9961	7.75407
Olfr706	5.81823	5.92385	5.83096	5.96237	5.92795	5.90506	5.98356	NM_146353	Olfr706	Mus musculus olfactory receptor 706 (Olfr706), mRNA [NM_146353]	0.0870535	0.04593	5.94473	5.85768
chr3:19179899-19216399_R	6.05414	6.00311	6.18794	5.95408	6.02186	5.88078	5.93905	chr3:19179899-19216399_R		Unknown	-0.132788	0.0459532	5.94894	6.08173
ENSMUST00000103426	6.50659	6.305	6.00338	8.86055	7.44463	6.63602	10.045	ENSMUST00000103426		immunoglobulin heavy constant mu [Source:MGI Symbol;Acc:MGI:96448] [ENSMUST00000103426]	1.9749	0.0459938	8.24655	6.27165
Ccdc127	6.62953	6.69872	6.42479	6.31016	6.39652	6.44779	6.46267	NM_001168659	Ccdc127	Mus musculus coiled-coil domain containing 127 (Ccdc127), transcript variant 1, mRNA [NM_001168659]	-0.180062	0.0460066	6.40428	6.58435
Mllt3	6.57195	6.68022	6.72054	7.09094	6.7959	6.72753	6.91966	ENSMUST00000134555	Mllt3	myeloid/lymphoid or mixed-lineage leukemia (trithorax homolog, Drosophila); translocated to, 3 [Source:MGI Symbol;Acc:MGI:1917372] [ENSMUST00000134555]	0.225937	0.0460137	6.88351	6.65757
Map3k9	6.32412	6.3955	6.44428	6.63996	6.53275	6.40627	6.56217	NM_177395	Map3k9	Mus musculus mitogen-activated protein kinase kinase kinase 9 (Map3k9), transcript variant 2, mRNA [NM_177395]	0.147322	0.0460387	6.53529	6.38797
Psmb3	11.0101	11.1488	10.8221	11.2404	11.1271	11.1392	11.2937	NM_011971	Psmb3	Mus musculus proteasome (prosome, macropain) subunit, beta type 3 (Psmb3), mRNA [NM_011971]	0.20645	0.0461337	11.2001	10.9937
chr17:95255725-95272425_R	6.57942	6.6629	6.82046	6.5873	6.56071	6.34738	6.25595	chr17:95255725-95272425_R		Unknown	-0.249757	0.0461825	6.43784	6.68759
Rassf5	6.16337	6.3643	6.23535	6.25943	6.51675	6.59345	6.64038	NM_018750	Rassf5	Mus musculus Ras association (RalGDS/AF-6) domain family member 5 (Rassf5), mRNA [NM_018750]	0.248161	0.046221	6.5025	6.25434
Vipas39	8.16919	7.975	8.09103	8.32729	8.19385	8.13642	8.29476	AK038165	Vipas39	Mus musculus 16 days neonate thymus cDNA, RIKEN full-length enriched library, clone:A130083J16 product:similar to somatotropin intron-related protein RDE.25 (fragment) [Rattus norvegicus], full insert sequence. [AK038165]	0.159675	0.0462653	8.23808	8.07841
[truncated: 127 more rows]
