# Supplementary material for: Wnt4 is heterogeneously activated in maturing β-cells to control calcium signaling, metabolism and function
Source: Nat Commun. 2022 Oct 21;13:6255. doi: 10.1038/s41467-022-33841-5 (PMC9587236; doi:10.1038/s41467-022-33841-5)
Supplement: Supplementary file 8 — Source data [file 41467_2022_33841_MOESM8_ESM.xlsx]

## Sheet: Figure 2i, n, o-q
	Figure 2 i Cell proliferation P1 pups					Figure 2 n Mitotracker					Figure 2 o P1 Wnt4eGFPCre+		%										Figure 2 p P5 Wnt4eGFPCre+			%		Figure 2 q Ki67 positive cells / Insulin cells			%
		mGFP-	mGFP+	%			GFP-	GFP+	RFP+			18.3399												19.126					GFPCre-	GFPCre+
		7.72	0.16			1	9346.21	11389.5	10407			13.3225												6.98708					7.18372	1.6129
		8.5	1.93			2	8882	11326.2	9876.34			9.58678												17.9245					4.47243	2.89017
		8.75	0.35			3	15429.9	33117.6	21121.8		Average	13.7497											Average	14.6792					6.60919	3.68421
		7.04	1.16			4	14543	31886.8	21539.4		Stdev	4.39218											Stdev	6.6886				Average	6.08845	2.72909
		7.73	2.12			5	13226.1	35271.6	21162.4																			Stdev	1.42869	1.04501
	Average	7.948	1.144								sample #	P1 Wnt4eGFPCre+																Ftest	0.697075
	Stdev	0.684083	0.890129				GFP-	GFP+			1	0.183399																Ttest	0.0302959
	Ftest	0.622473				1	0.89807	1.09441			2	0.133225
	Ttest	8.44182e-07				2	0.899321	1.1468			3	0.0958678
						3	0.730519	1.56793			avarage	0.137497											sample #	GFP positive cells / Insulin cells				sample #	GFPCre+	GFPCre-
						4	0.675183	1.48039			stdev	0.0439218											1	0.19126				1	0.016129	0.0718373
						5	0.62498	1.66671															2	0.0698708				2	0.0289017	0.0447243
						Average	0.765615	1.39125			0903 2022 sample 1				0803 2022 sample 2				0703 2022 sample 3				4	0.179245				4	0.0368421	0.0660919
						Stdev	0.127092	0.256375				GFP positive in Insulin cell	Insulin DAPI			GFP positive in Insulin cell	Insulin DAPI			GFP positive in Insulin cell	Insulin DAPI		average	0.146792				average	0.0272909	0.0608845
						Ftest	0.202779				1	19	89		1	6	85		1	6	47		stdev	0.066886				stdev	0.0104501	0.0142869
						Ttest	0.00121054				2	28	116		2	8	57		2	3	68							Ftest	0.697075
											3	25	106		3	15	103		3	6	80							Ttest	0.0302959
											4	25	90		4	19	85		4	10	99
											5	16	73		5	23	139		5	7	76
											6	10	53		6	2	57		6	18	98
											7	5	70		7	10	92		7	3	38			P5 panc Wnt4eGFPCre TIFF Ins GFP Ki67 No1								P5 panc Wnt4eGFPCre TIFF Ins GFP Ki67 No2							P5 panc Wnt4eGFPCre TIFF Ins GFP Ki67 No4
											8	23	132		8	1	45		8	3	39				DAPI Inslin	GFP	Ki67	GFP Ki67	GFP-(GFP Ki67)			DAPI Inslin	GFP	Ki67	GFP Ki67	GFP-(GFP Ki67)			DAPI Inslin	GFP	Ki67	GFP Ki67	GFP-(GFP Ki67)
											9	21	117		9	4	57		9	6	38		1	Islet1	65	5	0	0		1	1	95	9	5	1		1	1	32	6	4	0
											10	15	120		10	11	59		10	8	67			2	208	32	8	1			2	19	2	0	0			2	60	8	4	1
											11	21	84		11	18	110		11	1	74			3	52	8	1	0			3	40	1	1	0			3	31	3	4	0
											12	11	98		12	5	90		12	2	42			4	30	5	0	0			4	58	4	1	0
											13	13	117		13	20	112		13	7	68			5	24	4	1	0			5	63	7	4	0		2	1	64	29	7	1
											total	232	1265		14	12	81		14	7	55			6	85	17	0	0			6	110	6	6	0			2	30	3	4	0
													0.183399		15	10	59		15	8	61			7	28	8	0	0										3	84	42	10	2
															total	164	1231		16	7	51			8	24	6	1	0										4	31	4	2	0
																	0.133225		17	5	83			9	30	4	0	0		2	1	109	17	9	1			5	41	10	3	1
																			18	7	78										2	97	4	4	0			6	55	24	5	1
																			19	2	48		2	1	86	19	13	1			3	315	7	5	0			7	24	14	4	0
																			total	116	1210																	8	97	27	5	1
																					0.0958678		3	1	28	10	9	0		3	1	93	2	3	0			9	18	4	1	1
																								2	235	31	31	2			2	46	6	5	0			10	42	15	2	2
																															3	229	12	7	0			11	13	2	3	0
																							4	1	106	41	20	1			4	83	2	2	0			12	60	7	3	0
																								2	42	2	3	0			5	51	1	2	0
																								3	21	5	1	0			6	44	1	4	0		3	1	167	20	5	0
																								4	84	5	2	0			7	54	1	3	0			2	166	9	6	0
																								5	36	3	3	0										3	38	10	1	0
																								6	46	14	6	1		4	1	15	9	1	0			4	22	6	1	0
																															2	34	3	5	0			5	81	15	2	0
																							5	1	132	39	7	0			3	33	1	3	0			6	40	2	2	0
																															4	65	12	2	0			7	136	20	2	0
																							6	1	47	8	0	0			5	31	3	2	1			8	116	16	4	0
																								2	41	15	0	0			6	28	3	4	0			9	44	4	1	0
																								3	26	14	0	0			7	31	11	4	1			10	32	3	0	0
																								4	62	10	1	0			8	50	9	6	0			11	42	2	0	0
																								5	132	30	2	0			9	36	2	5	0
																								6	72	11	0	0			10	75	6	4	1		4	1	105	11	5	0
																								7	49	5	3	0			11	42	7	3	0			2	90	4	6	0
																								8	46	6	2	0			12	148	6	1	0			3	45	3	5	0
																								9	45	6	1	0			13	382	19	7	0			4	90	7	5	0
																								10	63	9	4	0				2476	173	108	5	168		5	67	12	4	1
																									1945	372	119	6	366				0.0698708	0.0436187	0.0462963	0.971098		6	70	17	10	2
																										0.19126	0.0611825	0.0504202	0.983871						0.0289017			7	53	18	6	1
																												0.016129								1		8	34	3	3	0
																									GFP negative be-ta cells		GFPnegative Ki67 positive cells		1				GFP negative be-ta cells		GFPnegative Ki67 positive cells				2120	380	129	14	366
																									1573		113						2303		103					0.179245	0.0608491	0.108527	0.963158
																												0.0718373							0.0447243							0.0368421
																																											1
																																							GFP negative be-ta cells		GFPnegative Ki67 positive cells
																																							1740		115
																																									0.066092

## Sheet: Figure 3b-j 
	Figure 3b 7 weeks Blood glucose (mmol/L)								Figure 3c 2 months Blood glucose (mmol/L)								Figure 3d 7 months Blood glucose (mmol/L)								Fugure 3e 7 weeks blood glucose						Fugure 3h 7 weeks Body mass (g)
		control	t=0	t=15	t=30	t=60	t=120			control	t=0	t=15	t=30	t=60	t=120			control	t=0	t=15	t=30	t=60	t=120			Control	Wnt4 bKO					Control	Wnt4 bKO
	n=22	male number	Pdx1CreER Tg- Wnt4 fl/fl						n=12	male number	Pdx1CreER Tg- Wnt4 fl/fl						n=7	male number	Pdx1CreER Tg- Wnt4 fl/fl							8.2	9.4	mmol/L				24	26
		667	9.3	21.6	18.9	11.8	8			641	6.9	20	12.3	8.9	7.4			871	6	17.8	22.2	15.2	6.7			9.8	12.2					23	22
		551	10.4	25.6	21.6	13.7	8.3			649	6.7	20.9	12.2	7.4	6.1			877	5.1	20.2	14.4	9	7.2			10.1	8.7					22	24
		555	8.9	26.9	22.1	13	8			653	10.8	21.8	18.9	13.4	9.6			1109	7.7	21.1	17.7	10	5.7			9.9	9.8					21	25
		553	12.4	16	15	12.2	9			657	10	28	28.5	21.2	9			1113	7.2	20.2	21.9	14.8	7.8			8.1	11					22	27
		467	10.4	22.7	23.5	14.9	8.9			659	10.5	23.8	25.3	17.5	10			1002	8.8	19.9	18.3	11.3	8.8			8.7	10.9					20	28
		459	8.2	22.4	19.9	21.5	12.7			671	7.3	19.1	18	13.8	8			1195	6.3	16.4	11.1	8.4	6.9			9.7	8.4					22	25
		463	7.9	14.7	12.6	9.2	7.6			791	11.7	27.6	28.6	24	11.9			1201	6	16.2	13.8	9.1	6.3			8.9	9.4					23	24
		471	8.1	22.7	16.5	11.7	7.7			795	9.2	25.6	22.4	15.2	9.7			Average	6.72857	18.8286	17.0571	11.1143	7.05714			6.8	10.7					23	22
		475	8.7	16.4	12	9.7	7.8			801	11.2	25.3	24.5	16.5	9.6			Stdev	1.24862	1.99726	4.18364	2.81213	1.01465			8.4	10.5					24	25
		491	9.4	15.5	12.2	10.4	8.2			865	9.7	29	22.4	16.2	9.9											9.2	10.2					24	25
		493	5.9	22.1	22.9	18	9.7			867	8.9	21.8	17.8	11.2	9.3			mutant	t=0	t=15	t=30	t=60	t=120			8.2	10.8					22	29
		497	7.9	21.8	16.1	10.9	8.5			869	8.2	21.4	16.6	12.3	9		n=15	male number	Pdx1CreER Tg+ Wnt4 fl/fl							11.2	11.1					28	24
		619	10.8	22.4	20.7	13.2	8.2			Average	9.25833	23.6917	20.625	14.8	9.125			873	5.8	20.9	19.6	11.6	7.3			8.8						25	24
		621	8	19.6	14.5	10.4	6.9			Stdev	1.69462	3.34622	5.58507	4.76388	1.45548			875	8.8	25.4	29.2	26.4	16.2		Average	9	10.2385					26	24
		689	10.2	25	22.6	16	7.9											879	10.7	21.6	26.5	27.6	18.3		Stdev	1.09052	1.06265					29
		695	10.5	25	23	16.9	8.4			hetero	t=0	t=15	t=30	t=60	t=120			881	10.4	23.9	28.4	29.2	22.4		Ftest	0.934672						16
		701	8.9	22.3	17.3	10.4	5.9		n=13	male number	Pdx1CreER Tg+ Wnt4 fl/+							885	5.9	19.1	22.3	18.8	10.3		Ttest	0.00626139						23
		739	9.5	20.5	17.1	9.6	7.7			793	10.5	26	22.5	14.1	9			891	10.3	26.1	32.3	30.9	27									24
		747	9.8	24.1	21.3	12.7	8.3			799	11.4	28.6	23.9	16.3	10.4			899	8.8	19.7	25.8	26.9	14.4		Fugure 3f 2 months blood glucose							25
		753	7.7	19.5	18.3	11.7	6.8			861	9.8	23	20.6	13.8	9.2			1101	10	24.5	28.1	21	9.5			Control	Hetero	Wnt4 bKO				24
		755	8.9	22.5	19.5	13.8	8.7			863	10.4	22.5	21.9	14.3	9.8			1103	10.2	27.9	27.8	21.6	10.5			7.5	9.5	11	mmol/L			26
		759	8.9	19.8	17.5	12.3	8.4			989	9.5	24.6	28.8	23.8	10.7			1107	7.6	25.5	23.3	22.1	9.4			7.1	10.9	11			Average	23.4545	24.9333
		Average	9.12273	21.3227	18.4136	12.9091	8.25455			991	7.7	15.8	19.9	12.5	6.7			1189	8.2	27.6	22.5	12.8	7.2			9.5	11	11			Stdev	2.70321	1.94447
		Stdev	1.3718	3.33194	3.64382	3.0369	1.27493			993	9.5	22.1	25.1	20.3	8.9			1191	8.6	25.4	27.3	15.7	7.1			9.3	8.8	11.2			Ftest	0.207879
										995	9.5	20.5	20.1	12.9	7.3			1205	11.5	25	27.1	24.1	14.5			9.7	7.6	13			Ttest	0.0775274
		mutant	t=0	t=15	t=30	t=60	t=120			997	10	21.2	28	26.8	13.3			1207	10.2	25.3	26.4	17.3	8.7			9.2	9.5	10.5
	n=15	male number	Pdx1CreER Tg+ Wnt4 fl/fl							999	10.5	24.5	25.8	22.1	9.4			1199	9.3	24.9	25.3	20.4	11.9			8.4	11	11.3			Fugure 3i 2 months Body mass (g)
		675	10.2	21	19.8	14.4	9.2			963	9.3	17.9	20.8	15.3	7.9			Average	9.08667	24.1867	26.1267	21.76	12.98			8.3	10					Control	Hetero	Wnt4 bKO
		549	14.4	32.4	32.1	21.5	9.8			965	10.4	20.4	25	18.2	10.6			Stdev	1.67625	2.67071	3.17501	5.84243	5.8936			11.6	10.7					29	31	32
		469	10.3	28.6	30	23.1	11.3			967	8.3	21.1	21.9	15.7	9.3			Ftest	0.482357	0.488732	0.37003	0.0817056	0.000313304				10.2					32	31	29
		477	8.8	20.8	20.4	14.8	8.6			Average	9.75385	22.1692	23.4077	17.3923	9.42308			Ttest	0.00356277	0.000135825	1.5804e-05	0.000200268	0.00171257				10.4					33	32	30
		617	11.2	24.2	26.3	20	8			Stdev	0.976913	3.3537	2.95563	4.53403	1.68085										Average	8.95556	9.96364	11.2857				31	31	33
		687	12	30.8	31.4	28.7	12.6			Ftest	0.0709554	0.999	0.0382812	0.862907	0.640616										Stdev	1.33801	1.05761	0.796719				33	31	34
		691	14.8	29.6	29.2	22.5	11.4			Ttest	0.374936	0.267986	0.142976	0.176645	0.64128										Ftest		0.477758	0.223256				30	28	30
		693	13	27.3	26.3	22	10.5																		Ttest		0.0758109	0.00116319				32	29	33
		705	12.8	29.1	29	20.3	9.2																									30	27
		737	10.3	24	24.3	14.7	8.7			mutant	t=0	t=15	t=30	t=60	t=120										Fugure 3g 7 months blood glucose							32	30
		741	10.6	23.9	30.6	26.4	11.8		n=7	male number	Pdx1CreER Tg+ Wnt4 fl/fl															Control	Wnt4 bKO					34	26
		743	9.7	24.8	25.4	17.4	9.6			651	10.5	29.2	31.9	29.2	13.3											9	9.8	mmol/L				33	35
		745	9.3	24	22	16.1	9.1			655	11.3	27.5	31.5	32.2	18.4											6	9.7					34	32
		749	11.2	22.6	29.7	25	10.4			661	10.2	30.9	33.3	31.2	20.8											8.2	12.4						34
		751	9.7	24	31.2	26.3	11.9			663	10.5	28.2	31.1	29.6	17.8											7.6	11.9				Average	31.9167	30.5385	31.5714
		Average	11.22	25.8067	27.18	20.88	10.14			665	9.2	27.1	29.2	25.7	11.3											9.7	10.3				Stdev	1.62135	2.56955	1.90238
		Stdev	1.82217	3.5772	4.06943	4.63206	1.39683			667	11.2	31.5	33.3	31.5	18.2											8.6	10.9				Ftest		0.137988	0.610459
		Ftest	0.2325	0.748245	0.629871	0.0781342	0.686457			669	8.7	20.6	18.9	15.3	9.3											9.2	11				Ttest		0.126013	0.679296
		Ttest	0.000316141	0.000414534	5.90185e-08	2.79462e-07	0.000150779			Average	10.2286	27.8571	29.8857	27.8143	15.5857												8.7
										Stdev	0.969045	3.60132	5.04329	5.92268	4.28074												9				Fugure 3j 7 months Body mass (g)
										Ftest	0.181803	0.786102	0.840345	0.50261	0.00242228												7.7					Control	Wnt4 bKO
										Ttest	0.185872	0.0208281	0.00218099	6.38501e-05	0.00649116												9.8					35	37
																											9.2					37	40
																											12.5					34	39
																											8.2					37	38
																											8.7					33	36
																									Average	8.32857	9.98667					36	45
																									Ftest	0.666073						39	36
																									Ttest	0.0190936							35
																																	38
																																	40
																																	36
																																	36
																																	40
																																	38
																																	38
																															Average	35.8571	38.1333
																															Stdev	2.0354	2.50333
																															Ftest	0.635831
																															Ttest	0.0490246

## Sheet: Figure 4b-e, g, i, j
	Figure 4 b Average islet area							Figure 4 e Average cell area
		Control	Wnt4 bKO						Ins+		Gcg+
		3906.75	4760.27						Control	Wnt4 bKO	Control	Wnt4 bKO
		4723.92	2398.84						106.568	99.016	73.1552	64.8553
		6079.77	5757.71						109.117	113.149	61.549	65.6406
		4894.66							110.588	116.201	67.0467	78.431
	Average	4901.28	4305.61						103.069		68.4633
	Stdev	896.181	1724.97					Average	107.335	109.455	67.5535	69.6423
	Ftest	0.309422						Stdev	3.2935	9.16845	4.77904	7.62136
	Ttest	0.572729						Ftest	0.130613		0.451936
								Ttest	0.679566		0.67156
	Figure 4 c Islet density
		Control	Wnt4 bKO
		1.22618	0.878432					Figure 4 g Insulin ug/l
		0.970663	1.50212						Low glucose		High glucose		KCL
		0.878596	0.771066						Control	Wnt4 bKO	Control	Wnt4 bKO	Control	Wnt4 bKO
		0.959076							0.5	0.4	0.928571	0.4	1.57143	0.4
	Average	1.00863	1.05054						1.2	0.5	1	0.333333	0.8	0.5
	Stdev	0.150703	0.394748						0.230769	0.107143	0.692308	0.642857	0.538462	0.714286
	Ftest	0.151974							0.111111	0.272727	0.518519	0.545455	0.851852	0.727273
	Ttest	0.850024							0.4	0.666667	1.2	0.666667	0.7	1
									0.5		0.6		0.6
	Figure 4 d Nuclei count							Average	0.490313	0.389307	0.823233	0.517662	0.843624	0.668312
		Ins+/total		Gcg+/total				Stdev	0.380304	0.213602	0.262344	0.147029	0.37544	0.23234
		Control	Wnt4 bKO	Control	Wnt4 bKO			Ftest	0.286501		0.28475		0.373528
		67.533	84.438	14.379	20.948			Ttest	0.611712		0.0464572		0.388956
		52.764	56.287	18.744	19.577
		63.072	62.727	13.706	12.586
		64.052		10.664				Figure 4 i Insulin ug/l normalized to 0time
	Average	61.8552	67.8173	14.3732	17.7037				15min		30min
	Stdev	6.35594	14.7497	3.33203	4.48473				Control	Wnt4 bKO	Control	Wnt4 bKO
	Ftest	0.20337		0.6097					2.25	1	2.5	0.833333
	Ttest	0.492524		0.307051					1.66667	1.5	1.66667	1.66667
									1.75	1.33333	1.25	1
										1		1
										1.25
								Average	1.88889	1.21667	1.80556	1.125
								Stdev	0.315495	0.217307	0.636469	0.369559
								Ftest	0.474092		0.389291
								Ttest	0.0110988		0.131088
								Figure 4 j Insulin ug/l
									7 weeks						2 months						7 months
									C-pep		Ins		C-pep/Ins		C-pep		Ins		C-pep/Ins		C-pep		Ins		C-pep/Ins
									Control	Wnt4 bKO	Control	Wnt4 bKO	Control	Wnt4 bKO	Control	Wnt4 bKO	Control	Wnt4 bKO	Control	Wnt4 bKO	Control	Wnt4 bKO	Control	Wnt4 bKO	Control	Wnt4 bKO
									1.4	2.2	0.5	0.7	2.8	3.14286	1.3	4.1	0.8	1.4	1.625	2.92857	0.9	2.4	3.3	2.6	0.272727	0.923077
									2.6	1.7	0.8	0.5	3.25	3.4	1.5	3.5	1.1	1.8	1.36364	1.94444	1	4.3	1.5	5.4	0.666667	0.796296
									3.2	3.3	1.8	1.4	1.77778	2.35714	1.6	1.6	0.9	1.1	1.77778	1.45455	3.5	4.9	3.8	5	0.921053	0.98
									2.1	1.5	0.6	0.4	3.5	3.75	1.1	1.9	0.7	1.3	1.57143	1.46154	2.5	4.5	3	4.6	0.833333	0.978261
									1.2	2.4	0.3	0.8	4	3	1.6	3.2	0.8	2	2	1.6	3	4.8	2.7	5.7	1.11111	0.842105
									1.3	1.7	0.4	0.5	3.25	3.4	1.3	1.6	1.1	0.6	1.18182	2.66667	4.3	3.6	1.8	2.9	2.38889	1.24138
															1.3	2	0.6	0.7	2.16667	2.85714
															1.1	1.9	0.5	1.1	2.2	1.72727
															1	1	0.4	0.7	2.5	1.42857
								Average	1.96667	2.13333	0.733333	0.716667	3.0963	3.175	1.31111	2.31111	0.766667	1.18889	1.8207	2.00764	2.53333	4.08333	2.68333	4.36667	1.0323	0.960186
								Stdev	0.811583	0.665332	0.550151	0.365605	0.755406	0.475904	0.220479	1.03494	0.244949	0.491031	0.429609	0.631696	1.36333	0.945339	0.884119	1.30945	0.722378	0.156185
								Ftest	0.673413		0.390657		0.333405		0.000223674		0.0658451		0.296148		0.440683		0.408876		0.00436213
								Ttest	0.705421		0.951937		0.833385		0.0201608		0.0346723		0.473509		0.0451263		0.0260532		0.815937

## Sheet: Figure 5h
		Figure 5 h
			AMP	ADP	ATP	GMP	GDP	NADP+	NADPH	6-Phosphogluconic acid	Glucose-6-phosphate	Pyruvate	Citrate	Alfa-Ketoglutarate 2x	Succinate	Fumarate	Malate	Oxalacetate
		Sample name
	Control	2217c	948.292	1000.12	831.072	190.748	659.159	677.37	910.571	37.1313	134.087	6.94896	25.0896	5.15773	3.87727	8.52098	4.80945	7.2577
		2218c	1079.42	1107.5	662.105	265.236	524.291	474.673	884.057	17.3683	121.101	6.83704	7.00156	4.47358	2.42329	7.35444	2.69019	7.27009
		2219c	691.219	629.096	664.58	126.595	304.433	397.674	595.998	10.9405	171.499	9.36927	2.50633	3.5911	1.4269	4.15335	2.44474	5.80288
		4783c	1584.04	1102.66	626.453	148.092	535.805	437.11	806.113	26.3989	123.745	11.5912	2.23916	3.07268	2.14835	8.06664	5.43456	5.72344
		4993c	1475.61	672.732	539.384	164.826	293.895	294.665	602.053	9.9596	119.638	8.28564	4.83233	3.55348	2.43121	4.53662	2.82386	3.8361
		4995c	922.723	728.489	408.51	128.616	310.907	582.965	882.965	10.8585	68.2148	7.80458	1.31434	3.13128	2.53883	4.12185	1.81063	5.37632
		Average	1116.88	873.433	622.017	170.685	438.082	477.41	780.293	18.7762	123.047	8.47279	7.16389	3.82998	2.47431	6.12565	3.33557	5.87775
		Stdev	345.15	221.076	141.107	52.1556	155.359	136.023	144.694	10.9436	33.142	1.78928	9.02173	0.821259	0.797525	2.071	1.44052	1.28779
	Mutant	2220m	830.836	511.919	213.068	74.9245	203.693	145.691	104.315	0.584211	64.8919	2.43052	6.72524	1.51832	1.28901	7.21808	17.544	2.36056
		4781m	560.705	568.526	253.916	47.1235	228.014	168.596	170.35	0.888	52.1542	2.34464	3.14458	2.13514	2.38685	15.4157	35.2582	1.69822
		4782m	744.66	660.167	265.186	51.7293	235.021	187.385	124.587	1.09901	52.2283	5.39636	12.6343	1.98904	2.95402	15.3397	42.9045	3.24606
		4994m	637.434	718.05	125.88	57.9617	116.539	79.1174	64.0543	0.587302	38.0727	2.52405	3.21278	0.883032	2.6368	8.37402	28.2188	2.45135
		Average	693.409	614.665	214.513	57.9348	195.817	145.197	115.827	0.789631	51.8368	3.17389	6.42922	1.63138	2.31667	11.5869	30.9814	2.43905
		Stdev	118.682	92.0951	63.1882	12.1661	54.5302	47.2372	44.2059	0.250683	10.9566	1.48345	4.46186	0.564065	0.723351	4.40276	10.7804	0.63414
		Ftest	0.108957	0.180244	0.216343	0.0370931	0.115123	0.111886	0.0790128	3.79051e-05	0.0979903	0.805177	0.275915	0.569572	0.930086	0.137862	0.000572455	0.273049
		Ttest	0.0486685	0.0605918	0.000688643	0.00249303	0.0184618	0.00170645	2.26513e-05	0.0100454	0.00353969	0.00121966	0.885229	0.00168503	0.759406	0.027831	0.0137708	0.00121049
	Figure 5h
	AMP								ADP								ATP								GMP								GDP								NADP+								NADPH
	Sample name				Sample name				Sample name				Sample name				Sample name				Sample name				Sample name				Sample name				Sample name				Sample name				Sample name				Sample name				Sample name
	2217c	948.292	0.849051		2220m	830.836	0.743887		2217c	1000.12	1.14505		2220m	511.919	0.5861		2217c	831.072	1.33609		2220m	213.068	0.342544		2217c	190.748	1.11754		2220m	74.9245	0.438962		2217c	659.159	1.50465		2220m	203.693	0.464965		2217c	677.37	1.41884		2220m	145.691	0.305169		2217c
	2218c	1079.42	0.966455		4781m	560.705	0.502026		2218c	1107.5	1.26799		4781m	568.526	0.650909		2218c	662.105	1.06445		4781m	253.916	0.408214		2218c	265.236	1.55395		4781m	47.1235	0.276084		2218c	524.291	1.19679		4781m	228.014	0.520483		2218c	474.673	0.994268		4781m	168.596	0.353147		2218c
	2219c	691.219	0.618881		4782m	744.66	0.66673		2219c	629.096	0.720256		4782m	660.167	0.755829		2219c	664.58	1.06843		4782m	265.186	0.426332		2219c	126.595	0.741684		4782m	51.7293	0.303068		2219c	304.433	0.694923		4782m	235.021	0.536478		2219c	397.674	0.832983		4782m	187.385	0.392503		2219c
	4783c	1584.04	1.41827		4994m	637.434	0.570725		4783c	1102.66	1.26244		4994m	718.05	0.822101		4783c	626.453	1.00713		4994m	125.88	0.202374		4783c	148.092	0.867632		4994m	57.9617	0.339582		4783c	535.805	1.22307		4994m	116.539	0.266021		4783c	437.11	0.915587		4994m	79.1174	0.165722		4783c
	4993c	1475.61	1.32119		average	693.409	0.620842		4993c	672.732	0.770216		average	614.665	0.703735		4993c	539.384	0.867152		average	214.513	0.344866		4993c	164.826	0.965669		average	57.9348	0.339424		4993c	293.895	0.670868		average	195.817	0.446987		4993c	294.665	0.617217		average	145.197	0.304135		4993c
	4995c	922.723	0.826157		stdev		0.106262		4995c	728.489	0.834053		stdev		0.10544		4995c	408.51	0.65675		stdev		0.101586		4995c	128.616	0.753524		stdev		0.0712778		4995c	310.907	0.7097		stdev		0.124475		4995c	582.965	1.2211		stdev		0.0989448		4995c
	average	1116.88	1						average	873.433	1						average	622.017	1						average	170.685	1						average	438.082	1						average	477.41	1						average
	stdev		0.309029						stdev		0.253112						stdev		0.226854						stdev		0.305566						stdev		0.354635						stdev		0.284918						stdev
		control	mutant							control	mutant							control	mutant							control	mutant							control	mutant							control	mutant
	average	1	0.620842						average	1	0.703735						average	1	0.344866						average	1	0.339424						average	1	0.446987						average	1	0.304135						average
	stdev	0.309029	0.106262						stdev	0.253112	0.10544						stdev	0.226854	0.101586						stdev	0.305566	0.0712778						stdev	0.354635	0.124475						stdev	0.284918	0.0989448						stdev
	Glucose-6-phosphate								Pyruvate								Citrate								Alfa-Ketoglutarate 2x								Succinate								Fumarate								Malate
	Sample name				Sample name				Sample name				Sample name				Sample name				Sample name				Sample name				Sample name				Sample name				Sample name				Sample name				Sample name				Sample name
	2217c	134.087	1.08972		2220m	64.8919	0.527373		2217c	6.94896	0.82015		2220m	2.43052	0.286861		2217c	25.0896	3.50224		2220m	6.72524	0.938769		2217c	5.15773	1.34667		2220m	1.51832	0.39643		2217c	3.87727	1.56701		2220m	1.28901	0.520958		2217c	8.52098	1.39103		2220m	7.21808	1.17834		2217c
	2218c	121.101	0.984177		4781m	52.1542	0.423854		2218c	6.83704	0.806941		4781m	2.34464	0.276726		2218c	7.00156	0.97734		4781m	3.14458	0.438949		2218c	4.47358	1.16804		4781m	2.13514	0.557482		2218c	2.42329	0.979382		4781m	2.38685	0.964652		2218c	7.35444	1.2006		4781m	15.4157	2.51659		2218c
	2219c	171.499	1.39377		4782m	52.2283	0.424457		2219c	9.36927	1.10581		4782m	5.39636	0.636904		2219c	2.50633	0.349856		4782m	12.6343	1.76361		2219c	3.5911	0.937631		4782m	1.98904	0.519335		2219c	1.4269	0.576688		4782m	2.95402	1.19388		2219c	4.15335	0.678026		4782m	15.3397	2.50418		2219c
	4783c	123.745	1.00567		4994m	38.0727	0.309414		4783c	11.5912	1.36805		4994m	2.52405	0.297901		4783c	2.23916	0.312562		4994m	3.21278	0.448468		4783c	3.07268	0.802272		4994m	0.883032	0.230558		4783c	2.14835	0.868263		4994m	2.6368	1.06567		4783c	8.06664	1.31686		4994m	8.37402	1.36704		4783c
	4993c	119.638	0.972292		average	51.8368	0.421274		4993c	8.28564	0.977912		average	3.17389	0.374598		4993c	4.83233	0.674539		average	6.42922	0.897448		4993c	3.55348	0.927806		average	1.63138	0.425951		4993c	2.43121	0.982582		average	2.31667	0.93629		4993c	4.53662	0.740595		average	11.5869	1.89154		4993c
	4995c	68.2148	0.554378		stdev		0.0890435		4995c	7.80458	0.921135		stdev		0.175084		4995c	1.31434	0.183467		stdev		0.622827		4995c	3.13128	0.817572		stdev		0.147276		4995c	2.53883	1.02607		stdev		0.292345		4995c	4.12185	0.672884		stdev		0.718743		4995c
	average	123.047	1						average	8.47279	1						average	7.16389	1						average	3.82998	1						average	2.47431	1						average	6.12565	1						average
	stdev		0.269344						stdev		0.21118						stdev		1.25933						stdev		0.214429						stdev		0.322322						stdev		0.338086						stdev
		control	mutant							control	mutant							control	mutant							control	mutant							control	mutant							control	mutant
	average	1	0.421274						average	1	0.374598						average	1	0.897448						average	1	0.425951						average	1	0.93629						average	1	1.89154						average
	stdev	0.269344	0.0890435						stdev	0.21118	0.175084						stdev	1.25933	0.622827						stdev	0.214429	0.147276						stdev	0.322322	0.292345						stdev	0.338086	0.718743						stdev
[truncated: 11 more columns]

## Sheet: Figure 6 b
			Wild type 1 0511 2018		n=22																				Wild type 2 0511 2018		N=7					Wild type 3 2109 2018		N=21
	Low glucose	1	1.00462	0.993412	1.01058	0.995018	1.01127	1.01181	1.06129	1.03616	1.02566	1.02366	1.03035	1.02176	1.01702	1.01506	1.0118	1.01207	0.989252	1.02731	1.02705	1.02855	1.01517	1.02089	1.03314	1.044	1.01718	1.03167	1.02475	1.02968	1.0434	1.0007	1.00037	1.00768	0.983423	1.00771	0.993012	0.999728	1.00563	1.02461	0.978554	1.00005	1.00145	0.985189	0.987406	0.997118	1.00057	0.997642	0.999928
		2	0.992976	1.00331	0.995058	0.992941	1.01232	0.990557	1.04512	1.02413	1.01729	1.01189	0.990403	1.01765	1.01237	1.01086	1.00355	0.999952	0.98879	1.02246	0.996246	1.0165	1.00805	0.993485	1.01146	1.04655	1.01855	1.01982	0.997513	1.02167	1.0255	1.00293	0.992769	0.997726	0.983434	1.00314	0.990734	1.0129	0.998416	1.00663	0.998433	0.975023	1.00597	0.977838	1.00109	1.00717	0.994431	0.999839	0.991156
		3	1.00775	1.00094	0.990095	0.978026	1.01004	1.00826	1.03864	1.00972	1.00075	1.00086	1.00483	1.00144	1.00889	0.989795	1.01362	1.00069	0.982937	1.01634	0.996404	1.00822	1.00936	1.01853	1.00622	1.0231	0.998579	1.01711	0.989061	1.01139	1.01233	1.00383	0.998795	1.00267	0.986271	0.991563	0.991711	0.98602	0.98126	0.996313	1.00392	0.988476	1.01268	0.990853	0.983761	0.991205	1.01062	0.988529	0.986834
		4	0.997009	0.997772	1.00154	1.00172	1.01399	0.993932	1.00269	1.00219	0.998123	0.997518	0.999725	0.989538	1.00163	1.00743	1.00523	1.00806	0.989553	1.01504	1.01451	1.00582	1.00711	0.996656	0.985306	1.01	0.993244	0.99292	0.979336	0.996147	1.02121	0.998721	1.00004	0.992517	0.9915	0.989874	0.989948	0.991779	0.997373	0.99826	1.00061	1.00913	1.00998	0.987804	0.991224	1.00217	0.99524	1.00118	1.01018
		5	0.996272	0.995655	1.00111	0.997692	0.993011	0.980685	0.981176	0.99366	0.986948	0.99691	1.01838	0.993055	1.0038	1.00993	1.0083	0.992708	0.984001	1.00155	0.998659	1.00781	0.991387	0.985154	0.996243	0.997354	0.97745	0.995378	0.982692	0.994998	0.995447	0.996583	0.998527	0.994446	0.999675	1.00042	1.00853	0.992465	0.976767	0.99064	1.01143	0.997338	0.996007	0.998576	1.01069	0.998519	1.00023	0.996321	1.00375
		6	0.984089	0.995056	0.99844	1.01044	0.995715	0.994029	0.972929	0.987729	0.99217	0.994984	1.00196	1.00173	0.996984	0.996848	0.990268	0.992972	0.982609	0.983231	0.981171	0.995159	0.977002	0.999366	0.986338	0.982045	0.981555	0.98697	1.01733	0.990548	0.980998	1.00038	1.00378	0.997893	1.01017	1.00009	0.991297	1.00916	0.987454	0.992771	0.985042	0.986931	1.00085	1.0084	1.00582	1.01593	1.00948	1.00413	1.01059
		7	1.00913	0.99412	0.992601	1.00659	0.995624	1.01077	0.97782	0.985814	0.998118	0.989407	0.988405	0.989194	0.999091	0.991721	0.989752	1.00188	0.997007	0.984608	0.976579	0.987026	0.986472	0.994157	0.969861	0.980642	1.0074	0.995458	1.00015	0.986026	0.980287	0.997475	0.991543	1.00955	1.00927	1.00584	1.00378	1.01048	1.01299	0.98874	0.9965	0.986517	0.989007	1.01685	1.01054	0.987755	0.999698	1.00817	1.00283
		8	1.00019	1.01154	1.00086	0.993094	0.985391	1.00862	0.981458	0.99556	1.00226	0.994026	0.988625	1.00219	0.992259	0.988636	0.989401	0.991305	0.999796	0.985579	1.00427	0.975047	1.00264	0.988326	1.00316	0.979577	0.99038	0.986006	1.01385	0.996321	0.980592	1.0004	0.993937	0.997985	1.00147	0.998648	1.00692	0.990458	1.00764	0.994872	0.998815	1.01763	0.995072	1.00974	1.00215	1.0073	0.993693	0.996024	1.00819
		9	1.00959	1.01457	1.00317	1.01123	0.987138	0.995439	0.967787	0.984569	0.994216	0.997151	0.98666	0.986109	0.988668	0.990461	0.997902	1.00023	1	0.981959	1.00212	0.987356	1.00378	0.99602	0.999916	0.974067	1.00722	0.984082	0.97701	0.989508	0.98008	1.00007	1.00895	0.996576	1.00324	0.98991	1.0044	0.99903	1.01132	0.993212	1.01569	1.01046	0.989686	1.01556	0.998148	0.996297	0.986223	0.996526	0.990912
		10	0.998366	0.993622	1.00655	1.01325	0.995501	1.0059	0.971094	0.980474	0.984468	0.993592	0.990658	0.997333	0.979281	0.999263	0.990178	1.00013	1.00213	0.981926	1.00298	0.988522	0.999028	1.00742	1.00835	0.962667	1.00844	0.990582	1.0183	0.983712	0.980156	0.998904	1.0113	1.00295	1.03155	1.0128	1.01967	1.00798	1.02115	1.01396	1.011	1.02845	0.999301	1.0092	1.00917	0.996528	1.00981	1.01163	0.995645
	High glucose	11	1.13361	1.20516	1.02126	0.949905	1.11417	1.12331	0.954836	1.06962	1.10099	1.09499	1.2742	0.955195	1.00294	1.12074	1.05631	1.10025	1.07547	1.16557	1.03072	1.12233	1.02592	0.99358	1.15931	1.20111	1.05801	1.3937	1.185	1.0477	0.907297	0.969468	0.963316	1.04232	0.980743	0.959959	1.02018	1.06526	0.993246	1.02565	0.942364	1.05215	1.04338	0.994687	1.01663	1.10411	0.978722	1.14063	0.985905
		12	1.06829	1.14012	0.972821	1.00214	1.08016	1.06442	0.934132	1.03649	0.987786	1.02289	1.20534	0.918711	0.945313	1.05607	0.992015	1.03658	1.02008	1.09923	1.0226	1.06635	0.997537	0.99358	1.0866	1.17723	1.00766	1.28102	1.05778	1.06287	0.810403	0.89551	0.872385	0.935375	0.883004	0.87601	0.931409	0.943003	0.960893	0.95108	0.927885	0.938552	0.942584	0.935503	0.971298	1.00586	0.904825	1.04226	0.866514
		13	1.01281	1.06703	0.942736	0.951433	1.03483	1.0259	0.902909	0.997954	0.926005	0.9603	1.15776	0.88768	0.925589	0.979491	0.935631	0.960915	0.984157	1.07297	0.969344	1.0444	0.970788	0.968316	0.977384	1.09526	1.03096	1.33199	0.956114	0.995556	0.848873	0.869323	0.833754	0.918192	0.863643	0.814283	0.873437	0.881271	0.959661	0.905533	0.958813	0.972952	0.90424	0.917757	0.937301	1.00012	0.868038	0.973794	0.815281
		14	1.00976	1.03597	0.891542	0.903276	1.0327	1.0339	0.888991	0.979913	0.894298	0.932003	1.11963	0.830573	0.899477	0.967485	0.894824	0.921847	0.95219	1.05875	0.953356	1.0309	0.949454	0.948647	0.946889	1.07374	0.992255	1.23758	0.942019	0.954208	0.899803	0.854198	0.837352	0.904563	0.858159	0.794175	0.857361	0.837984	0.958665	0.899181	1.25751	0.946099	0.879743	0.904878	0.912682	0.987595	0.854618	0.957502	0.79807
		15	1.00391	1.02382	0.8774	0.890222	1.05081	1.02854	0.902022	0.966675	0.857437	0.925942	1.12567	0.847782	0.896198	0.969444	0.898401	0.918759	0.957077	1.05518	0.907029	1.02181	0.958928	0.943657	0.901622	1.08713	0.985163	1.22441	0.931573	0.936063	0.867473	2.1461	1.54238	0.883077	2.00092	0.821384	0.866283	0.920153	0.933743	0.989361	1.28659	0.913395	1.03725	1.33064	0.908028	1.93647	0.854935	0.945149	1.78578
		16	1.04222	1.04566	0.990445	1.33497	1.18332	1.03726	1.02737	0.955267	0.941427	0.922909	1.11532	0.98624	0.901011	0.961662	0.886099	0.915794	0.945188	1.06522	0.921125	1.00122	0.955992	0.944886	1.69947	1.47975	1.36619	1.97416	1.50784	1.26387	1.31121	2.20263	2.14956	0.872558	2.43035	2.16815	0.868133	2.07565	1.42487	1.92342	1.26912	1.50096	1.9777	1.6621	1.46557	1.94649	1.94429	1.953	1.91545
		17	1.50099	1.70464	0.993415	1.56988	1.30244	1.16858	1.17599	1.06221	1.66363	1.12837	1.51961	1.37251	1.09272	1.44158	0.904248	1.10875	0.948812	1.2827	1.22768	1.0609	0.976362	1.29576	1.74387	2.29851	1.37397	2.44877	1.59439	1.29048	1.57869	2.09281	2.15869	1.88737	2.33902	2.19759	2.055	2.13447	1.56822	1.90226	1.30619	1.84866	1.96476	1.65525	1.45853	1.92777	1.9615	1.97507	1.8766
		18	1.66398	1.77537	1.13053	1.60836	1.31533	1.41431	1.26444	1.08829	1.6688	1.41467	1.6622	1.42295	1.10902	1.6782	1.05807	1.53255	1.20879	1.34545	1.29242	1.20699	1.11646	1.42226	1.68664	2.30986	1.31518	2.3922	1.55223	1.28512	1.61144	2.07261	2.01936	1.91425	2.2044	2.27848	2.26554	2.11991	1.57008	1.85865	1.28701	1.86215	1.90314	1.6151	1.41977	1.86806	1.88842	1.92722	1.86076
		19	1.70743	1.85978	1.3399	1.67159	1.32629	1.45223	1.24511	1.07269	1.74505	1.4221	1.70224	1.42992	1.10916	1.75451	1.0986	1.5736	1.30734	1.33508	1.31481	1.19775	1.11713	1.43354	1.59863	2.29023	1.3183	2.26145	1.51901	1.27381	1.58905	2.14264	1.96423	1.8722	2.17378	2.16914	2.3891	2.26939	1.58378	1.88142	1.2874	1.83036	1.8124	1.59748	1.41439	1.84148	1.84989	1.94047	1.82682
		20	1.71924	1.86178	1.54254	1.77164	1.31977	1.45154	1.23151	1.07593	1.74047	1.42026	1.73845	1.41605	1.10276	1.92531	1.11271	1.53613	1.35016	1.34913	1.32659	1.18884	1.12583	1.50142	1.61512	2.28572	1.31088	2.28703	1.5385	1.27516	1.62535	2.13396	1.94517	1.80835	2.2188	2.17039	2.3745	2.23619	1.56662	1.8495	1.27681	1.83746	1.7553	1.60637	1.47461	1.8516	1.88904	1.95711	1.809
		21	1.76521	1.80869	1.48042	1.73841	1.34735	1.4231	1.23031	1.05987	1.76454	1.40175	1.61399	1.43099	1.11155	1.8909	1.11537	1.53474	1.38729	1.33985	1.2893	1.19102	1.11126	1.52707	1.59227	2.3701	1.34533	2.34927	1.54823	1.28066	1.61791	2.16758	1.98453	1.99234	2.21321	2.13207	2.15831	2.24585	1.59221	1.87036	1.39234	1.82221	1.88241	1.69207	1.43641	1.98807	1.95077	2.00121	1.88597
		22	1.78259	1.82013	1.64137	1.64428	1.35318	1.45583	1.21743	1.06084	1.70068	1.43019	1.6341	1.43551	1.119	1.89398	1.17789	1.47719	1.41815	1.32882	1.28229	1.21722	1.12458	1.54426	1.64074	2.34478	1.37536	2.51051	1.57596	1.29208	1.56393	2.20495	2.02606	2.01156	2.35233	2.17641	2.12506	2.56874	1.57262	1.93548	1.39557	1.98253	1.889	1.70937	1.48165	2.04825	1.93937	2.18276	1.89401
		23	1.8008	1.8347	1.66926	1.64409	1.41482	1.48554	1.21476	1.07347	1.69495	1.45326	1.6543	1.55899	1.12657	1.9546	1.18519	1.48801	1.41614	1.31514	1.29731	1.21285	1.1117	1.55417	1.76065	2.40021	1.3981	2.59647	1.62011	1.34939	1.582	2.24764	2.07552	2.03029	2.46662	2.21274	2.111	2.58338	1.59097	1.96595	1.37871	2.04099	1.94477	1.70506	1.49216	2.06264	2.0124	2.24105	2.10238
		24	1.83187	1.85197	1.77657	1.64367	1.43194	1.48465	1.22708	1.08481	1.73251	1.47173	1.63965	1.56331	1.14061	1.96727	1.19118	1.45915	1.47197	1.29641	1.35589	1.22418	1.11638	1.62695	1.77313	2.40148	1.38557	2.66287	1.69187	1.36035	1.84557	2.32838	2.12202	2.0607	2.53204	2.24677	2.06029	2.5872	1.64413	2.08108	1.33729	1.99685	2.00174	1.79269	1.51057	2.07348	2.0638	2.40984	2.11763
		25	1.84657	1.86705	1.74772	1.71413	1.45644	1.4428	1.21518	1.07657	1.75762	1.553	1.66074	1.56445	1.16252	1.98593	1.22058	1.59401	1.45915	1.2911	1.35338	1.2282	1.21067	1.60001	1.77343	2.44767	1.39559	2.67691	1.70028	1.39771	1.84557	2.29105	2.15208	2.1129	2.56447	2.30039	1.95098	2.58671	1.68381	2.09123	1.31354	1.99101	2.09553	1.77333	1.58887	2.10607	2.07466	2.40984	2.18931
		26	1.88585	1.8654	1.78839	1.76311	1.46104	1.49963	1.31686	1.08796	1.79532	1.56901	1.67942	1.59358	1.16356	1.98859	1.23432	1.61546	1.47509	1.29872	1.3672	1.24293	1.1956	1.7333	1.949	2.57005	1.3707	2.67487	1.7063	1.35869	1.87573	2.37165	2.1624	2.16148	2.50833	2.29277	1.55555	2.53658	1.76405	2.13152	1.31716	1.96231	2.1195	1.78556	1.58945	2.09572	2.13352	2.43126	2.20806
		27	1.88189	1.86649	1.81377	1.77489	1.52237	1.51923	1.32986	1.09057	1.78669	1.58093	1.70293	1.58679	1.15973	2.06475	1.25757	1.60501	1.49441	1.33927	1.4064	1.26383	1.22074	1.72183	1.9143	2.57169	1.36956	2.66915	1.73652	1.37314	1.83767	2.44239	2.19177	2.15083	2.48276	2.29334	1.47008	2.51117	1.71764	2.06403	1.30507	1.97085	2.09389	1.84058	1.56575	2.07278	2.13565	2.41223	2.23205
		28	1.8579	1.8531	1.80449	1.78506	1.50925	1.51164	1.30183	1.08876	1.80308	1.57381	1.73709	1.59143	1.17751	2.06555	1.26609	1.62308	1.54343	1.3544	1.38559	1.28605	1.20954	1.74385	1.95013	2.55003	1.40718	2.65301	1.76621	1.34802	1.84116	2.40273	2.19862	2.14022	2.48598	2.34353	1.48013	2.48278	1.73327	1.97064	1.29507	2.15173	2.06486	1.83282	1.60817	2.04812	2.12308	2.37603	2.19761
		29	1.8705	1.88034	1.76145	1.80705	1.52548	1.51524	1.31353	1.08744	1.8036	1.5585	1.7583	1.5557	1.17899	2.0399	1.27983	1.56728	1.54553	1.34312	1.4249	1.29315	1.19904	1.69594	1.91151	2.55395	1.40401	2.64191	1.73451	1.35187	1.81194	2.42911	2.1766	2.11942	2.42225	2.28992	2.1692	2.50914	1.71317	1.9546	1.29337	2.14538	2.1055	1.80366	1.60756	2.01628	2.10524	2.37488	2.16889
		30	1.86448	1.86429	1.73075	1.7675	1.52519	1.53887	1.32276	1.09199	1.81437	1.55363	1.77594	1.54094	1.17167	2.07155	1.27263	1.60708	1.55946	1.34833	1.44428	1.29028	1.18943	1.73459	1.91972	2.5408	1.3889	2.7129	1.74096	1.34329	1.78944	2.37297	2.17457	2.12825	2.40643	2.22924	2.49091	2.46453	1.72997	1.98032	1.28294	2.06759	2.07347	1.84461	1.53752	2.02545	1.96756	2.31241	2.13526
		31	1.84161	1.89274	1.75746	1.72042	1.50374	1.55947	1.31521	1.08275	2.11739	1.55948	1.74328	1.51493	1.16783	2.09614	1.33926	1.60735	1.59148	1.35578	1.44138	1.29604	1.18811	1.70228	1.91844	2.60228	1.37982	2.67093	2.03222	1.35936	1.76944	2.39575	2.15166	2.09697	2.35703	2.12265	2.28412	2.42761	1.71285	1.96496	1.30157	2.06602	2.04813	1.80703	1.52972	1.98238	2.18854	2.25815	2.10472
		32	1.85302	1.84686	1.54275	1.73802	1.51927	1.54943	1.33206	1.07563	2.12006	1.58665	1.7278	1.52014	1.16199	2.04896	1.3231	1.54499	1.60654	1.34932	1.47563	1.29625	1.19289	1.68811	1.8999	2.57939	1.38517	2.6757	1.98702	1.35519	1.75371	2.36912	2.13871	2.06596	2.37805	2.20591	1.79401	2.4202	1.72087	1.91647	1.30864	2.01422	2.05564	1.80965	1.45654	1.95218	2.1861	2.22166	2.13679
		33	1.83986	1.82691	1.81766	1.77224	1.50205	1.49443	1.35181	1.09939	2.08092	1.59512	1.67792	1.50712	1.17323	2.01956	1.31419	1.62555	1.58509	1.35277	1.44106	1.27491	1.17964	1.66905	1.8968	2.54992	1.35895	2.63812	2.01036	1.34287	1.73844	2.30189	2.11186	2.06009	2.39649	2.20759	1.70205	2.41038	1.70604	1.89153	1.28771	1.99041	2.03234	1.79941	1.38316	1.99241	2.15667	2.18572	2.1177
		34	1.81048	1.84879	1.75759	1.69858	1.51238	1.55285	1.31214	1.09104	2.03552	1.46147	1.66127	1.49921	1.17788	1.95492	1.31197	1.64464	1.59454	1.3398	1.39877	1.27554	1.17358	1.63343	1.85969	2.53144	1.36514	2.57755	1.99082	1.35717	1.69616	2.31165	2.09542	2.04286	2.32585	2.20192	1.65636	1.82496	1.69072	1.82804	1.29279	1.95719	2.04548	1.79229	1.3103	1.97959	2.11218	2.15705	2.09224
		35	1.82044	1.8077	1.51855	1.69825	1.51544	1.56483	1.31338	1.08486	2.02458	1.6478	1.65189	1.4589	1.17033	2.07379	1.30283	1.59045	1.59453	1.33278	1.38771	1.27622	1.17533	1.62866	1.86955	2.48874	1.37803	2.58645	1.97413	1.34542	1.68889	2.30042	2.0534	1.98579	2.31584	2.24718	1.6721	1.61361	1.65904	1.87825	1.28013	1.99515	2.02624	1.76793	1.28635	1.94214	2.09292	2.11159	2.11137
		36	1.80542	1.7775	1.49125	1.82156	1.52603	1.55503	1.36986	1.07748	1.99213	1.59118	1.51752	1.44164	1.11583	2.01853	1.27949	1.63754	1.56006	1.33668	1.38623	1.26904	1.16136	1.597	1.82443	2.49012	1.36652	2.48981	1.93291	1.35921	1.66216	2.26832	2.03685	1.98929	2.27472	2.23412	1.93016	1.58562	1.70021	1.88921	1.27648	2.09727	2.03578	1.74979	1.2443	1.94309	2.07026	2.13557	2.09328
		37	1.81501	1.79934	1.84497	1.77491	1.52041	1.33833	1.39647	1.07875	2.07281	1.49976	1.6909	1.44325	1.09143	2.02057	1.25651	1.54525	1.54059	1.32462	1.36443	1.27967	1.14293	1.53389	1.82327	2.5271	1.36086	2.5754	1.97231	1.34579	1.74034	2.27975	2.04488	1.97475	2.27371	2.09284	2.6667	2.75478	1.68435	1.86363	1.26851	2.01644	2.01164	1.74819	1.24331	1.90467	2.01308	2.12542	2.0179
		38	1.78077	1.77562	1.58099	1.75871	1.47349	1.58473	1.25997	1.03693	2.02387	1.64791	1.89186	1.3935	1.13588	1.95045	1.21883	1.56211	1.56734	1.3115	1.3536	1.26884	1.1552	1.63602	1.77967	2.5222	1.34292	2.49508	1.91047	1.34208	1.70373	2.32553	2.0392	1.94405	2.26394	2.08589	2.48626	2.65222	1.71497	1.84682	1.26832	1.91269	2.00654	1.71945	1.20841	1.85933	1.94758	2.11064	2.04521
		39	1.75831	1.67657	1.70093	1.79665	1.46586	1.56947	1.2678	1.04518	1.97596	1.45212	1.60797	1.45812	1.07977	1.97097	1.13418	1.63039	1.57287	1.30533	1.37931	1.28851	1.14328	1.61731	1.79386	2.49263	1.33194	2.51704	1.94359	1.32657	1.68683	2.27543	2.0231	1.94112	2.23597	2.10143	1.88502	2.05296	1.69177	1.83865	1.24504	1.93343	1.98165	1.70546	1.07704	1.83798	1.96084	2.08178	2.05163
		40	1.76775	1.78159	1.68051	1.83644	1.42961	1.38069	1.43983	1.04894	1.93586	1.63574	1.84283	1.3974	1.11312	2.10117	1.30506	1.64941	1.51401	1.3082	1.35204	1.24668	1.13913	1.53929	1.78108	2.47669	1.32051	2.45293	1.87017	1.29176	1.68924	2.29494	2.02053	1.95155	2.1732	2.08402	1.62891	1.63604	1.66815	1.85025	1.23935	1.82648	2.00693	1.69707	0.964588	1.81953	1.93846	2.10481	2.03109
	KCL	41	2.91943	2.21325	2.64687	2.11862	1.7494	2.248	1.5315	1.39467	2.45147	2.027	2.36668	2.2987	1.5533	2.32969	1.78152	2.02236	2.46986	1.65289	1.88082	1.60028	1.45283	2.26117	1.64037	2.3755	1.78337	3.38696	2.60853	1.50958	2.36662	2.99209	2.73819	2.72412	3.09371	3.00461	3.01435	3.14321	2.19064	2.38495	1.47568	2.6991	2.52895	2.05608	1.54736	2.60939	2.31199	3.18019	2.25725
		42	2.76978	2.08725	2.63417	1.99763	1.65965	2.157	1.47176	1.29096	2.32551	1.95384	2.33174	2.14282	1.47838	2.23518	1.73923	1.97275	2.40598	1.66302	1.82624	1.54779	1.39974	2.09665	1.93934	2.61868	1.78768	3.2854	2.42917	1.41499	2.35014	2.74594	2.39917	2.46406	2.69529	2.8767	2.88042	2.9397	2.0332	2.21837	1.3054	2.50251	2.21309	1.82741	1.26903	2.32291	1.89946	2.97613	1.94541
		43	2.70756	2.12987	2.7416	1.99423	1.61602	2.13128	1.45414	1.27707	2.37614	1.89516	2.38759	2.17063	1.43282	2.19525	1.68952	1.96602	2.40389	1.59371	1.81497	1.53183	1.38805	2.07615	1.835	2.60063	1.71578	2.99064	2.36669	1.46877	2.1667	2.56864	2.15997	2.31725	2.39936	2.64821	2.68391	2.6676	1.85945	2.07328	1.23219	2.36994	1.99765	1.67643	1.209	2.09197	1.69909	2.67159	1.81485
		44	2.66595	2.11511	2.61623	1.96093	1.57401	2.35241	1.43521	1.25511	2.43748	1.85291	2.35703	2.01394	1.41492	2.17781	1.66759	1.93224	2.49118	1.56029	1.75582	1.47853	1.32824	1.94929	1.84112	2.59124	1.65886	2.82993	2.24381	1.45374	2.10044	2.54944	2.04934	2.34465	2.37721	2.50931	2.60502	2.49923	1.76472	1.97348	1.32195	2.29914	1.91004	1.5721	1.2144	1.97353	1.75318	2.44616	1.74954
		45	2.66716	2.13159	2.53608	1.90334	1.60456	2.35928	1.45182	1.23136	2.37273	2.00028	2.3834	1.99707	1.34623	2.15719	1.65989	1.89995	2.3817	1.57375	1.71365	1.44704	1.33662	2.01306	1.75038	2.57403	1.62312	2.67574	2.18421	1.40677	2.00714	2.45885	1.99228	2.28328	2.31119	2.40725	2.48555	2.44117	1.8036	1.98805	1.30221	2.24096	1.85423	1.50714	1.19455	1.94446	1.70662	2.46505	1.75189
		46	2.73054	2.1823	2.60431	1.94323	1.61967	2.33685	1.45391	1.2422	2.40696	1.98411	2.4573	2.04682	1.3809	2.18314	1.66601	1.89382	2.37674	1.55524	1.76197	1.44862	1.38055	2.00933	1.70849	2.53549	1.62024	2.77907	2.17379	1.38893	1.96337	2.40161	2.04645	2.26857	2.22126	2.30377	2.53361	2.48982	1.78913	1.95923	1.30092	2.22284	1.80094	1.453	1.16732	1.98544	1.66338	2.43469	1.72531
		47	2.74978	2.18065	2.55105	2.0259	1.61079	2.41027	1.47352	1.24573	2.39591	2.01136	2.37948	2.03611	1.40126	2.2078	1.68588	1.89083	2.49774	1.5504	1.79027	1.42532	1.34014	1.96739	1.69748	2.49242	1.54232	2.73291	2.11535	1.35093	1.98246	2.38496	2.07534	2.20765	2.2642	2.26484	2.48546	2.43685	1.79705	1.89772	1.28861	2.26121	1.78859	1.46219	1.17351	1.97519	1.62994	2.43782	1.71624
		48	2.72428	2.19756	2.52663	1.98435	1.64057	2.34922	1.44853	1.23411	2.35564	2.04517	2.29226	1.9943	1.39342	2.21132	1.68684	1.9687	2.48254	1.55257	1.80333	1.44773	1.36618	2.04818	1.6789	2.51625	1.53265	2.68958	2.10081	1.35612	1.97972	2.36151	2.05337	2.18709	2.19225	2.1949	2.42751	2.40452	1.76969	1.90774	1.2011	2.25285	1.79761	1.43381	1.17872	1.95099	1.60562	2.43828	1.71415
		49	2.69771	2.18247	2.51626	1.97625	1.62807	2.37543	1.44131	1.22453	2.33192	2.04796	2.25697	1.99892	1.37982	2.18747	1.67046	1.97295	2.41843	1.54582	1.84301	1.43374	1.3561	2.01109	1.6813	2.50845	1.52467	2.69885	2.11485	1.33209	1.97839	2.34526	2.05188	2.17247	2.13915	2.21328	2.40127	2.46199	1.76265	1.92296	1.18865	2.23894	1.84039	1.46266	1.14701	1.89693	1.60048	2.38139	1.77796
		50	2.70235	2.17949	2.45976	1.9787	1.63065	2.42007	1.44177	1.20716	2.3461	2.04828	2.28312	1.99029	1.37773	2.17629	1.67351	1.9785	2.50025	1.55367	1.85888	1.41108	1.35201	1.97071	1.6793	2.55339	1.51969	2.61619	2.1106	1.3351	1.94236	2.34383	2.06679	2.18382	2.12568	2.16161	2.367	2.39776	1.76007	1.90193	1.18438	2.21909	1.80001	1.48692	1.12786	1.91947	1.58909	2.40112	1.76341
[truncated: 39 more columns]

## Sheet: Figure 6 d
	Time	control													4-OHT
	-5.01117	1.01608	1.00977	1.01633	1.02197	0.978603	0.997017	0.972487	0.982862	0.970907	0.995804	1.01201	1.01485	1.02127	1.01359	1.01221	1.0199	0.991523	0.999617	0.985222	0.987659	0.979805	1.01302	0.996443	0.990121	1.00994
	-4.928	1.02286	1.01343	1.00855	1.01696	0.983171	0.996965	0.979803	0.979704	0.971053	1.00759	1.03211	1.0112	1.04038	1.00221	1.01094	1.01017	0.98598	0.992517	0.981303	0.979299	0.978789	0.998363	0.998395	0.995918	1.01695
	-4.845	1.01564	1.01629	0.996212	1.01195	0.980463	1.0095	0.975493	0.961187	0.970607	1.01919	1.00862	1.00955	0.956644	0.998661	1.02619	1.01477	0.986023	0.999097	0.974291	0.986816	0.979685	0.99625	0.991454	0.997104	0.998364
	-4.76183	1.0257	1.01412	0.999692	1.02396	0.992683	0.99765	0.979215	0.96903	0.972021	1.01668	1.01132	1.01121	1.0136	1.00899	1.02103	1.02585	0.983751	0.995239	0.979507	0.974569	0.97667	0.999843	0.994794	1.00079	1.00349
	-4.679	1.01001	1.009	1.01794	1.02713	0.993966	1.00255	0.970849	0.974907	0.966857	1.02851	1.02737	1.02498	1.00317	1.00405	1.00393	1.01317	0.99098	0.996402	0.977644	0.986229	0.977998	1.00335	0.995992	0.995273	0.995062
	-4.596	1.01447	1.01831	1.0318	1.02182	0.978188	0.990293	0.977658	0.969324	0.970567	0.99401	1.00636	1.03309	1.0076	1.02611	1.01645	1.00195	0.985891	0.992241	0.977374	0.989968	0.981722	1.00205	0.993796	1.00761	0.976024
	-4.51317	1.01917	1.01704	1.01635	1.00588	0.980927	0.995638	0.97439	0.976462	0.974731	1.0166	1.00808	1.01959	1.01093	1.01035	1.00501	0.99848	0.980288	0.990871	0.986008	0.983741	0.989334	1.00016	0.996793	0.982994	0.961442
	-4.43017	1.01622	1.0169	1.01487	1.01234	0.970706	0.991231	0.972874	0.975945	0.966138	1.00057	1.01136	1.0204	1.04217	0.994377	1.00473	0.993915	0.987399	0.990391	0.983813	0.975939	0.97725	1.0016	0.999137	0.986928	0.961136
	-4.347	1.02123	1.02164	1.01113	1.00439	0.964667	0.986043	0.975856	0.980262	0.95858	1.01257	1.00952	1.06485	0.980257	1.00619	1.0147	0.986844	0.986333	0.984631	0.980511	0.978962	0.984615	1.0133	1.00368	1.00572	0.998677
	-4.26383	1.02039	1.01502	1.02148	1.00962	0.98323	0.976527	0.978423	0.976266	0.97481	1.0111	1.03232	1.01693	1.00531	1.01371	1.00927	0.994643	0.98315	0.994722	0.989166	0.981499	0.98341	0.996563	1.01086	0.993214	1.01122
	-4.18083	1.00919	1.0062	1.00837	1.01145	0.970166	0.981684	0.969779	0.976935	0.964426	1.01373	1.0007	1.0438	1.01571	1.00536	1.00833	0.989997	0.984413	0.981558	0.976395	0.976608	0.979397	1.00713	1.01027	0.98635	1.00312
	-4.098	1.00758	1.01129	1.01417	1.00404	0.951115	0.973384	0.967545	0.969627	0.960444	1.02418	1.01392	1.04849	0.996408	0.999553	1.01958	1.00344	0.989192	0.989984	0.980619	0.984622	0.981931	0.998544	1.00497	1.02141	0.976024
	-4.015	1.0168	1.01108	1.00595	1.00419	0.95921	0.973812	0.965788	0.973356	0.950673	0.994417	0.953326	0.974801	1.016	1.00519	1.01885	0.997016	0.991568	0.985258	0.978133	0.981738	0.977642	0.997685	1.00621	0.985348	0.968681
	-3.93183	1.00916	1.01722	1.01151	1.02006	0.943672	0.991665	0.964754	0.96912	0.952069	0.991174	0.962311	1.00226	1.01741	1.0076	1.00379	1.00483	0.985611	0.981178	0.978075	0.980377	0.980963	1.01527	1.00328	0.991161	0.985858
	-3.849	1.00807	1.02456	1.02285	1.00862	0.955628	0.974041	0.96404	0.976204	0.955451	0.992289	0.964482	1.05277	1.01262	0.99774	1.01857	0.993864	0.972711	0.978819	0.986404	0.971854	0.980485	1.00239	1.00581	1.00711	0.994663
	-3.76583	1.00575	1.01622	1.02516	1.00059	0.945661	0.972142	0.967262	0.969647	0.964167	0.996896	0.99011	1.07508	1.01956	0.974747	0.999127	1.00164	0.981132	0.975755	0.980621	0.981805	0.984592	0.996103	1.00896	0.998402	0.986847
	-3.68283	1.0102	1.02999	1.01974	1.01248	0.952824	0.968057	0.962189	0.957981	0.950085	0.98203	0.987413	1.08847	0.995598	0.9961	1.00377	0.992847	0.979254	0.980126	0.97237	0.974772	0.97477	1.00042	0.996656	1.02167	0.977701
	-3.6	1.01635	1.01723	1.02815	1.00757	0.937831	0.965371	0.961095	0.965398	0.94911	1.00192	0.977938	1.0958	0.99144	0.990979	0.999771	0.994867	0.979113	0.984554	0.98208	0.972499	0.972438	1.00784	1.0162	1.00891	0.992978
	-3.517	1.00823	1.0329	1.03391	1.01258	0.947221	0.964895	0.955479	0.976165	0.956492	0.958236	0.982863	1.06561	0.990454	0.993522	0.994534	0.985078	0.96627	0.977981	0.990754	0.974332	0.975354	1.0145	1.01113	1.02002	0.990023
	-3.43383	1.01595	1.02641	1.03207	1.00256	0.943636	0.965033	0.965282	0.97427	0.948174	0.977587	0.98349	1.08626	0.993248	0.980304	1.00948	0.999525	0.965818	0.982688	0.988897	0.974016	0.979739	1.00695	1.00549	0.984548	0.978601
	-3.35083	1.01141	1.02526	1.01805	1.00929	0.937295	0.965276	0.966395	0.962363	0.951966	0.995001	0.976107	1.10974	1.06372	0.97728	1.01034	0.991736	0.964273	0.971183	0.992408	0.970744	0.980604	1.00789	1.00412	1.00228	0.977772
	-3.268	1.02478	1.02859	1.02841	1.00489	0.937691	0.949673	0.959069	0.968174	0.952404	0.962985	0.983448	1.05114	1.00128	0.971673	0.990402	1.00554	0.960507	0.97744	0.998041	0.974749	0.980527	1.00346	1.00134	0.991051	0.988149
	-3.18483	1.01292	1.03124	1.02171	1.00874	0.940716	0.949812	0.954157	0.978451	0.953156	0.969493	0.960204	1.05742	1.01184	0.984555	1.0008	0.998219	0.964148	0.980233	0.99013	0.979144	0.977567	1.00889	1.00293	0.981484	0.984943
	-3.10183	1.03135	1.02335	1.02652	1.01097	0.930162	0.947497	0.958064	0.961382	0.943218	0.933548	0.937407	1.0135	1.04839	0.986156	1.01247	0.996499	0.954649	0.979339	1.00359	0.981802	0.983791	1.0104	1.00476	0.987866	0.990255
	-3.019	1.01296	1.03925	1.03401	1.00139	0.927882	0.946198	0.966196	0.972888	0.940774	0.921775	0.934416	0.992185	0.993764	0.969127	1.0045	0.995717	0.954734	0.972293	1.01186	0.973989	0.981471	1.01273	1.00545	0.994003	1.01446
	-2.93583	1.00928	1.0321	1.03907	0.9944	0.904603	0.935373	0.955652	0.957981	0.95927	0.925833	0.948668	0.969026	1.00145	0.970265	0.990546	0.996075	0.949198	0.968994	1.00701	0.980925	0.98391	1.00924	1.00803	0.985022	0.982122
	-2.85283	1.02094	1.03644	1.04203	1.00661	0.928172	0.947979	0.955684	0.953492	0.948896	0.918958	0.955235	0.964348	1.00377	0.975403	1.01202	1.00937	0.950685	0.972171	1.00494	0.979809	0.983985	1.00546	1.0133	0.982272	0.976543
	-2.76967	1.01588	1.03679	1.04414	1.01592	0.908412	0.934517	0.946664	0.966156	0.953414	0.920307	0.956794	0.963162	1.00161	0.990388	1.0213	1.00113	0.94321	0.965235	1.00109	0.970491	0.976763	1.00296	1.01328	0.973115	0.994236
	-2.68683	1.02363	1.04526	1.04353	1.01218	0.916092	0.928919	0.951777	0.959595	0.940697	0.919829	0.953501	0.969998	1.0244	1.00425	1.01264	0.998614	0.94497	0.969495	1.00834	0.972588	0.980517	1.0076	1.00532	0.969256	0.978076
	-2.60383	1.01373	1.04252	1.04661	1.01615	0.907141	0.950412	0.949404	0.972065	0.954668	0.94294	0.949171	0.955507	0.993822	0.976389	1.0089	0.98534	0.953623	0.967754	1.01444	0.972322	0.985765	1.01377	1.01165	0.974065	0.991466
	-2.52067	1.01894	1.03433	1.04298	1.01344	0.914268	0.936287	0.954563	0.950563	0.954136	0.918581	0.948252	0.966464	1.00638	0.978313	1.00581	0.968952	0.942507	0.963351	1.01068	0.972915	0.982113	1.01424	1.00652	0.965019	0.979589
	-2.43767	1.03487	1.04303	1.0303	1.02615	0.920569	0.947256	0.946643	0.965582	0.955636	0.917402	0.954205	0.968403	0.974741	0.995514	1.02247	0.981291	0.952418	0.969479	1.01069	0.979404	0.982503	1.00057	1.01928	0.983372	0.986746
	-2.35483	1.02539	1.04091	1.04563	1.01837	0.923432	0.947688	0.950958	0.969069	0.951858	0.917643	0.948351	0.9507	0.972836	0.973787	1.00286	0.979912	0.955388	0.968554	1.00247	0.982209	0.979325	1.00543	0.996138	0.957464	0.971935
	-2.27167	1.02631	1.05151	1.04865	1.02111	0.944196	0.95616	0.94479	0.959234	0.944768	0.921279	0.94137	0.950356	0.954048	0.967712	1.01751	1.00133	0.952211	0.964738	1.01192	0.973557	0.977271	1.0127	1.00207	0.974797	0.975146
	-2.18867	1.02828	1.04281	1.05714	1.02807	0.922215	0.953118	0.950116	0.969307	0.940338	0.911085	0.935323	0.974274	0.971845	0.972913	1.0116	0.997593	0.950784	0.970168	1.00544	0.976053	0.978399	1.00747	1.00361	0.969781	0.998146
	-2.10583	1.03332	1.04451	1.05357	1.03164	0.925218	0.947414	0.942836	0.968357	0.937474	0.92435	0.935551	0.942911	0.998681	0.967202	1.00836	0.997151	0.951276	0.980204	0.999961	0.972231	0.977304	1.00923	1.00107	0.951885	0.995128
	-2.02267	1.03921	1.04579	1.04588	1.03784	0.932434	0.95511	0.944813	0.963223	0.938272	0.918895	0.935594	0.955739	1.01422	0.990604	1.00948	0.996822	0.958383	0.980896	1.0026	0.9727	0.974626	1.00438	1.00667	0.972443	0.975542
	-1.93967	1.03081	1.05198	1.03527	1.03546	0.920405	0.951011	0.945142	0.955232	0.939976	0.937602	0.93688	0.946939	1.00002	0.985387	1.0137	0.992701	0.963826	0.975425	1.00616	0.9777	0.973025	1.00546	0.994126	0.95262	1.00747
	-1.85683	1.03017	1.05206	1.04432	1.03148	0.934719	0.955585	0.945446	0.959466	0.934017	0.91752	0.925515	0.960769	0.99406	0.979013	0.994555	0.998931	0.96347	0.982084	0.99048	0.972384	0.973893	1.01161	1.00623	0.963404	0.975902
	-1.77383	1.04672	1.05787	1.05663	1.03709	0.939454	0.960123	0.94457	0.958654	0.942434	0.924548	0.945251	0.93718	0.963378	0.980866	1.01746	0.992307	0.950629	0.980054	0.99255	0.971225	0.977255	1.00087	1.00042	0.979874	0.993639
	-1.69067	1.06414	1.05934	1.0541	1.05733	0.930612	0.961869	0.943882	0.962333	0.932957	0.90955	0.913428	0.938805	0.97961	0.973739	1.02724	0.989467	0.956574	0.96859	0.992293	0.966149	0.97653	1.01133	1.00154	0.993872	1.01058
	-1.60767	1.05143	1.06837	1.05451	1.0373	0.937027	0.966481	0.937966	0.964327	0.942145	0.928348	0.929357	0.945098	1.01112	0.977771	1.00631	1.00474	0.961335	0.963847	0.994379	0.965228	0.974214	1.01042	1.00991	0.970441	0.976668
	-1.52483	1.04866	1.04624	1.05983	1.04279	0.916289	0.962515	0.935548	0.965789	0.938821	0.913905	0.900257	0.948323	1.01896	0.962615	1.04012	0.994663	0.961473	0.974285	0.989439	0.97559	0.971116	1.00607	1.00022	0.975093	0.980763
	-1.44183	1.04308	1.06028	1.05997	1.04133	0.930312	0.961365	0.943525	0.948187	0.933251	0.931219	0.93944	0.941598	1.00851	0.986899	1.0279	0.994387	0.965003	0.965219	0.986206	0.971309	0.971022	1.00721	1.01402	0.976282	0.974727
	-1.35867	1.04317	1.07033	1.0402	1.04349	0.938011	0.972397	0.945808	0.951525	0.932621	0.923145	0.927716	0.976	1.0092	0.991875	1.03991	1.00198	0.96254	0.968593	0.98897	0.9699	0.97347	1.00472	1.00988	0.987129	0.972049
	-1.27583	1.0501	1.05234	1.04974	1.03944	0.925541	0.970738	0.938153	0.960918	0.938591	0.917571	0.948334	0.942646	1.0224	0.980339	1.00927	1.01084	0.962567	0.97171	0.987744	0.965443	0.979723	1.009	1.00348	0.987622	0.985741
	-1.19267	1.03122	1.05138	1.0538	1.03662	0.923486	0.962003	0.93509	0.955424	0.934757	0.912785	0.917661	0.972423	0.974597	0.984061	1.04132	1.01766	0.968272	0.967962	0.977166	0.970999	0.974358	1.00799	1.01146	0.982406	0.966791
	-1.10967	1.03818	1.06595	1.04983	1.041	0.933308	0.964286	0.927679	0.952081	0.928795	0.921272	0.925938	0.928846	0.98913	0.973863	1.00329	1.01531	0.961097	0.970693	0.977954	0.962918	0.978356	1.00751	1.01029	0.980343	0.995085
	-1.0265	1.03306	1.06886	1.05795	1.03617	0.937169	0.963297	0.927166	0.948834	0.935175	0.929379	0.923721	0.96107	1.01275	0.997251	1.00037	1.00151	0.96125	0.973154	0.983455	0.969581	0.970208	1.01603	1.01051	0.98403	1.00067
	-0.9435	1.03571	1.06159	1.06029	1.04653	0.922364	0.955223	0.923924	0.959375	0.932919	0.920345	0.929142	0.965821	0.992112	0.979885	1.00526	1.01065	0.969272	0.97552	0.977031	0.970266	0.972636	1.01986	1.01483	1.02509	0.973764
	-0.86067	1.05423	1.06597	1.05139	1.05299	0.914354	0.966046	0.935964	0.954826	0.936608	0.923462	0.922002	0.961039	0.989547	0.998358	1.01128	1.00323	0.965826	0.970373	0.967506	0.971958	0.971273	1.02129	1.0212	0.981672	0.998066
	-0.77767	1.03556	1.0636	1.04732	1.06005	0.933544	0.967087	0.92509	0.957692	0.9317	0.915722	0.898643	0.967406	1.01032	1.0101	1.01362	1.01838	0.962483	0.973767	0.980993	0.96497	0.975878	1.02928	1.02367	0.980439	0.962049
	-0.6945	1.0397	1.07578	1.0539	1.04811	0.924732	0.964458	0.925361	0.951647	0.934147	0.915853	0.909478	0.938394	0.979532	1.01655	1.00767	1.01613	0.965395	0.976941	0.979162	0.968485	0.974764	1.02146	1.00333	0.993892	0.992548
	-0.61167	1.04541	1.07168	1.05781	1.05207	0.907319	0.957128	0.921542	0.950321	0.93686	0.928761	0.917802	0.972186	0.97196	1.00048	1.0063	1.00496	0.959749	0.976808	0.981864	0.961707	0.979744	1.03379	1.01217	0.98435	0.990271
	-0.52867	1.04768	1.07442	1.0681	1.05248	0.920787	0.977575	0.928634	0.95221	0.920473	0.911286	0.936437	0.931678	0.937777	0.990767	1.04543	1.01848	0.969807	0.979523	0.981685	0.966454	0.983103	1.02783	1.02083	0.982701	0.995208
	-0.4455	1.04126	1.06989	1.06769	1.05255	0.926605	0.956482	0.926693	0.952142	0.931527	0.91899	0.922584	0.954586	0.990015	0.997714	1.07009	1.04819	0.965109	0.975025	0.985006	0.971354	0.981132	1.03064	1.01833	0.971587	0.996015
	-0.36267	1.04264	1.07295	1.06912	1.05124	0.906662	0.966747	0.924821	0.951002	0.931716	0.907358	0.890509	0.936602	0.956953	1.00347	1.05814	1.02343	0.970747	0.97407	0.981	0.961881	0.975805	1.02631	1.00642	0.988013	0.987835
	-0.27783	1.04622	1.07716	1.05649	1.04958	0.913007	0.962682	0.918498	0.946627	0.933012	0.886747	0.901772	0.964557	0.94881	0.98252	1.05445	1.03393	0.972439	0.974339	0.983489	0.971808	0.979632	1.02846	1.01382	0.978252	0.963131
	-0.1965	1.05694	1.08737	1.06634	1.06396	0.922651	0.959217	0.918195	0.949777	0.932202	0.928871	0.894934	0.903369	0.987632	0.987398	1.03551	1.01786	0.961479	0.970655	0.990921	0.96635	0.977166	1.03388	1.01125	0.961354	0.990603
	-0.1135	1.05038	1.07334	1.0704	1.06275	0.91601	0.970068	0.921638	0.952583	0.931046	0.910856	0.876406	0.924449	0.95488	0.972018	1.03198	1.00486	0.978687	0.985681	0.977222	0.965748	0.984926	1.04334	1.01822	0.963686	0.979605
	-0.03067	1.05997	1.08768	1.05351	1.05012	0.917484	0.953883	0.931068	0.952334	0.941687	0.893149	0.853206	0.942575	0.957501	0.962585	0.996671	0.998888	0.973541	0.981102	0.976169	0.969194	0.978175	1.02456	0.998008	0.983241	0.99212
	0.0525	1.0639	1.08325	1.07494	1.05815	0.919515	0.967031	0.932363	0.955486	0.928178	0.893498	0.880521	0.921278	0.963351	0.965405	0.961681	1.00148	0.971411	0.980583	0.984885	0.964461	0.96837	1.0152	0.99552	0.965006	0.988724
	0.1355	1.05451	1.08528	1.07372	1.05276	0.926198	0.957675	0.923548	0.96397	0.931393	0.867642	0.887549	0.942166	0.927736	0.988961	0.935709	0.994984	0.977264	0.987147	0.987155	0.970817	0.970377	1.00859	0.999	0.938883	0.979631
	0.218333	1.05293	1.07731	1.06022	1.05628	0.914396	0.962746	0.925516	0.963481	0.922019	0.891626	0.868655	0.947462	0.941043	0.989562	0.916943	1.00669	0.968793	0.985949	0.989311	0.968297	0.973325	0.999383	0.980511	0.948955	0.955157
	0.3015	1.03714	1.08784	1.06009	1.05138	0.917936	0.97121	0.915709	0.958831	0.924632	0.871639	0.861785	0.92426	0.913464	1.00404	0.949739	1.02271	0.956489	0.984141	0.994322	0.961165	0.976728	0.979452	0.96822	0.958927	0.942293
	0.3845	1.05105	1.09257	1.05287	1.03182	0.930964	0.964278	0.929042	0.946974	0.927195	0.873328	0.879894	0.892398	0.886446	1.01992	0.972723	1.01816	0.956241	0.977867	0.986021	0.966749	0.972828	0.958941	0.952095	0.942067	0.960947
	0.467667	1.03367	1.07726	1.05278	1.02778	0.935544	0.955236	0.923194	0.956687	0.928932	0.88048	0.858163	0.898446	0.932201	0.99627	0.999832	1.03664	0.930437	0.975023	0.983156	0.968775	0.980563	0.95038	0.950225	0.931587	0.963886
	0.5505	1.03255	1.0587	1.04517	1.03337	0.929028	0.961653	0.916697	0.954201	0.921672	0.842198	0.827787	0.881437	0.893341	0.991798	0.979792	1.03192	0.916033	0.958517	0.970038	0.962737	0.978759	0.937631	0.931464	0.91932	0.949705
	0.6335	1.03095	1.05259	1.03945	1.02219	0.927087	0.977675	0.910241	0.95447	0.912117	0.856349	0.824014	0.861474	0.857142	0.96205	0.946194	0.989241	0.917203	0.946655	0.973355	0.962021	0.975294	0.914939	0.919151	0.900294	0.963768
	0.7165	1.01697	1.05981	1.03865	1.02229	0.926398	0.955677	0.908299	0.952915	0.917972	0.819658	0.833212	0.864481	0.904775	0.939437	0.927777	0.964499	0.909359	0.94827	0.972633	0.964789	0.972929	0.892736	0.898541	0.893253	0.93144
	0.799667	1.01408	1.05377	1.03405	1.00651	0.905131	0.975177	0.905252	0.955963	0.912864	0.824292	0.821241	0.838903	0.8811	0.895044	0.916245	0.93783	0.914411	0.944736	0.970322	0.956577	0.967925	0.882639	0.895339	0.879082	0.94862
	0.8825	1.0159	1.04859	1.03014	1.00074	0.925987	0.950259	0.906422	0.95627	0.906971	0.813053	0.796748	0.835612	0.886724	0.895828	0.883202	0.946535	0.913582	0.946151	0.9673	0.955539	0.964803	0.873387	0.882779	0.869246	0.923016
	0.9655	1.00879	1.04183	1.01947	1.00062	0.908106	0.958967	0.903571	0.957472	0.898956	0.788653	0.821897	0.855117	0.846418	0.902859	0.885364	0.915752	0.914177	0.933886	0.97155	0.95189	0.963972	0.861245	0.867578	0.843091	0.914169
	1.04867	0.99491	1.03374	1.00799	0.985678	0.912211	0.951574	0.892837	0.96821	0.89527	0.763487	0.778385	0.830352	0.82092	0.89869	0.876809	0.911635	0.916849	0.933506	0.9827	0.950953	0.956009	0.920786	0.853235	0.845693	0.897433
	1.1315	0.979497	1.01902	0.971877	0.967462	0.916148	0.951673	0.902046	0.946229	0.90078	0.754999	0.790806	0.821011	0.801905	0.877442	0.862573	0.926826	0.908335	0.930375	0.9895	0.939073	0.951103	0.968257	0.844794	0.841489	0.918212
	1.21467	0.980118	1.01116	0.9487	0.946113	0.897277	0.944358	0.893731	0.952307	0.89408	0.763913	0.78007	0.804334	0.792803	0.877931	0.849874	0.907478	0.907992	0.930279	0.983507	0.940889	0.946969	0.967762	0.838057	0.793149	0.889957
	1.29733	0.955385	0.977975	0.929646	0.919182	0.896189	0.920748	0.893555	0.95563	0.885601	0.765563	0.772652	0.789034	0.748829	0.85701	0.834818	0.913456	0.902293	0.911925	0.966435	0.94001	0.944132	0.997912	0.835715	0.783526	0.87293
	1.3805	0.94895	0.954363	0.901622	0.914493	0.890734	0.933513	0.896219	0.946519	0.879431	0.912285	0.757287	0.806527	0.81017	0.85602	0.837433	0.904589	0.88926	0.904994	0.965713	0.926932	0.928644	1.04352	0.817402	0.814224	0.875406
	1.4635	0.931261	0.94008	0.887866	0.879491	0.895273	0.918719	0.881364	0.94182	0.885251	1.21314	0.92998	0.864259	0.797948	0.878855	0.777502	0.890749	0.882206	0.892053	0.969096	0.914729	0.921629	1.08577	0.814929	0.762721	0.85569
	1.54667	0.912019	0.924378	0.867409	0.861327	0.884024	0.913072	0.884079	0.941989	0.864529	1.50608	0.910574	0.951628	0.790838	0.853714	0.778394	0.897772	0.87232	0.881077	0.958361	0.898224	0.91362	1.13976	0.803969	0.765232	0.829206
	1.62967	0.884805	0.899847	0.845677	0.851246	0.885226	0.908803	0.885928	0.938085	0.863311	1.78704	1.30625	1.09438	0.771013	0.855982	0.752301	0.89432	0.860255	0.875411	0.945179	0.888125	0.902976	1.21822	0.802322	0.770638	0.869376
	1.7125	0.878414	0.889981	0.836934	0.829706	0.875819	0.90165	0.864585	0.931766	0.85229	2.04577	1.51448	1.3521	0.724737	0.832841	0.769993	0.894507	0.851249	0.86943	0.943292	0.882419	0.89615	1.23535	0.803467	0.764219	0.832971
	1.79567	0.85386	0.87441	0.828645	0.813836	0.877681	0.897449	0.870213	0.930072	0.85254	2.36171	1.89437	1.68694	0.751453	0.829795	0.741266	0.897848	0.840207	0.861181	0.933008	0.873784	0.89292	1.32528	0.79643	0.775449	0.819291
	1.87867	0.840444	0.853816	0.818474	0.795239	0.879932	0.907909	0.869715	0.931721	0.832195	2.52548	2.10571	1.75755	0.754501	0.817719	0.737124	0.885523	0.823406	0.860541	0.92406	0.863376	0.880235	1.37184	0.796757	0.772727	0.811879
	1.9615	0.828208	0.834659	0.798857	0.798556	0.876113	0.896343	0.878152	0.930036	0.81897	2.6638	2.24275	1.87158	0.750592	0.82413	0.741817	0.883231	0.80939	0.848638	0.915773	0.849603	0.872753	1.51504	0.809937	0.761808	0.810649
	2.04467	0.804616	0.838436	0.798131	0.786162	0.867855	0.88892	0.872921	0.908461	0.814867	2.7539	2.28287	2.07405	0.751723	0.91195	0.752574	0.897187	0.795022	0.861912	0.9032	0.841643	0.865331	1.63947	0.817542	0.734568	0.795735
	2.12767	0.80299	0.819184	0.788626	0.785869	0.863645	0.879771	0.896363	0.903125	0.810027	2.74217	2.38234	2.1563	0.746845	0.92475	0.752988	0.899099	0.788115	0.865197	0.887283	0.836106	0.857606	1.71022	0.82881	0.952659	0.795475
	2.21083	0.78919	0.805262	0.776638	0.786671	0.865914	0.866873	0.93949	0.903166	0.809235	2.80392	2.42701	2.39102	0.715659	0.955027	0.761024	0.8832	0.786858	0.887542	0.874163	0.851781	0.886657	1.76995	1.03271	0.939245	0.902653
	2.29383	0.787201	0.810943	0.767429	0.786508	0.844952	0.86515	0.964885	0.896845	0.789259	2.81539	2.44696	2.28487	0.762413	0.925982	0.731377	0.84176	0.783048	0.897007	0.874527	0.877295	0.949806	1.85401	1.08615	1.02663	0.970751
	2.37667	0.775007	0.787189	0.77456	0.787075	0.84964	0.850753	1.066	0.886294	0.793466	2.85255	2.5363	2.32012	0.806825	1.06296	0.750088	0.844059	0.77503	0.956372	0.872088	0.835184	1.20014	1.89952	1.19173	1.1132	1.22589
	2.45967	0.765836	0.779425	0.769497	0.776281	0.858194	0.883554	1.17962	0.870365	0.812319	2.93141	2.5903	2.42999	0.78777	1.41889	0.722653	0.827002	0.78393	0.989246	0.868114	0.864075	1.15196	1.89274	1.26967	1.19769	1.32828
	2.54283	0.764718	0.772096	0.764743	0.775566	0.838457	0.881969	1.32887	0.870541	0.827256	2.91962	2.55479	2.39384	0.863738	1.52751	0.698889	0.777747	0.805363	1.04194	0.879101	1.04708	1.23659	1.94916	1.39656	1.53527	1.4761
	2.62567	0.756836	0.776884	0.763661	0.774229	0.871491	0.914008	1.46414	0.863142	0.89156	2.91617	2.58116	2.23504	0.879435	1.66907	0.696731	0.776278	0.853742	1.20757	0.875274	1.46372	1.36727	1.97131	1.50547	1.31975	1.48314
	2.70883	0.78891	0.761276	0.762242	0.76776	0.868594	0.959075	1.65151	0.846039	1.07297	2.95375	2.55433	2.28577	0.976465	1.88247	0.713621	0.762257	0.959271	1.35717	0.880829	1.73181	1.54091	1.9162	1.61762	1.51496	1.58786
	2.79183	0.773178	0.770313	0.768928	0.774211	0.892823	1.04888	1.81305	0.851045	1.19869	2.9655	2.5008	2.33653	1.11682	1.88307	0.672669	0.777225	0.847872	1.33579	0.957616	1.81618	1.71449	2.02616	1.73375	1.59271	1.59879
	2.87467	0.77278	0.764372	0.76032	0.775216	0.901221	1.12507	2.00948	0.847117	1.28978	3.03602	2.55558	2.36136	1.41091	1.78919	0.685206	0.843546	0.940123	1.49518	0.945346	1.98674	1.66269	1.97676	1.88342	1.7111	1.69447
	2.95767	1.09417	0.758512	0.779857	0.776036	1.02084	1.23671	2.08007	0.880941	1.51307	2.91557	2.55024	2.39471	1.64098	1.82606	0.647642	0.85842	1.11642	1.76748	0.989686	1.98504	1.81761	1.98911	1.97363	1.97573	1.95961
	3.04083	1.6121	0.754066	0.763169	0.771634	1.19163	1.38652	2.22149	0.917756	1.69216	2.87859	2.55904	2.31024	1.81166	1.78785	0.656826	0.908466	1.34822	1.85277	0.954105	2.15783	1.95902	2.01377	2.1118	1.72169	2.02522
	3.12383	2.44786	0.758272	1.33373	0.775762	1.31841	1.52968	2.26279	0.888017	1.88739	2.86152	2.60543	2.31316	2.06722	1.92625	0.634311	0.885425	1.28249	2.05888	1.19375	2.22817	2.12348	2.03988	2.23083	1.84044	1.81767
	3.20667	2.49532	0.763773	1.75535	0.778209	1.48915	1.66176	2.38715	0.861553	2.0454	2.92552	2.55558	2.24379	2.27122	1.95795	0.639663	0.935489	1.60766	2.13565	1.23643	2.32558	2.17331	2.08386	2.30113	1.96819	1.85191
	3.28967	2.37004	0.906677	2.1009	0.924618	1.64682	1.93518	2.49008	0.870227	2.26871	2.89107	2.49377	2.22702	2.41555	1.99761	0.646322	1.18834	1.77074	2.21426	1.49379	2.42562	2.19682	2.07995	2.34621	1.92792	1.96594
	3.37283	2.47152	0.800059	2.53168	0.871308	1.87863	2.04791	2.57916	1.0988	2.40409	2.85108	2.5123	2.11735	2.52983	2.14527	0.637241	1.03305	2.02526	2.35304	1.54603	2.48634	2.23786	2.10962	2.32527	1.90369	2.02373
	3.45567	2.47625	0.779985	2.65004	1.20413	2.01765	2.22919	2.64156	1.11822	2.4217	2.92719	2.49041	2.1562	2.55516	2.19766	0.655333	1.03229	2.21346	2.57902	1.85304	2.46823	2.44293	2.07963	2.33004	1.87545	2.10272
	3.53883	2.59341	1.14081	2.83593	1.51898	2.20965	2.30581	2.65931	1.1931	2.67339	2.909	2.502	2.10095	2.55131	2.05136	0.686691	1.41403	2.3848	2.67244	2.15743	2.50237	2.48229	2.03108	2.37811	1.94817	2.10081
	3.62183	2.8317	2.05399	2.89132	1.84742	2.56751	2.41409	2.71034	1.34568	2.76223	2.84679	2.49204	2.09511	2.598	2.32642	1.26184	1.20655	2.49861	2.64147	2.16489	2.6021	2.54008	2.08406	2.31708	2.07917	1.98189
	3.70467	2.97891	1.95576	3.08833	1.9063	2.6485	2.47557	2.7163	1.46702	2.94462	2.93819	2.50126	2.12297	2.55787	2.22113	1.64513	1.12427	2.52821	2.66886	2.36162	2.59041	2.5051	2.04811	2.27978	1.8895	2.01425
	3.788	2.71327	2.39662	2.86515	2.1162	2.74263	2.56533	2.67726	1.50063	2.95101	2.86187	2.55369	2.07844	2.50354	2.21954	1.7634	1.50805	2.69188	2.64489	2.40098	2.60906	2.53448	2.04802	2.30329	1.99259	1.98229
	3.87083	2.80845	2.51445	3.08771	2.66545	2.81023	2.60212	2.74473	1.59536	2.97677	2.85153	2.5735	2.06255	2.56028	2.11889	2.66392	1.48664	2.79373	2.69	2.49828	2.61954	2.54828	2.08772	2.31772	2.16197	1.98256
	3.95383	2.84382	3.32269	3.26549	2.92712	2.85089	2.60261	2.76014	1.71131	3.07822	2.8253	2.5249	2.02181	2.46145	2.28483	2.0563	1.55929	2.89418	2.70141	2.69112	2.65837	2.67121	1.99183	2.26354	2.08258	2.0114
	4.037	2.75968	3.45534	3.07545	3.08843	2.95093	2.70906	2.79326	1.80621	3.10443	2.82866	2.48877	2.07248	2.36787	2.18198	2.41449	1.90326	2.95637	2.65641	2.73228	2.6504	2.53696	2.03663	2.33157	1.90882	1.85168
	4.11983	2.83971	3.23053	3.19613	3.11759	2.91491	2.61393	2.77875	1.91359	3.20814	2.89463	2.48637	2.0487	2.3938	2.0688	2.26681	1.42308	2.9723	2.69063	2.81049	2.67206	2.58467	2.00318	2.22785	1.92046	1.83941
	4.20283	2.91844	3.45089	3.10491	3.1076	2.9244	2.63795	2.82666	2.05256	3.3223	2.91572	2.6214	2.06902	2.39234	2.01577	1.98412	1.43017	2.92204	2.67499	2.77402	2.66281	2.60489	1.98562	2.24256	1.86468	1.84403
	4.286	2.81552	3.37154	2.99859	3.20366	2.91541	2.58961	2.83886	2.09306	3.29101	2.8093	2.57651	2.00309	2.45413	2.00145	2.28347	1.39763	2.94576	2.66995	2.80794	2.6591	2.5643	1.9418	2.2411	2.06172	1.93024
	4.36883	2.83082	3.76313	3.0575	3.32431	2.92356	2.57962	2.8349	2.34477	3.25207	2.91771	2.49787	2.12126	2.33477	2.04511	2.15439	1.46479	2.92317	2.61241	2.89309	2.64845	2.67065	2.02417	2.2399	2.03566	1.85375
	4.45183	3.05437	3.661	3.13051	3.31559	2.88824	2.54992	2.80272	2.18995	3.35412	2.82792	2.53746	2.00535	2.16307	2.2049	2.1746	1.51679	2.9365	2.56074	2.85942	2.65931	2.5701	1.96867	2.19758	1.92147	1.69274
	4.53467	2.95537	3.69808	3.1227	3.23238	2.96011	2.54313	2.8091	2.38266	3.3854	2.78731	2.56899	2.04513	2.23353	2.24841	2.25169	1.69142	2.84982	2.61188	2.81693	2.67955	2.64137	1.98834	2.24887	2.17671	1.90709
	4.61783	2.84094	3.44782	3.09909	3.35402	2.93772	2.51519	2.85379	2.40113	3.32771	2.72464	2.58602	2.33467	2.23959	2.03844	2.04054	1.70287	2.81504	2.57373	2.79404	2.65529	2.66014	1.96105	2.13551	2.15081	1.75053
	4.70083	2.88846	3.38906	3.07967	3.26781	2.96559	2.54584	2.79217	2.52945	3.41966	2.71291	2.58422	2.29388	2.12422	2.09198	2.24582	1.47782	2.88527	2.66238	2.80891	2.62315	2.61569	1.93573	2.19007	2.03139	1.79964
	4.784	2.81025	3.52447	3.14391	3.31595	2.90932	2.47655	2.77469	2.47425	3.36523	2.61812	2.52762	2.09973	2.24517	2.1957	1.86275	1.67187	2.88933	2.63789	2.84287	2.64718	2.59065	1.92092	2.14739	1.97766	1.80282
	4.867	2.98274	3.84002	3.11305	3.36276	2.87949	2.48733	2.83662	2.53026	3.39124	2.82265	2.5591	2.04205	2.12864	2.11719	1.88511	1.6997	2.81755	2.6106	2.8968	2.62105	2.57012	1.93331	2.20834	1.9273	1.84189
	4.94983	2.94957	3.69987	3.08477	3.2737	2.90419	2.49436	2.86261	2.62424	3.4175	2.83025	2.65741	2.09192	2.24926	2.26767	2.0562	1.79279	2.80157	2.64901	2.88419	2.57682	2.63788	1.98135	2.11734	2.10825	1.75884
	5.033	2.87735	3.79319	3.13379	3.29628	2.93075	2.4342	2.84038	2.61811	3.42634	2.7669	2.68116	2.25089	2.28252	2.39082	2.03292	1.82895	2.86087	2.5613	2.7961	2.55226	2.60803	1.91832	2.15832	1.89739	1.94981
	5.116	2.84509	3.49549	3.17603	3.1713	2.94914	2.3946	2.84843	2.60014	3.38772	2.74371	2.75396	2.33805	2.08738	2.42555	2.12195	1.78554	2.82718	2.55728	2.74445	2.61925	2.65867	1.94591	2.13829	1.96558	1.89727
	5.19883	2.96361	3.54377	3.24016	3.26798	2.89656	2.39069	2.82165	2.67202	3.49113	2.83176	2.71454	2.39044	2.07253	2.38201	2.20938	1.84292	2.786	2.52246	2.72913	2.6461	2.60151	1.93033	2.13892	2.05423	1.92957
	5.282	2.95351	3.37566	3.12792	3.45603	2.85543	2.38556	2.80535	2.68445	3.43807	2.77762	2.67578	2.33675	2.24403	2.31787	2.23061	1.99594	2.81857	2.52854	2.71269	2.62754	2.54497	1.92003	2.16499	2.04161	1.9773
	5.365	2.90167	3.65518	3.13664	3.37765	2.87242	2.34132	2.79278	2.78777	3.37782	2.60397	2.52475	2.30634	2.29627	2.25902	2.21564	1.90301	2.80999	2.5354	2.68732	2.54904	2.57612	1.9508	2.14585	1.99496	1.73518
	5.44783	2.97382	3.521	3.1918	3.19653	2.81381	2.34162	2.83319	2.77816	3.39751	2.74577	2.55616	2.23789	2.16119	2.26902	2.17298	1.92821	2.75711	2.50759	2.73099	2.62079	2.61443	1.93877	2.14758	1.89303	1.65599
	5.53117	3.02144	3.60446	3.19638	3.11662	2.87568	2.39738	2.79918	2.81497	3.3284	2.67041	2.45646	2.2356	1.96904	2.31795	2.23702	1.81854	2.79193	2.60105	2.69254	2.57676	2.61983	1.8967	2.07844	1.93816	1.76488
	5.614	3.02651	3.41664	3.22077	3.06778	2.80104	2.35857	2.79576	2.90232	3.41668	2.48494	2.34984	2.11627	2.11618	2.32574	2.09111	2.17225	2.78962	2.54097	2.72863	2.59101	2.67679	1.96501	2.11355	2.03835	1.80025
	5.69717	2.9935	3.52429	3.23284	3.06695	2.87052	2.43954	2.81218	2.8254	3.31973	2.47099	2.28574	1.90929	2.13637	2.23042	2.11972	1.91077	2.8629	2.55173	2.65204	2.59566	2.62926	1.90791	2.07084	1.97671	1.74071
	5.78017	2.95807	3.68059	3.29272	3.04752	2.79859	2.41231	2.7409	2.85131	3.50001	2.34924	2.18917	2.00047	2.01172	2.26104	2.0469	1.9875	2.76449	2.46305	2.65127	2.53189	2.57294	1.94009	2.08399	1.99569	1.61495
	5.863	2.86909	3.63965	3.20934	3.11701	2.80748	2.39842	2.74294	2.82961	3.3411	1.99424	1.96701	1.94935	2.09101	2.2636	2.05935	2.40541	2.75159	2.4484	2.67891	2.59856	2.58814	1.88543	2.10511	1.96983	1.85141
	5.946	3.09349	3.75658	3.26517	3.03959	2.72356	2.42605	2.79287	2.99024	3.25117	1.898	1.85598	1.9201	2.02323	2.3125	2.03515	1.9293	2.72073	2.51562	2.66706	2.55445	2.52767	1.89118	2.10225	1.86471	1.75516
	6.02883	2.96285	3.61307	3.2042	3.1028	2.71778	2.42309	2.72741	2.90712	3.25322	2.03841	1.96393	1.97706	2.02547	2.34889	2.16709	1.84521	2.73236	2.49014	2.66484	2.56445	2.5631	1.88406	2.09288	1.86785	1.80389
	6.112	3.26183	3.8458	3.25362	3.06386	2.70887	2.35861	2.70411	2.98032	3.29977	2.05083	2.05283	2.00661	1.96044	2.39813	2.09144	2.20219	2.72102	2.47125	2.59496	2.62685	2.55575	1.88425	2.08471	1.99607	1.65463
	6.195	3.44035	3.81207	3.37534	3.11273	2.73091	2.39956	2.71455	2.94322	3.2582	2.14218	2.02613	1.99233	2.10309	2.44539	2.14927	1.94824	2.72217	2.46748	2.59063	2.6229	2.59143	1.83715	2.1115	2.07557	1.53778
	6.27817	2.94468	3.63017	3.33679	3.11035	2.73427	2.31742	2.66977	2.96405	3.15973	2.07846	2.05488	2.01762	2.08408	2.36785	2.36113	1.95097	2.67774	2.41099	2.69621	2.56433	2.57067	1.84687	2.13149	1.9996	1.71047
	6.36117	2.95973	3.84721	3.27191	3.11002	2.70015	2.31093	2.66381	3.06103	3.40682	2.20694	2.13682	1.93634	2.16835	2.40285	2.14051	2.33717	2.67186	2.47108	2.611	2.55867	2.47729	1.84662	2.0916	1.88494	1.53946
	6.44433	3.05058	3.64873	3.20075	3.07912	2.80462	2.37914	2.70662	3.04192	3.24471	2.19629	2.0585	1.96329	2.18669	2.54525	2.28838	2.0996	2.67875	2.48236	2.60009	2.62692	2.5282	1.85431	2.093	1.91091	1.54393
	6.52717	2.92243	3.69991	3.30601	2.95342	2.75896	2.23479	2.64412	3.09485	3.12635	2.15281	1.97257	1.85607	2.11705	2.49904	2.45431	2.08717	2.64358	2.56102	2.56655	2.53772	2.46947	1.8645	2.08938	1.96948	1.61196
	6.61017	2.78132	3.69782	3.27418	3.02823	2.72679	2.34888	2.62635	3.07038	3.14494	2.02502	2.00645	1.87891	2.10186	2.63103	2.45807	2.13511	2.6776	2.47133	2.54861	2.54552	2.57129	1.82579	2.11369	1.9279	1.73256
	6.693	3.02233	3.85491	3.33732	2.99413	2.70766	2.35682	2.57047	3.11233	3.1179	2.07373	1.98253	1.87291	2.08942	2.81932	2.45962	2.15316	2.55981	2.46415	2.45964	2.54648	2.57503	1.82527	2.09742	1.92167	1.74606
	6.77617	2.95708	3.71837	3.18106	2.96867	2.79115	2.36872	2.56431	3.10433	3.15895	2.10187	2.05418	1.85135	1.98032	2.61644	2.40607	2.11718	2.53948	2.47371	2.60732	2.54835	2.54668	1.85137	2.09909	1.81072	1.61073
	6.85917	3.00371	3.62139	3.32038	2.99145	2.78129	2.4401	2.62901	2.9934	3.14368	2.07915	1.98905	1.80483	1.95328	2.54781	2.4645	2.01627	2.56806	2.42138	2.58056	2.55672	2.4363	1.82194	2.11478	1.87023	1.72399
	6.942	2.98437	3.65084	3.33364	2.93231	2.74556	2.46495	2.59348	3.06811	3.11632	2.19231	2.03143	1.85599	2.06509	2.80784	2.30592	2.06091	2.60435	2.37697	2.53072	2.58008	2.47283	1.84042	2.10589	1.85999	1.53516
	7.025	2.98303	3.68625	3.32161	2.8217	2.74063	2.38576	2.61479	3.15983	3.24473	2.105	1.97968	1.8692	1.91671	2.47797	2.26837	2.04917	2.58953	2.4339	2.55519	2.54514	2.48937	1.82541	2.13365	1.85971	1.7198
	7.10817	3.06852	3.49367	3.24479	2.87903	2.67265	2.35319	2.59885	3.08487	3.25322	2.03716	2.02379	1.87443	1.95007	2.52914	2.17047	2.02262	2.56183	2.44153	2.56393	2.55542	2.52606	1.82694	2.15874	1.84857	1.68018
	7.19117	3.11043	3.56729	3.28024	2.92601	2.68215	2.31836	2.58381	3.06428	3.31985	1.97151	1.97198	1.80569	1.80747	2.63481	2.42365	2.09376	2.66629	2.45521	2.46742	2.56376	2.51365	1.86859	2.07604	1.76255	1.56905
	7.274	3.00112	3.49558	3.34332	2.9843	2.63989	2.29466	2.5604	3.14179	3.09462	1.96495	1.94555	1.82684	1.86166	2.63447	2.3218	2.07058	2.60546	2.40958	2.51561	2.57672	2.4354	1.84867	2.02125	1.65366	1.65522
	7.35717	3.06923	3.50278	3.37707	2.92319	2.66269	2.37681	2.61304	3.26778	3.14148	2.05326	1.9495	1.832	1.96373	2.73096	2.36257	2.16886	2.60409	2.38325	2.5646	2.54005	2.37471	1.81372	2.09337	1.71354	1.57973
	7.44033	3.00448	3.56446	3.39202	2.90554	2.68463	2.38678	2.53419	3.08465	3.19231	2.01217	1.91757	1.95901	1.94881	2.73527	2.62635	2.132	2.64684	2.35691	2.52946	2.54344	2.41101	1.8161	2.02836	1.72085	1.59305
	7.52333	3.11477	3.45016	3.42157	2.87404	2.6666	2.37726	2.54285	3.26811	3.17228	2.01206	1.9159	1.90527	1.82822	2.76272	2.50955	2.18493	2.5548	2.38657	2.53573	2.53612	2.40839	1.8364	2.04781	1.74528	1.57417
	7.60617	3.26453	3.69541	3.30847	2.83319	2.64383	2.34503	2.54361	3.14669	3.15584	1.79906	1.73555	1.59187	1.99286	2.8662	2.4683	2.21658	2.53234	2.33487	2.5527	2.50331	2.50098	1.83489	2.03893	1.82506	1.55768
	7.68917	3.03054	3.46439	3.42919	2.81132	2.5899	2.37746	2.57771	3.05926	3.147	1.86711	1.75358	1.63665	2.00958	2.88648	2.54147	2.18094	2.52703	2.35271	2.58877	2.5407	2.40824	1.82954	2.01183	1.79317	1.50575
	7.77233	3.16524	3.45878	3.41461	2.8993	2.5895	2.38375	2.53344	3.08341	2.98098	1.7913	1.71895	1.62357	1.86862	2.9297	2.599	2.25701	2.60133	2.34026	2.56922	2.48983	2.4125	1.82924	2.01926	1.79072	1.59441
	7.85533	2.99675	3.34027	3.26045	2.72767	2.64179	2.43122	2.54291	3.07896	3.01208	1.85869	1.70418	1.61903	2.00618	2.84013	2.69352	2.25268	2.60698	2.40361	2.57477	2.37906	2.40789	1.80834	2.04906	1.79614	1.67042
	7.9385	3.07491	3.24239	3.44413	2.79278	2.66454	2.40793	2.53988	3.24766	3.04417	1.69446	1.59194	1.5021	1.88448	2.85322	2.46514	2.2591	2.59257	2.31907	2.41658	2.4461	2.35202	1.86873	2.09812	1.6932	1.47822
	8.02117	3.03347	3.29697	3.4023	2.82972	2.62206	2.35855	2.51129	3.13242	3.24462	1.78319	1.61356	1.35519	1.76134	2.84464	2.49922	2.17433	2.5885	2.35548	2.50389	2.46669	2.46598	1.83413	2.14118	1.78104	1.56971
	8.10433	3.07599	3.47295	3.36027	2.77139	2.62611	2.43627	2.52058	3.06268	3.13877	1.80628	1.72168	1.583	1.90793	2.75064	2.48212	2.12598	2.52368	2.38788	2.59402	2.48989	2.38733	1.86619	2.06996	1.70304	1.58973
	8.18717	3.01921	3.43387	3.37155	2.87458	2.65898	2.41723	2.44576	3.19852	3.21168	1.84655	1.74952	1.58606	1.77646	2.71898	2.33349	2.18294	2.51276	2.40028	2.55586	2.48048	2.3563	1.82995	2.07405	1.66561	1.42333
	8.27033	3.03337	3.21919	3.43774	2.71285	2.54037	2.32892	2.4923	3.115	3.08344	1.85388	1.77694	1.58658	1.93148	2.86593	2.29753	2.05137	2.56041	2.38899	2.57549	2.44792	2.31445	1.83353	1.99359	1.75193	1.43746
	8.35333	3.06775	3.19742	3.43216	2.89067	2.53875	2.29961	2.47398	3.14617	3.01847	1.81682	1.78566	1.58088	1.77896	2.91179	2.39393	2.05575	2.54442	2.33126	2.51568	2.40377	2.35999	1.86547	1.9922	1.79967	1.44645
	8.43617	3.03502	3.20705	3.37822	2.80275	2.57782	2.31468	2.4725	3.027	2.99028	1.81941	1.76038	1.59498	1.80572	2.76725	2.27812	2.05798	2.58631	2.32072	2.54119	2.43456	2.38687	1.82107	2.0129	1.64012	1.44008
	8.51933	3.02416	3.06964	3.31642	2.78578	2.5458	2.32068	2.42885	3.19474	3.01877	1.80988	1.73709	1.57241	1.74509	2.81842	2.28589	2.03553	2.60758	2.34815	2.6226	2.43203	2.3853	1.90105	1.96458	1.65593	1.57099
	8.60233	3.07269	3.1143	3.34233	2.7154	2.57125	2.29166	2.46633	3.09589	3.33268	1.8348	1.71071	1.56604	1.89799	2.7554	2.27453	2.06782	2.54395	2.41641	2.52255	2.41089	2.36258	1.83918	1.98448	1.56115	1.6342
	8.68533	2.94497	3.17125	3.24168	2.7299	2.62408	2.33159	2.42778	3.20166	3.00087	1.90252	1.72805	1.58186	1.73285	2.84013	2.28469	2.13501	2.46947	2.34608	2.48018	2.44865	2.36647	1.82564	1.94108	1.76466	1.55647
	8.7685	3.04473	3.12352	3.27936	2.72683	2.69476	2.29658	2.47084	3.04361	3.04794	1.87232	1.74548	1.70483	1.76169	2.95603	2.4512	2.19548	2.56988	2.4246	2.53501	2.38427	2.32472	1.845	1.92131	1.62312	1.37906
	8.85133	3.12013	3.19286	3.26445	2.8161	2.61158	2.2591	2.48195	3.03002	3.0352	1.82018	1.75899	1.62932	1.71395	2.97797	2.52493	2.16515	2.55068	2.33321	2.52841	2.36815	2.33268	1.84463	1.94304	1.72797	1.36503
	8.93433	3.03283	3.23808	3.29361	2.79112	2.58585	2.29509	2.48213	2.9805	3.2387	1.80559	1.77961	1.69577	1.8135	2.96035	2.65118	2.20622	2.52202	2.31933	2.58769	2.43187	2.34965	1.85289	1.86959	1.66204	1.51415
	9.0175	2.91733	3.33227	3.25347	2.68248	2.63699	2.30564	2.45714	3.0441	3.20462	1.89181	1.76347	1.77039	1.84067	2.96592	2.65209	2.35211	2.45962	2.28792	2.60314	2.42205	2.31706	1.83091	1.94232	1.58324	1.45414
	9.10033	3.03662	3.20827	3.21687	2.77134	2.5905	2.2729	2.4461	2.9243	3.05259	1.88702	1.80335	1.67354	1.82468	2.96882	2.66243	2.39143	2.54508	2.29689	2.50636	2.51568	2.33481	1.85262	1.95044	1.70551	1.50493
	9.18333	3.06495	3.16202	3.17124	2.7282	2.57356	2.33778	2.42225	3.00934	3.1922	1.77851	1.8361	1.73072	1.93512	3.0674	2.74328	2.30337	2.49606	2.32229	2.4305	2.42976	2.25772	1.83693	1.99609	1.67188	1.4119
	9.2665	3.08149	3.19058	3.23501	2.67656	2.52394	2.32878	2.45245	3.09455	3.05062	1.8699	1.77293	1.71579	1.7674	2.94387	2.70169	2.25229	2.52813	2.35232	2.45004	2.32248	2.31804	1.85984	1.99124	1.69429	1.40728
	9.34933	2.9743	3.06127	3.20689	2.61922	2.62819	2.33032	2.50815	2.89638	3.06867	1.82855	1.80708	1.78407	1.86288	3.13194	2.65146	2.35386	2.48349	2.34073	2.39823	2.41799	2.29538	1.84945	1.90639	1.65903	1.46571
	9.43233	2.96605	3.08233	3.19913	2.70092	2.54483	2.35931	2.40574	2.84958	3.31868	1.94153	1.81614	1.83593	1.81261	2.92912	2.57464	2.18363	2.50101	2.25677	2.50375	2.37531	2.25483	1.83532	1.84291	1.71528	1.57973
	9.5155	2.92556	2.92135	3.12262	2.58843	2.58067	2.34477	2.45042	2.86856	3.16759	1.91928	1.80381	1.73011	1.70044	2.99266	2.60663	2.10524	2.56264	2.25941	2.37516	2.361	2.29119	1.83479	1.94376	1.60857	1.63464
	9.5985	3.03891	3.01689	3.17705	2.60874	2.58689	2.27715	2.42694	2.84592	3.21736	1.83756	1.78737	1.718	1.66518	2.88694	2.40626	2.1751	2.51178	2.29504	2.42784	2.46782	2.25268	1.841	1.9814	1.56076	1.6274
	9.68133	2.91847	3.08501	3.03966	2.66075	2.56386	2.29217	2.47292	2.9483	3.16589	1.922	1.80404	1.69042	1.72532	3.07792	2.44542	2.12761	2.48748	2.33653	2.40998	2.42316	2.31575	1.85295	1.94748	1.58544	1.54933
	9.7645	3.00468	2.96412	3.1595	2.69301	2.43069	2.24551	2.49644	2.88886	3.14348	1.87512	1.76783	1.73997	1.63936	3.01574	2.38597	2.2102	2.51069	2.28932	2.40353	2.34461	2.3381	1.83462	1.88984	1.63694	1.39105
	9.8475	2.97525	3.04693	3.01971	2.60839	2.5345	2.24957	2.44332	2.93355	2.99263	1.88786	1.78465	1.84126	1.6495	2.92654	2.47312	2.18048	2.49675	2.30191	2.42902	2.40344	2.28203	1.81578	1.98742	1.74565	1.38239
	9.93033	2.99127	3.08309	2.99625	2.66657	2.49052	2.33561	2.39463	2.93857	2.98363	1.85324	1.81856	1.71762	1.83005	2.97149	2.52601	2.14395	2.5589	2.34569	2.34367	2.39229	2.22418	1.8407	1.91615	1.69916	1.3667
	10.0135	2.80069	3.07307	2.96759	2.54468	2.46781	2.31965	2.41785	2.93636	2.84031	1.7863	1.7682	1.69815	1.70433	3.05904	2.53219	2.14277	2.5522	2.31775	2.39845	2.31155	2.24717	1.81201	1.89461	1.74996	1.47434
	10.0965	2.92495	2.99403	3.01799	2.54976	2.56165	2.28462	2.39977	2.84623	2.88394	1.84119	1.76737	1.67127	1.81274	3.05209	2.78548	2.24559	2.51334	2.36607	2.34884	2.33165	2.28149	1.86123	1.99201	1.5714	1.30295
	10.1793	2.87864	2.90881	2.9965	2.6157	2.53316	2.30367	2.41766	3.08813	2.8774	1.78775	1.76308	1.81854	1.65338	3.01831	2.669	2.16439	2.54079	2.31199	2.33177	2.36238	2.23189	1.87357	1.84526	1.56526	1.38356
	10.2627	2.87264	2.86987	3.05142	2.58982	2.55718	2.3206	2.46562	2.94867	3.18721	1.78015	1.78334	1.8599	1.6068	2.97619	2.74837	2.24739	2.51999	2.28838	2.35119	2.33663	2.24801	1.82159	1.93494	1.66848	1.31307
	10.3455	2.79257	3.00722	3.07543	2.52169	2.47732	2.39872	2.52014	2.98186	2.95884	1.75584	1.80022	1.79126	1.66414	3.10826	2.77949	2.28322	2.50143	2.30376	2.3842	2.3665	2.23364	1.82787	1.88474	1.57978	1.344
	10.4285	2.84314	2.88575	2.95017	2.70356	2.55945	2.37661	2.43643	2.83518	2.87945	1.70148	1.72282	1.76137	1.69266	3.05255	2.75601	2.28262	2.50904	2.25885	2.2792	2.37466	2.27253	1.82733	1.97679	1.66694	1.37376
	10.5117	2.95284	2.93218	2.94686	2.6763	2.52231	2.30068	2.44948	2.85313	2.96815	1.80864	1.75525	1.76539	1.63257	2.97355	2.72393	2.19217	2.40402	2.27555	2.21398	2.36383	2.25216	1.85496	1.99264	1.67532	1.30299
	10.5945	2.99319	2.96741	2.96089	2.6097	2.54554	2.33433	2.43494	2.7784	2.97352	1.74488	1.73248	1.79525	1.63905	2.94996	2.90347	2.24203	2.39667	2.27724	2.26786	2.39363	2.29708	1.87815	1.902	1.60998	1.37038
	10.6775	2.88031	2.91698	3.00272	2.58977	2.4741	2.36639	2.40108	2.80268	3.187	1.7249	1.81546	1.80964	1.62663	3.03362	2.70951	2.22998	2.4847	2.23762	2.26432	2.35865	2.21669	1.86507	2.0059	1.71081	1.4018
	10.7622	2.92737	2.90617	2.88389	2.58201	2.57236	2.3024	2.38788	2.8098	3.15547	1.73984	1.74606	1.71398	1.66497	2.87579	2.59379	2.17751	2.43216	2.26893	2.27128	2.37636	2.18892	1.80762	1.87834	1.60838	1.45877
	10.8435	3.07165	2.88675	2.90843	2.54999	2.47677	2.30989	2.37101	2.77222	3.0347	1.78764	1.75714	1.70997	1.6898	2.90274	2.53966	2.18772	2.39758	2.25978	2.30587	2.29128	2.17317	1.80252	1.89667	1.6492	1.43003
	10.9265	2.83344	2.88561	2.86228	2.57741	2.44241	2.29665	2.44796	2.76722	3.04435	1.68655	1.78474	1.76113	1.55776	2.92879	2.57639	2.10149	2.47089	2.31359	2.28552	2.2585	2.17848	1.84464	1.94847	1.69226	1.33828
	11.0097	2.82371	2.91748	3.00932	2.53999	2.55601	2.32315	2.41868	2.74925	3.01986	1.72176	1.75129	1.85118	1.68427	2.97537	2.55754	2.23009	2.44848	2.28537	2.26207	2.3104	2.22843	1.80229	1.85927	1.59148	1.44891
	11.0927	2.80418	2.99548	2.84998	2.55451	2.54515	2.27387	2.38547	2.81107	2.96111	1.76281	1.7581	1.69952	1.56677	3.00215	2.52431	2.1234	2.40749	2.20784	2.24924	2.33859	2.26211	1.85924	1.83709	1.59213	1.40114
	11.1755	2.79778	2.83459	2.79236	2.51564	2.5998	2.31923	2.405	2.74029	2.91741	1.7547	1.75597	1.76985	1.51472	2.9306	2.53382	2.12209	2.42978	2.19481	2.27188	2.35812	2.20865	1.86893	1.95994	1.6124	1.43299
	11.2585	2.73393	2.73193	2.80388	2.62994	2.60314	2.34553	2.41414	2.81411	3.06567	1.73853	1.72593	1.73393	1.58628	2.97435	2.53852	2.25274	2.41591	2.14991	2.23918	2.29567	2.18001	1.84882	1.94755	1.6838	1.41433
	11.3417	2.79318	2.91129	2.9346	2.6572	2.52774	2.32351	2.39958	2.81367	3.02764	1.74978	1.72904	1.87984	1.58672	3.04004	2.62475	2.18764	2.43188	2.1955	2.26957	2.27843	2.16026	1.80393	1.90316	1.55066	1.47559
	11.4245	2.78845	2.83234	2.80924	2.53185	2.52858	2.23014	2.45276	2.76769	2.93768	1.77018	1.72924	1.69945	1.54827	3.0678	2.63964	2.1705	2.40307	2.27418	2.2447	2.25668	2.16028	1.79668	1.8305	1.69436	1.35055
	11.5075	2.77777	2.79703	2.7734	2.65495	2.56439	2.27967	2.46954	2.9173	2.83013	1.7122	1.70905	1.60502	1.63735	3.04283	2.62374	2.21585	2.41751	2.23914	2.3055	2.31117	2.17586	1.78805	1.82678	1.56362	1.38085
	11.5907	2.77468	2.70865	2.90881	2.58376	2.62004	2.275	2.36765	2.78385	3.12167	1.79247	1.7356	1.58152	1.53444	3.2357	2.75881	2.27781	2.41926	2.26904	2.22439	2.36757	2.2184	1.83867	1.91676	1.70624	1.48683
	11.6735	2.77369	2.74218	3.06421	2.654	2.54284	2.34051	2.38483	2.73893	3.22354	1.7976	1.69647	1.70329	1.52658	3.12602	2.89806	2.28927	2.42398	2.32367	2.33239	2.36078	2.18115	1.82866	1.87899	1.49488	1.37245
	11.7568	2.71641	2.73135	2.88355	2.54183	2.54198	2.30865	2.39212	2.7899	2.91616	1.83142	1.73564	1.74294	1.55477	3.0312	2.88097	2.21053	2.44423	2.211	2.3748	2.33507	2.14273	1.74534	1.78894	1.51594	1.35124
	11.8397	2.82227	2.7497	2.83256	2.6028	2.56762	2.38561	2.3402	2.68465	3.14968	1.79088	1.72951	1.72605	1.66241	2.96835	2.79979	2.37817	2.42622	2.14726	2.35753	2.33785	2.13083	1.77158	1.79767	1.55022	1.30433
	11.9227	2.74268	2.64483	2.78612	2.55682	2.57794	2.36096	2.32429	2.60942	2.92875	1.76048	1.64513	1.69573	1.49152	2.90263	2.70568	2.23477	2.42248	2.17876	2.26506	2.28703	2.15879	1.82209	1.82058	1.57111	1.34557
	12.0058	2.70159	2.7338	2.75003	2.66972	2.56706	2.35163	2.39338	2.78939	2.8242	1.76564	1.66387	1.58628	1.63951	2.96795	2.51898	2.21831	2.42583	2.31418	2.33936	2.27243	2.17588	1.75554	1.72363	1.61185	1.45664
	12.0887	2.73811	2.69948	2.73654	2.52475	2.49673	2.43441	2.37274	2.7944	2.75681	1.79613	1.66791	1.77183	1.49549	2.9094	2.68646	2.21562	2.51125	2.27023	2.27441	2.27023	2.15414	1.7108	1.85601	1.54055	1.4902
	12.1717	2.66204	2.71913	2.88754	2.51938	2.54125	2.39357	2.39759	2.65245	3.03622	1.68501	1.62092	1.68932	1.47805	2.9066	2.67361	2.15409	2.50826	2.28738	2.30425	2.31561	2.14345	1.71995	1.77484	1.6485	1.42966
	12.2545	2.65671	2.68426	2.80437	2.55379	2.54285	2.35243	2.44647	2.68366	2.73833	1.73588	1.64372	1.62594	1.41898	2.99748	2.61913	2.17647	2.5274	2.28464	2.2655	2.24452	2.11308	1.73106	1.80628	1.59734	1.40909
	12.3377	2.57257	2.67101	2.71158	2.50254	2.49108	2.31676	2.39791	2.70549	3.04051	1.7093	1.62443	1.83204	1.56991	2.97194	2.73044	2.28609	2.50045	2.30767	2.17093	2.26281	2.13245	1.71452	1.79608	1.51864	1.4852
	12.4207	2.60776	2.51314	2.71544	2.59826	2.59976	2.30769	2.38932	2.68506	2.97056	1.6817	1.58645	1.63657	1.51646	2.91515	2.74085	2.21208	2.4885	2.27258	2.3078	2.20263	2.11761	1.70439	1.74553	1.58112	1.34034
	12.5038	2.59919	2.7224	2.66975	2.52561	2.54571	2.35546	2.35046	2.79551	2.76776	1.7697	1.58428	1.83657	1.5351	2.98144	2.75721	2.24434	2.41281	2.2484	2.35615	2.20519	2.1706	1.72309	1.749	1.56129	1.31952
	12.5867	2.60894	2.6728	2.6764	2.54399	2.55449	2.30028	2.38397	2.55484	2.73295	1.79998	1.63681	1.76313	1.56704	2.93958	2.82526	2.17852	2.4243	2.29355	2.31876	2.25542	2.16468	1.78543	1.83035	1.50797	1.36803
	12.67	2.61202	2.6121	2.63674	2.60956	2.53856	2.2501	2.38203	2.56618	3.17202	1.7772	1.64704	1.68093	1.46165	2.93011	2.86368	2.11129	2.44868	2.25023	2.32297	2.25063	2.15268	1.72971	1.80759	1.57409	1.36127
	12.7527	2.55794	2.66149	2.71523	2.54571	2.55848	2.1953	2.33251	2.53625	3.10689	1.81294	1.6222	1.7494	1.45863	2.84471	2.66601	2.13792	2.41775	2.24073	2.22089	2.24008	2.1296	1.71694	1.83669	1.45943	1.37624
	12.8358	2.57923	2.59583	2.63963	2.42873	2.5492	2.19962	2.37264	2.64818	3.08853	1.7167	1.6096	1.78329	1.41795	3.02311	2.8492	2.08462	2.39799	2.23567	2.22788	2.21432	2.11366	1.73212	1.81395	1.51785	1.45487
	12.9187	2.5786	2.64173	2.64829	2.47428	2.50034	2.20865	2.35169	2.59637	3.08154	1.2974	1.37759	1.3827	1.42755	2.92606	2.8302	2.26579	2.39172	2.25618	2.26692	2.2055	2.12333	1.72244	1.80833	1.56953	1.31872
	13.0017	2.57178	2.61522	2.63164	2.50669	2.43979	2.16677	2.31754	2.72055	2.77117	1.49666	1.43449	1.53757	1.56032	2.83428	2.74592	2.19683	2.4562	2.2427	2.27208	2.19612	2.11119	1.72542	1.77144	1.50739	1.36157
	13.0848	2.62589	2.49158	2.64965	2.51654	2.5215	2.16724	2.3542	2.65041	2.89535	1.49593	1.48158	1.57	1.50798	2.81753	2.80459	2.07327	2.44449	2.24715	2.25119	2.22267	2.14441	1.74112	1.75043	1.53739	1.27764
	13.1677	2.54167	2.49758	2.64268	2.43258	2.57432	2.17197	2.33428	2.77273	2.73492	1.53959	1.47161	1.58462	1.34399	2.74118	2.79577	2.09147	2.40022	2.25185	2.21448	2.23976	2.12136	1.77621	1.81131	1.4808	1.25467
	13.2508	2.54797	2.56229	2.63623	2.49659	2.58923	2.19782	2.26615	2.6429	2.91207	1.58148	1.55879	1.61535	1.35023	2.71155	2.76095	2.18277	2.42583	2.21004	2.20878	2.16922	2.09013	1.7328	1.8456	1.49787	1.33385
	13.3338	2.5212	2.56801	2.6714	2.44596	2.60406	2.26002	2.32155	2.64883	2.84641	1.64664	1.54611	1.65288	1.3127	2.71701	2.59316	2.00083	2.43675	2.20923	2.27215	2.22215	2.09832	1.70795	1.81133	1.42861	1.48961
	13.4167	2.46858	2.478	2.62674	2.37766	2.53935	2.24538	2.32339	2.47819	2.8702	1.68549	1.54137	1.60356	1.3881	2.63718	2.54577	1.92472	2.3758	2.18893	2.30098	2.11476	2.05697	1.7613	1.81908	1.42869	1.27053
	13.4997	2.47624	2.50827	2.64405	2.34945	2.57649	2.222	2.30598	2.40625	2.83383	1.68509	1.56053	1.49091	1.45518	2.73553	2.61591	1.94979	2.45263	2.15208	2.22035	2.07441	2.02301	1.74689	1.78014	1.48779	1.51671
	13.5828	2.4811	2.39026	2.6077	2.45961	2.55095	2.24867	2.35367	2.5379	2.83271	1.6433	1.5498	1.50548	1.40312	2.6525	2.51951	1.94518	2.45628	2.13445	2.19456	2.12753	2.01897	1.74788	1.89497	1.50437	1.39195
	13.666	2.45746	2.47533	2.6585	2.37245	2.6068	2.2117	2.37165	2.65981	3.08019	1.65823	1.58588	1.60879	1.29233	2.68285	2.43947	1.98335	2.48042	2.1348	2.17183	2.12464	2.00028	1.71021	1.85444	1.54017	1.50691
	13.749	2.44837	2.5347	2.67121	2.35498	2.45881	2.24915	2.38003	2.54411	3.10552	1.52041	1.46594	1.4867	1.4234	2.73223	2.49076	2.06195	2.42045	2.14121	2.20073	2.11964	2.01312	1.71262	1.91621	1.48496	1.29736
	13.8318	2.43698	2.54532	2.65768	2.356	2.53776	2.26916	2.30978	2.53978	2.82303	1.61356	1.57871	1.65133	1.47114	2.75606	2.44337	1.98749	2.41263	2.11891	2.20129	2.07691	1.97285	1.69418	1.99033	1.57691	1.27214
	13.9148	2.49645	2.55407	2.59801	2.32327	2.40246	2.22585	2.30876	2.44097	2.89351	1.64699	1.57909	1.60295	1.33032	2.8397	2.46605	2.0302	2.33743	2.13542	2.15443	2.10193	1.99803	1.75605	1.89936	1.44158	1.27606
	13.998	2.46538	2.53476	2.56535	2.24561	2.43441	2.28492	2.25591	2.41566	2.89777	1.77574	1.63106	1.60309	1.39921	2.73805	2.57658	2.04576	2.40575	2.14352	2.18196	2.0662	1.98936	1.7323	1.8704	1.48804	1.35255
	14.0808	2.44651	2.44835	2.56977	2.27867	2.41346	2.19639	2.30815	2.48427	2.8941	1.79076	1.64805	1.71396	1.38607	2.72395	2.53445	2.01218	2.38088	2.08246	2.19785	2.09767	1.97514	1.71731	1.8615	1.59836	1.32966
	14.1638	2.46737	2.51166	2.61434	2.337	2.31815	2.24038	2.26183	2.56821	2.87358	1.7125	1.69153	1.70765	1.50344	2.66472	2.68477	1.99588	2.36108	2.09133	2.16277	2.06175	2.03491	1.73129	1.86939	1.5579	1.30518
	14.247	2.52749	2.45485	2.58737	2.42288	2.34438	2.20587	2.28223	2.603	2.87281	1.83182	1.72766	1.68672	1.45443	2.63426	2.50068	2.04245	2.35828	2.1206	2.0865	2.13711	2.01455	1.71798	1.85926	1.53083	1.25102
	14.33	2.48853	2.45445	2.58413	2.41569	2.41209	2.18384	2.32156	2.42237	2.78269	1.76742	1.72038	1.74776	1.36556	2.63462	2.5112	1.92698	2.4253	2.12174	2.19238	2.06691	1.99761	1.72251	1.79542	1.56829	1.35317
	14.4145	2.49921	2.49987	2.57853	2.30367	2.42679	2.168	2.3139	2.44794	2.9122	1.77332	1.69459	1.67789	1.32641	2.72702	2.49017	1.89379	2.44352	2.14793	2.23472	2.04836	1.97836	1.71239	1.89159	1.56886	1.18611
	14.4958	2.58737	2.44035	2.57498	2.34352	2.40982	2.19888	2.3132	2.71399	2.97532	1.88209	1.74127	1.67202	1.33114	2.87855	2.59933	1.99083	2.46653	2.14132	2.15374	2.08283	1.98953	1.71189	1.8018	1.61711	1.16697
	14.579	2.5041	2.46309	2.59279	2.51648	2.51881	2.22298	2.30985	2.52681	2.81985	1.83243	1.7197	1.80791	1.36468	2.72014	2.43581	2.08381	2.34138	2.09881	2.22362	2.06047	1.9539	1.70327	1.80384	1.54568	1.18967
	14.6618	2.50781	2.46262	2.57487	2.48393	2.51765	2.17342	2.27973	2.44751	3.12957	1.88513	1.68753	1.7076	1.28899	2.72775	2.69132	2.01331	2.35879	2.09718	2.28827	2.06128	1.97113	1.71019	1.80763	1.55411	1.22373
	14.745	2.52526	2.49327	2.58907	2.45381	2.50826	2.21578	2.35979	2.49565	3.07701	1.80694	1.70454	1.67881	1.30768	2.83709	2.51839	2.08398	2.30507	2.1553	2.22015	2.0649	1.98126	1.68053	1.79504	1.43304	1.20624
	14.828	2.43106	2.3952	2.60718	2.42304	2.55416	2.23848	2.3563	2.79146	2.90007	1.86761	1.81624	1.82471	1.25772	2.75597	2.64372	2.01548	2.39775	2.18361	2.23016	2.05714	1.99503	1.67777	1.82354	1.50146	1.17113
	14.9108	2.46881	2.48538	2.56818	2.4648	2.58023	2.22592	2.32843	2.5455	2.94797	1.83676	1.74245	1.71769	1.40158	2.75837	2.62998	2.01445	2.35182	2.18766	2.23065	2.0359	1.98254	1.68099	1.77363	1.43573	1.21769
	14.9942	2.44262	2.46413	2.54171	2.38234	2.45826	2.12069	2.31561	2.38288	2.80185	1.82594	1.78343	1.70199	1.29086	2.73817	2.70951	2.06623	2.38788	2.23223	2.30454	2.02073	1.98433	1.707	1.73235	1.35187	1.16373
	15.077	2.47486	2.3324	2.54915	2.31385	2.43462	2.29233	2.37383	2.44748	2.95896	1.82416	1.73071	1.82519	1.32361	2.63793	2.64581	2.04228	2.39556	2.25362	2.27947	2.02761	1.97171	1.6863	1.75181	1.43854	1.30372
	15.16	2.43461	2.421	2.53453	2.42237	2.50961	2.21259	2.28867	2.52519	2.84346	1.77315	1.74682	1.75672	1.26573	2.54573	2.68008	2.05959	2.35056	2.20764	2.25953	2.00735	1.97727	1.6502	1.69638	1.50224	1.3114
	15.2428	2.47171	2.3711	2.56328	2.3848	2.5388	2.19962	2.3113	2.47755	2.8293	1.76132	1.73651	1.71315	1.39629	2.57799	2.65451	1.95958	2.38814	2.21918	2.17129	2.04353	2	1.71779	1.69751	1.46642	1.18175
	15.326	2.44891	2.36683	2.55188	2.36257	2.47836	2.18102	2.25153	2.39108	3.25421	1.64888	1.66229	1.69982	1.29165	2.6529	2.37273	1.94832	2.2973	2.1894	2.17624	2.0136	1.93238	1.68237	1.70886	1.29425	1.15701
	15.409	2.40918	2.41446	2.52464	2.37197	2.55067	2.25063	2.31235	2.44842	2.78495	1.68326	1.67892	1.63683	1.37055	2.61764	2.43284	1.99095	2.38993	2.15468	2.17479	2.03038	1.97843	1.65841	1.733	1.35463	1.24535
	15.4918	2.40132	2.37864	2.5591	2.36592	2.5317	2.26886	2.31691	2.4904	2.86491	1.64165	1.60098	1.66079	1.33855	2.68933	2.44453	2.0621	2.34059	2.09637	2.15849	2.03133	1.94693	1.62762	1.73394	1.37855	1.19689
	15.575	2.42209	2.39827	2.52748	2.29946	2.56668	2.20663	2.34794	2.4817	2.7927	1.61355	1.62626	1.73359	1.30574	2.7399	2.51564	2.17998	2.29498	2.11695	2.13807	1.98497	1.98587	1.62491	1.73053	1.48791	1.22719
	15.658	2.47583	2.47724	2.51426	2.326	2.49131	2.28513	2.29271	2.51726	2.72655	1.61347	1.60644	1.55004	1.27767	2.84369	2.71582	2.1044	2.3303	2.11491	2.17579	2.06681	1.9526	1.68193	1.73431	1.45993	1.15437
	15.7412	2.4412	2.44191	2.51672	2.33749	2.48908	2.29715	2.33724	2.41564	3.01668	1.69496	1.64262	1.57122	1.56529	2.79721	2.64176	2.0866	2.35643	2.16314	2.18932	1.94656	1.9533	1.63793	1.67096	1.32979	1.1319
	15.8242	2.44555	2.33289	2.54946	2.33965	2.38512	2.13819	2.35877	2.5009	2.85014	1.66253	1.60824	1.61355	1.42864	2.83513	2.86497	2.03262	2.3341	2.10929	2.17291	2.01739	1.94396	1.66555	1.7036	1.37038	1.13111
	15.907	2.44764	2.26414	2.52402	2.33203	2.49224	2.23073	2.30196	2.53662	2.73078	1.57841	1.64432	1.65677	1.3312	2.88496	2.68471	2.05602	2.32608	2.12394	2.19674	1.99475	1.91548	1.6352	1.68075	1.31744	1.23422
	15.99	2.3893	2.41167	2.54989	2.30039	2.4181	2.23154	2.37735	2.48484	2.71053	1.65371	1.60103	1.6001	1.43311	2.77056	2.68277	2.0396	2.35339	2.12418	2.19229	2.01365	1.91784	1.65629	1.70716	1.36976	1.15
	16.0732	2.40617	2.4671	2.49387	2.30033	2.44691	2.22824	2.32984	2.55396	3.01614	1.59744	1.63519	1.57973	1.34015	2.76973	2.71564	2.06967	2.40459	2.10141	2.19017	1.97622	1.93993	1.6395	1.70628	1.35567	1.10546
	16.156	2.3553	2.32709	2.47285	2.24047	2.36263	2.16442	2.33318	2.59279	3.04235	1.64155	1.63302	1.67303	1.35777	2.65573	2.57799	2.07882	2.34832	2.16858	2.28379	1.99076	1.9741	1.63742	1.63124	1.32325	1.15359
	16.239	2.48213	2.38583	2.52293	2.25335	2.35667	2.13497	2.32581	2.45902	2.71742	1.61691	1.58676	1.57427	1.28429	2.66205	2.6224	2.05475	2.38318	2.20136	2.18342	2.00775	1.878	1.65905	1.64424	1.34366	1.14102
	16.3222	2.36167	2.44584	2.47216	2.26179	2.30268	2.12446	2.33296	2.44081	2.86302	1.68305	1.59635	1.49612	1.34693	2.66789	2.45221	1.98891	2.40431	2.12588	2.22597	2.00248	1.90974	1.63377	1.71347	1.32692	1.10284
	16.4053	2.40864	2.4856	2.49554	2.33509	2.35026	2.14165	2.30575	2.47091	2.87018	1.50718	1.61911	1.55197	1.4043	2.73915	2.63197	2.00406	2.40937	2.09016	2.15901	1.96596	1.89885	1.65746	1.71853	1.35811	1.09973
	16.4882	2.42011	2.21791	2.47211	2.30398	2.25445	2.08597	2.30123	2.62466	2.80666	1.57297	1.63197	1.59985	1.34968	2.74882	2.60828	2.0612	2.47603	2.14753	2.06413	1.99263	1.89449	1.67537	1.71352	1.35105	1.13507
	16.5712	2.35566	2.10033	2.4664	2.22492	2.35349	2.03486	2.32258	2.47049	2.90917	1.54726	1.42621	1.37763	1.40552	2.6962	2.56399	2.1184	2.40112	2.16436	2.13987	1.995	1.88538	1.66548	1.7544	1.31621	1.11358
	16.6542	2.36087	1.99375	2.47348	2.07268	2.30567	2.04651	2.35705	2.55951	2.8078	1.54042	1.40419	1.41392	1.30496	2.81199	2.5904	2.15368	2.48555	2.1621	2.11388	1.99294	1.90655	1.65465	1.72103	1.32701	1.15002
	16.7373	2.34267	2.2251	2.52046	2.01569	2.30496	2.16692	2.33952	2.35365	2.86164	1.45395	1.4354	1.45041	1.33077	2.75085	2.70428	2.08834	2.4959	2.11966	2.07992	1.96413	1.91391	1.63445	1.74381	1.25651	1.13698
	16.8202	2.32599	2.42285	2.47149	2.04107	2.33686	2.16047	2.28418	2.6623	2.83872	1.42466	1.39745	1.55482	1.30594	2.76431	2.68303	2.1965	2.40282	2.17808	2.15841	2.00251	1.94227	1.66845	1.75866	1.26258	1.06649
	16.9033	2.33986	2.52888	2.46315	2.26874	2.37898	2.14962	2.30363	2.48397	2.75001	1.42021	1.45498	1.49494	1.40346	2.84639	2.81339	2.20281	2.52565	2.20485	2.13796	2.00252	1.91817	1.6178	1.69995	1.27064	1.09006
	16.986	2.38708	2.4836	2.46565	2.33698	2.25762	2.10306	2.39441	2.39911	2.87946	1.50064	1.38952	1.33599	1.35499	2.82141	2.79035	2.12338	2.50813	2.16309	2.13467	2.04221	1.91526	1.63854	1.75138	1.25019	1.28902
	17.0692	2.35251	2.48472	2.4732	2.40112	2.3243	2.14438	2.33452	2.54637	2.67134	1.37671	1.33138	1.33749	1.35818	2.75078	2.68194	2.05433	2.40028	2.15266	2.11311	1.98992	1.93291	1.63436	1.70155	1.35604	1.05879
	17.1522	2.37994	2.39237	2.43915	2.39847	2.36946	2.18501	2.3081	2.34615	2.84565	1.5033	1.33942	1.31072	1.46961	2.7348	2.68866	2.06317	2.41127	2.13014	2.1372	2.01176	1.9174	1.66667	1.73412	1.25057	1.05523
	17.235	2.33	2.46674	2.43311	2.33342	2.3425	2.12219	2.34416	2.57676	2.96185	1.49079	1.34	1.24688	1.36969	2.73762	2.72651	2.05961	2.49175	2.1392	2.10701	2.04063	1.90651	1.67655	1.73587	1.27444	1.11771
	17.3182	2.39082	2.31375	2.47316	2.36367	2.28915	2.1089	2.31871	2.30413	2.72536	1.46144	1.41356	1.15332	1.3724	2.66563	2.69159	2.02332	2.41236	2.13982	2.11502	1.96868	1.86183	1.63242	1.7431	1.28447	1.13662
	17.4012	2.35908	2.36393	2.44441	2.29864	2.23668	2.17376	2.28801	2.42114	2.81101	1.53298	1.38766	1.0958	1.41852	2.5942	2.52241	1.97756	2.51689	2.15533	2.18805	1.93724	1.87552	1.65025	1.71786	1.22893	1.12328
	17.4843	2.33348	2.42528	2.4535	2.32923	2.38071	2.2192	2.34837	2.73092	2.74164	1.48722	1.42562	1.15786	1.34925	2.62107	2.39866	1.90278	2.43876	2.15778	2.15753	1.96746	1.91787	1.63686	1.75669	1.28462	1.04213
	17.5673	2.37647	2.39681	2.41879	2.31092	2.26783	2.21673	2.28323	2.33498	2.80412	1.44747	1.41044	1.27087	1.24213	2.6526	2.47728	1.8692	2.50447	2.19924	2.11344	1.93373	1.93442	1.621	1.7589	1.26293	1.04164
	17.6502	2.36376	2.3197	2.43793	2.27644	2.32227	2.15569	2.31468	2.24521	2.83789	1.50143	1.43189	1.35666	1.26287	2.57927	2.39819	1.91956	2.43828	2.19056	2.07575	1.98504	1.87739	1.63055	1.6373	1.31453	1.0221
	17.7333	2.31365	2.23726	2.43809	2.22934	2.19278	2.18017	2.27165	2.44364	2.98586	1.43874	1.48099	1.36309	1.30017	2.60204	2.44404	1.92184	2.46695	2.09526	2.13187	1.95098	1.8819	1.62604	1.68426	1.31709	1.12806
	17.8163	2.29731	2.30376	2.40126	2.2223	2.26262	2.1165	2.32938	2.31465	3.00635	1.4456	1.44812	1.47305	1.14888	2.78865	2.43238	1.96481	2.41871	2.12092	2.1279	1.91566	1.91177	1.6609	1.69296	1.32545	1.02377
	17.8992	2.28698	2.3499	2.43788	2.18259	2.24752	2.06534	2.3648	2.60926	2.7906	1.44102	1.45168	1.55208	1.10721	2.81048	2.49939	1.92297	2.48318	2.12126	2.11322	1.99371	1.88748	1.61085	1.66459	1.29696	0.977232
	17.9823	2.27587	2.26335	2.38772	2.31663	2.20724	1.96748	2.2763	2.35729	3.01978	1.46637	1.44667	1.5822	1.24078	2.80642	2.60894	1.95504	2.39982	2.09964	2.1112	1.99116	1.90674	1.66891	1.70079	1.29481	1.04758
	18.0653	2.2766	2.33523	2.37163	2.23964	2.25954	2.08871	2.28663	2.44148	2.94103	1.4464	1.48852	1.56673	1.28969	2.72031	2.70119	1.99325	2.41906	2.11688	2.10825	1.9382	1.89574	1.68079	1.71648	1.28886	1.02853
	18.1482	2.25996	2.26519	2.36236	2.28672	2.23384	2.01489	2.25882	2.45505	3.01418	1.42562	1.44121	1.51726	1.21802	2.6365	2.65209	1.92659	2.41452	2.11242	2.06809	1.98092	1.86398	1.64944	1.72351	1.23723	0.986054
	18.2315	2.24706	2.11475	2.3338	2.24011	2.20863	1.98951	2.23424	2.4289	2.93074	1.40799	1.50583	1.55834	1.30239	2.70586	2.78157	1.9734	2.39019	2.14811	2.06808	1.97856	1.90244	1.61952	1.71694	1.28249	1.04517
	18.3143	2.22599	1.99945	2.31947	2.23959	2.19733	1.95951	2.27647	2.43861	3.01397	1.47527	1.43253	1.52749	1.12683	2.69324	2.69952	1.87508	2.37409	2.15194	2.09972	1.95686	1.89588	1.69195	1.74802	1.30109	1.10284
	18.3973	2.20031	1.94756	2.33946	2.26657	2.17705	2.00795	2.27266	2.50405	2.76456	1.49243	1.4748	1.48499	1.29612	2.59773	2.64462	1.96249	2.42625	2.15567	2.05814	1.95904	1.85148	1.62623	1.65475	1.23192	0.985975
	18.4805	2.22467	2.20511	2.3491	2.26286	2.21405	2.09997	2.29612	2.31115	2.87845	1.46955	1.44247	1.4986	1.05907	2.71242	2.69782	1.87924	2.3824	2.16935	2.03638	1.9656	1.89664	1.63218	1.70714	1.2778	1.02521
	18.5632	2.26622	2.3846	2.34673	2.26113	2.21398	2.08609	2.32704	2.31011	2.95905	1.4362	1.46591	1.53698	0.954963	2.56339	2.59856	1.84582	2.42442	2.11074	2.09902	1.92461	1.88094	1.6273	1.71188	1.33969	0.972658
	18.6463	2.31354	2.3459	2.33326	2.23896	2.18253	2.07591	2.3211	2.24492	2.81275	1.47993	1.47398	1.53443	0.913009	2.63884	2.52615	1.82687	2.40499	2.12292	2.10915	1.97734	1.87125	1.62964	1.70847	1.23375	0.936733
	18.7295	2.24826	2.27831	2.33771	2.25073	2.30173	2.0318	2.34204	2.28772	2.84047	1.46547	1.48024	1.54365	0.88511	2.60384	2.46773	1.8033	2.32479	2.08045	2.11955	1.89916	1.85018	1.67002	1.73086	1.24152	0.953121
	18.8123	2.22935	2.22347	2.34016	2.27723	2.16559	2.04517	2.33426	2.31914	2.90056	1.47552	1.50581	1.52775	0.835065	2.52731	2.53096	1.80629	2.37838	2.14648	2.10822	1.96464	1.86782	1.6631	1.72916	1.26077	0.938603
	18.8953	2.23112	2.34081	2.33961	2.20442	2.18091	2.05805	2.34903	2.29575	2.91309	1.38867	1.44668	1.51785	0.825744	2.59929	2.44674	1.86155	2.38829	2.16094	2.0486	1.95099	1.87568	1.67077	1.62739	1.24663	0.955958
	18.9785	2.20466	2.33456	2.32866	2.12847	2.20504	2.06448	2.26964	2.30023	3.14075	1.42402	1.43061	1.52091	0.800527	2.54729	2.48389	1.87162	2.37586	2.14356	2.10545	1.87989	1.86589	1.66878	1.65429	1.31636	0.979853
	19.0615	2.2246	2.295	2.31819	1.99213	2.25595	2.08758	2.25028	2.42654	2.71616	1.40668	1.47357	1.48784	0.799768	2.58944	2.50751	1.88409	2.41381	2.20645	2.05954	1.9112	1.89309	1.6721	1.69323	1.21415	0.97231
	19.1443	2.18391	2.17028	2.30382	1.9346	2.25461	2.04534	2.30275	2.36616	2.79649	1.38869	1.42574	1.48169	0.833797	2.56469	2.43666	1.83171	2.43416	2.12043	2.11249	1.91964	1.86478	1.59366	1.66798	1.1772	1.06766
	19.2273	2.13634	2.32307	2.30281	2.03107	2.26704	2.04022	2.24993	2.58332	3.05426	1.44266	1.42997	1.42657	0.836964	2.61725	2.52442	1.95285	2.35926	2.19008	2.10471	1.90639	1.85884	1.62265	1.6992	1.20351	1.11995
	19.3105	2.15145	2.21762	2.30902	2.25985	2.2331	2.00511	2.31296	2.46696	2.73748	1.34688	1.44181	1.48938	0.991749	2.81499	2.56347	1.90033	2.43025	2.06395	2.12413	1.91989	1.86364	1.6172	1.63346	1.17683	0.992634
	19.3933	2.16453	2.09789	2.31384	2.30608	2.20841	2.03927	2.29321	2.3798	2.79034	1.34266	1.42084	1.50145	1.06998	2.65287	2.66998	1.883	2.44568	2.06176	2.09902	1.91808	1.87327	1.63895	1.7054	1.2656	1.00634
	19.4765	2.18588	2.3641	2.27183	2.29628	2.23721	2.05714	2.30178	2.32098	2.7234	1.35338	1.44813	1.50825	1.09556	2.63048	2.70917	1.85715	2.38867	2.11122	2.11532	1.83726	1.84954	1.59051	1.67382	1.1477	0.953054
	19.5595	2.17796	2.31173	2.2715	2.23397	2.17829	2.05533	2.32273	2.24764	2.7881	1.3867	1.45036	1.34211	1.16056	2.60349	2.72999	1.8983	2.40584	2.10204	2.0971	1.93866	1.8458	1.63343	1.61122	1.17668	1.00808
	19.6423	2.15219	2.26676	2.28083	2.25742	2.24863	1.96908	2.25724	2.25685	2.75145	1.33769	1.4643	1.32917	1.24333	2.65827	2.63095	1.87634	2.41069	2.10313	2.09982	1.89906	1.80302	1.61177	1.68601	1.19867	0.950804
	19.7253	2.17809	2.12573	2.29329	2.23983	2.22206	2.03254	2.21603	2.28821	2.61004	1.39396	1.46078	1.32298	1.21871	2.62359	2.53452	1.83438	2.50879	2.06372	2.12426	1.90878	1.82569	1.60331	1.58929	1.11816	1.06604
	19.8085	2.16926	2.02055	2.30633	2.24704	2.16267	1.99113	2.29716	2.29493	2.58033	1.35815	1.43353	1.38027	1.29036	2.69877	2.70529	1.81793	2.44039	2.09042	2.16122	1.9326	1.81425	1.60391	1.65765	1.11032	1.04673
	19.8915	2.22902	1.97511	2.3027	2.2569	2.20374	2.02319	2.26482	2.30485	2.79384	1.38814	1.45131	1.50341	1.33608	2.66962	2.75377	1.92262	2.42662	2.11273	2.12125	1.94348	1.83634	1.6288	1.62579	1.17706	0.984984
	19.9747	2.19754	2.19469	2.31617	2.25993	2.27852	1.96783	2.23782	2.36871	2.78307	1.38453	1.41615	1.4847	1.37814	2.70132	2.70741	1.91517	2.43998	2.06951	2.11385	1.84277	1.82694	1.57176	1.62201	1.20768	0.999177
	20.0575	2.19909	2.29753	2.36162	2.18838	2.2565	2.05575	2.32391	2.2905	2.66736	1.44602	1.36833	1.56993	1.28947	2.71142	2.67826	1.8281	2.40803	2.05381	2.08981	1.89575	1.83901	1.57634	1.66321	1.13261	1.07083
	20.1405	2.17866	2.27199	2.33288	2.2125	2.28112	2.00856	2.24942	2.23908	2.87955	1.33918	1.42657	1.60249	1.32218	2.68821	2.7887	1.91241	2.44479	2.10943	2.16339	1.8732	1.80043	1.61712	1.587	1.13809	1.06427
	20.2233	2.18025	2.26606	2.32933	2.22152	2.27769	1.98185	2.29488	2.25972	2.80993	1.32079	1.45192	1.51277	1.24086	2.73032	2.64176	1.89527	2.39828	2.05963	2.08687	1.89965	1.83941	1.56102	1.68433	1.14383	0.976574
	20.3065	2.20391	2.24231	2.31544	2.17824	2.23451	1.98919	2.26087	2.24412	2.68491	1.34315	1.35997	1.46221	1.22322	2.73964	2.64667	1.91719	2.29813	2.07654	2.12207	1.89939	1.82662	1.61275	1.61365	1.1677	1.0077
	20.3895	2.16114	2.23703	2.29684	2.21277	2.23432	2.03623	2.25212	2.3134	2.79662	1.44442	1.40194	1.47994	1.25267	2.66525	2.56346	1.78763	2.33967	2.05878	2.07125	1.89685	1.80619	1.60597	1.57614	1.20468	1.0264
	20.4723	2.15891	2.11882	2.26817	2.09144	2.25886	1.94443	2.21864	2.40957	2.73749	1.43178	1.35698	1.4681	1.19034	2.69156	2.74904	1.82315	2.37988	2.07524	2.04152	1.85263	1.81056	1.56141	1.63795	1.20348	0.938712
	20.5555	2.14121	2.11699	2.29725	1.97143	2.24204	1.95807	2.22042	2.22682	2.69603	1.2979	1.39417	1.44766	1.20209	2.64164	2.66964	1.86577	2.33221	2.05433	2.09004	1.89689	1.81313	1.58048	1.64594	1.12811	0.95284
	20.6385	2.17279	2.19055	2.28386	1.92448	2.25815	2.02359	2.24544	2.29694	2.81281	1.32587	1.37737	1.4748	1.20868	2.63453	2.64234	1.81786	2.34674	2.01464	2.10148	1.86807	1.83893	1.5536	1.57377	1.16225	0.954959
	20.7215	2.17283	2.09393	2.27838	1.93947	2.29538	2.00285	2.23296	2.30208	2.75449	1.35133	1.32582	1.53407	1.11224	2.64392	2.54649	1.86921	2.32459	2.04944	2.07972	1.89822	1.80023	1.55744	1.65296	1.10944	0.976281
	20.8047	2.12172	2.03403	2.28168	2.14237	2.30958	2.0571	2.25546	2.32077	3.01078	1.36669	1.33986	1.50913	1.0834	2.74214	2.68636	1.82374	2.36256	2.08406	2.11547	1.85928	1.8215	1.59215	1.55578	1.19482	1.02097
	20.8892	2.11713	2.16372	2.26579	2.18751	2.26877	2.07396	2.22267	2.41846	2.78673	1.27811	1.34266	1.48139	1.01419	2.63368	2.59801	1.89657	2.37844	2.06036	2.10737	1.81459	1.79887	1.53634	1.563	1.10031	0.939343
	20.9705	2.11432	2.19481	2.24411	2.18413	2.2291	2.1093	2.28348	2.27646	2.79558	1.38563	1.34058	1.42498	0.989053	2.62747	2.53613	1.90875	2.34754	2.07591	2.08173	1.87712	1.83136	1.54097	1.57415	1.07996	0.999095
	21.0537	2.10214	2.03683	2.21845	2.19099	2.33552	2.10806	2.26367	2.18791	2.75945	1.3321	1.32495	1.52178	0.961117	2.62282	2.51179	1.87703	2.33287	2.06564	2.03671	1.85904	1.82303	1.57345	1.55876	1.12813	0.924088
	21.1365	2.13768	1.95612	2.25655	2.15197	2.25797	2.03965	2.27228	2.20184	2.85887	1.34043	1.25969	1.38227	0.84613	2.65221	2.6512	1.89204	2.35502	2.0404	2.08815	1.86293	1.82294	1.573	1.51182	1.1417	0.917967
	21.2195	2.11392	1.91936	2.25541	2.04373	2.16668	2.05018	2.24586	2.18972	2.79471	1.35871	1.25386	1.48279	0.87371	2.65987	2.6355	1.87988	2.35261	2.06384	2.0453	1.82796	1.79953	1.53731	1.56605	1.10042	1.00324
	21.3027	2.13846	2.1337	2.25477	1.9724	2.26957	2.02458	2.2339	2.14578	2.96132	1.30442	1.23729	1.33048	0.826724	2.64334	2.61239	1.89245	2.3012	2.05072	2.04865	1.8836	1.82984	1.55068	1.52952	1.09718	0.968581
	21.3855	2.09698	2.21195	2.22141	1.94307	2.26965	2.00602	2.25469	2.13398	2.75414	1.28418	1.24119	1.331	0.76716	2.63241	2.64439	1.83395	2.30848	2.01455	2.07295	1.87097	1.82509	1.57787	1.48252	1.11216	0.833022
	21.4688	2.07999	2.10985	2.19899	1.91418	2.22765	2.0133	2.26864	2.1917	2.83108	1.24888	1.19454	1.19234	0.768331	2.64281	2.69376	1.90504	2.3659	2.00178	1.98714	1.83774	1.79538	1.52378	1.55242	1.08051	0.787708
	21.5517	2.04453	2.15096	2.16838	2.0579	2.30731	2.11335	2.27367	2.3403	2.88731	1.23807	1.17073	1.10299	0.767237	2.625	2.61524	1.8487	2.32856	2.03149	1.98835	1.8326	1.74934	1.52029	1.49799	1.12597	0.888453
	21.6347	2.04991	2.07676	2.07455	2.10171	2.26743	2.15076	2.20991	2.10831	3.02825	1.25375	1.14134	1.10529	0.745966	2.66065	2.57921	1.75218	2.3062	2.01297	2.00309	1.77173	1.82126	1.52872	1.45833	1.07382	0.871533
	21.7175	2.0263	2.03634	2.14975	2.094	2.2679	2.0595	2.25042	2.1087	2.75948	1.23307	1.16202	1.19316	0.792011	2.57765	2.64049	1.79779	2.32586	2.06579	1.98568	1.76528	1.79007	1.5767	1.44694	1.04865	0.886733
	21.8007	1.90191	1.92433	2.04879	1.94889	2.23292	2.12498	2.28152	2.0951	2.90358	1.20894	1.09912	1.22997	0.774158	2.58497	2.61586	1.68466	2.33394	2.0963	2.0242	1.78444	1.78482	1.53414	1.43519	1.05185	0.877785
	21.8837	1.84479	1.84319	2.03792	1.90688	2.18122	2.0221	2.25009	2.0041	2.6934	1.1532	1.05895	1.33843	0.785092	2.61964	2.55648	1.67018	2.32906	2.02736	1.97173	1.72179	1.74058	1.50854	1.47805	1.03939	0.859548
	21.9668	1.82415	1.77113	1.95198	1.82821	2.16115	2.01379	2.2233	2.19795	2.69733	1.2025	1.04643	1.20585	0.775299	2.6087	2.52533	1.69718	2.31028	2.01932	2.01074	1.78002	1.73781	1.53855	1.45199	0.921387	0.802184
	22.0497	1.8707	1.72707	1.77096	1.78596	2.14651	2.02642	2.24921	2.07876	2.64179	1.17273	1.00664	1.07769	0.746836	2.58843	2.64965	1.72399	2.2391	2.01607	1.96438	1.71104	1.70974	1.49065	1.42913	0.903624	0.772734
	22.1327	1.82978	1.72792	1.72672	1.77864	2.21074	1.96345	2.26187	2.05966	2.62666	1.1543	0.978606	1.06441	0.749622	2.57594	2.56147	1.75794	2.29281	2.00335	1.94716	1.66779	1.72841	1.50114	1.35799	0.858116	0.743027
	22.2158	1.72494	1.83128	1.66485	1.74465	2.15677	1.99859	2.24672	1.97921	2.60461	1.13693	0.946867	1.02822	0.761941	2.6313	2.57707	1.77039	2.34668	2.04354	1.98704	1.68911	1.71344	1.4458	1.34867	0.838374	0.823483
	22.2988	1.69064	1.80648	1.74276	1.72906	2.12882	1.99911	2.20702	2.01158	2.70403	1.15875	0.925013	0.993829	0.72494	2.5324	2.53399	1.71637	2.33853	2.00949	1.94305	1.68698	1.69399	1.4548	1.33113	0.882571	0.721975
	22.3817	1.66354	1.76465	1.89129	1.74928	2.16647	2.06681	2.20689	1.95031	2.80808	1.15182	0.910277	0.998346	0.706686	2.6534	2.69921	1.64809	2.27873	1.99298	1.90842	1.67714	1.69256	1.45841	1.31466	0.871021	0.740039
	22.4648	1.68371	1.73261	1.95141	1.75153	2.11533	1.95211	2.21859	1.93562	2.82838	1.10979	0.903721	0.983823	0.702935	2.61682	2.65135	1.78923	2.28924	2.04551	1.92978	1.56764	1.66186	1.45404	1.31592	0.813883	0.790315
	22.5478	1.67278	1.71582	1.8299	1.73626	2.10812	1.97249	2.25668	1.99268	2.65868	1.10981	0.891077	0.994285	0.711692	2.59091	2.73843	1.67202	2.25254	2.03993	1.92076	1.58184	1.64088	1.45341	1.25207	0.823217	0.744135
	22.631	1.68346	1.67947	1.70185	1.71062	2.1416	1.9606	2.27989	2.13221	2.85655	1.0987	0.900797	0.980663	0.693373	2.53793	2.79155	1.74606	2.34366	2.03732	1.87201	1.55944	1.65029	1.45715	1.25289	0.807192	0.704013
	22.7138	1.65737	1.67981	1.64503	1.68776	2.18266	1.9552	2.23904	2.14886	2.62802	1.08123	0.870274	0.966141	0.695041	2.53765	2.64627	1.74002	2.33426	2.00577	1.87202	1.53917	1.63188	1.41905	1.24079	0.781045	0.742253
	22.7968	1.64556	1.66112	1.60371	1.69235	2.11145	1.93182	2.25405	2.11575	2.59733	1.05329	0.863527	0.979791	0.697202	2.58755	2.6245	1.71518	2.25248	2.05083	1.83157	1.50356	1.63166	1.44117	1.205	0.788946	0.704735
	22.8797	1.62037	1.64332	1.5986	1.68157	2.0818	1.94303	2.16663	2.08464	2.69333	1.06528	0.846792	0.962753	0.700871	2.52202	2.7071	1.727	2.26348	1.97295	1.86963	1.45581	1.61031	1.41394	1.15421	0.77937	0.716434
	22.9627	1.61631	1.6769	1.58095	1.68071	2.11353	1.90899	2.18023	2.02092	2.73449	1.0551	0.837456	0.983862	0.680559	2.57216	2.57213	1.7984	2.22689	1.93035	1.81425	1.43908	1.59089	1.40745	1.13597	0.78856	0.716164
	23.0458	1.60098	1.66654	1.54518	1.67388	2.16083	1.85027	2.24424	1.9721	2.6519	1.02656	0.834582	0.952895	0.701307	2.56615	2.59304	1.81225	2.2234	1.96508	1.82523	1.42054	1.57179	1.40433	1.11107	0.758437	0.720704
	23.1288	1.59832	1.64258	1.53372	1.6567	2.08781	1.85213	2.27344	1.91561	2.71019	0.987096	0.844368	0.983869	0.692288	2.56334	2.54924	1.79276	2.25855	1.97074	1.84931	1.35791	1.56563	1.41875	1.10857	0.7751	0.717222
	23.212	1.59213	1.62812	1.54286	1.67623	2.10259	1.84014	2.30048	2.06051	2.81696	0.971544	0.858968	0.92546	0.6739	2.54872	2.50331	1.82211	2.19857	1.94845	1.84803	1.32978	1.54709	1.38501	1.14221	0.757423	0.700823
	23.2948	1.58559	1.62157	1.52628	1.66597	2.13311	1.86756	2.29908	2.04931	2.82321	0.965928	0.856595	0.913617	0.690309	2.60533	2.59897	1.75491	2.19708	1.91879	1.83031	1.28504	1.51433	1.38197	1.11756	0.746704	0.705562
	23.3778	1.59873	1.61345	1.52409	1.67515	2.10474	1.84636	2.22153	1.9036	2.62146	0.965687	0.864665	0.90834	0.672231	2.48242	2.57896	1.7538	2.18557	1.90145	1.78654	1.28197	1.51053	1.3721	1.09991	0.75412	0.695697
	23.4607	1.59385	1.6413	1.52974	1.66994	2.19007	1.8665	2.28734	2.01539	2.78948	0.971778	0.84394	0.910341	0.681952	2.49162	2.53119	1.70398	2.20664	1.89507	1.78472	1.24199	1.48997	1.36975	1.07139	0.747104	0.714532
	23.5438	1.58193	1.62986	1.50546	1.67145	2.05205	1.81349	2.21821	2.01788	2.89795	0.938054	0.870049	0.904034	0.67796	2.46989	2.5439	1.68376	2.18651	1.9452	1.76887	1.22248	1.4787	1.35247	1.06454	0.734312	0.7188
	23.6268	1.6024	1.63559	1.53399	1.69833	2.02369	1.79114	2.15449	1.99408	2.8205	0.930593	0.851373	0.922258	0.667399	2.48989	2.45992	1.73935	2.13282	1.92972	1.75879	1.20931	1.45166	1.33068	1.05967	0.737487	0.687481
	23.7097	1.60683	1.64171	1.5465	1.70003	2.13933	1.78828	2.24515	1.97317	2.84577	0.923695	0.866747	0.885394	0.695256	2.48515	2.51607	1.72484	2.14337	1.90658	1.7325	1.20736	1.45711	1.34748	1.0519	0.727959	0.712892
	23.7927	1.597	1.64091	1.53849	1.69646	2.05149	1.74757	2.30325	1.99787	2.67852	0.890112	0.871682	0.917864	0.7143	2.41615	2.46736	1.69088	2.08179	1.87433	1.72376	1.17413	1.44072	1.31952	1.04022	0.726867	0.708949
	23.8758	1.60114	1.65381	1.52926	1.70044	2.06303	1.74543	2.26173	1.94003	2.66698	0.853686	0.859394	0.928354	0.707705	2.48768	2.33173	1.66315	2.09589	1.84928	1.71679	1.16656	1.41903	1.32664	1.03258	0.718941	0.698618
	23.9588	1.62264	1.6553	1.54356	1.70094	2.00579	1.76287	2.24026	1.93763	2.80332	0.867367	0.854448	0.915039	0.733297	2.44017	2.41897	1.66524	2.08053	1.86673	1.71077	1.15265	1.41661	1.29767	1.02527	0.723942	0.694092
	24.042	1.61655	1.65877	1.54535	1.70735	2.0092	1.74536	2.23244	1.89333	2.64166	0.862222	0.866498	0.912907	0.71551	2.42764	2.25358	1.69076	2.08065	1.8523	1.68288	1.13389	1.39324	1.28198	1.01602	0.719774	0.693643
	24.1248	1.643	1.65386	1.54495	1.71028	1.99753	1.77483	2.23632	2.03134	2.66896	0.835314	0.847077	0.90826	0.69868	2.44883	2.2911	1.64834	2.08079	1.85206	1.65636	1.12486	1.39065	1.26839	1.01445	0.725777	0.698116
	24.2078	1.61693	1.65491	1.55873	1.71917	2.01894	1.74086	2.26044	1.79559	2.68012	0.839605	0.869859	0.911174	0.718152	2.4498	2.24106	1.62075	2.00648	1.81675	1.62279	1.12674	1.36751	1.25403	1.01437	0.710564	0.681748
	24.291	1.62455	1.65173	1.54897	1.71889	2.02989	1.72385	2.20737	1.81626	2.74756	0.849042	0.864261	0.911065	0.716701	2.42977	2.34287	1.55513	1.98539	1.81042	1.63643	1.11347	1.37684	1.2433	1.00702	0.697749	0.687405
	24.3738	1.6259	1.68265	1.55124	1.70596	1.99042	1.67301	2.22692	1.81897	2.60639	0.845515	0.860553	0.910175	0.701259	2.41951	2.35948	1.63971	1.91025	1.76889	1.60921	1.10859	1.36405	1.22338	1.0026	0.717589	0.680562
	24.4568	1.63521	1.6599	1.55488	1.71405	1.97212	1.62414	2.25357	1.9141	2.7308	0.813907	0.884152	0.9087	0.685754	2.42245	2.31101	1.68188	1.85494	1.76791	1.59234	1.1036	1.35157	1.198	0.982965	0.696301	0.683792
	24.5397	1.63501	1.67677	1.55109	1.72851	1.92981	1.6335	2.25869	1.85509	2.72387	0.841323	0.884813	0.918232	0.688897	2.46345	2.4335	1.64183	1.93392	1.78156	1.57154	1.09618	1.34684	1.18685	0.98479	0.692737	0.670368
	24.623	1.63823	1.67211	1.56564	1.72799	1.98489	1.62818	2.20896	1.96127	2.86308	0.823532	0.876064	0.920955	0.6858	2.43257	2.39564	1.62526	1.77171	1.76672	1.57368	1.09488	1.34165	1.17638	0.993563	0.698262	0.678097
	24.7062	1.65784	1.69289	1.56608	1.73299	1.89904	1.62276	2.22217	1.81547	2.77335	0.821767	0.896726	0.925737	0.670218	2.37421	2.38115	1.5994	1.81655	1.77716	1.54781	1.0922	1.3174	1.16442	0.982392	0.702348	0.67915
	24.789	1.62732	1.6886	1.55418	1.73062	1.89949	1.60334	2.26023	1.81445	2.50961	0.83401	0.884904	0.935001	0.670088	2.32077	2.34821	1.60009	1.77335	1.71278	1.51414	1.09648	1.31762	1.14471	0.970526	0.72699	0.686013
	24.872	1.64625	1.70397	1.56551	1.72034	1.83472	1.59036	2.20852	1.82125	2.52271	0.82724	0.918072	0.908628	0.657963	2.3157	2.23324	1.55739	1.75427	1.70653	1.50595	1.0901	1.30399	1.13583	0.970407	0.695075	0.669258
	24.9548	1.66484	1.70434	1.56544	1.73894	1.82949	1.59185	2.23374	1.82681	2.55695	0.840069	0.903849	0.939867	0.661104	2.36713	2.10093	1.52001	1.70859	1.68777	1.47704	1.08664	1.30068	1.11395	0.974727	0.723449	0.667491
	25.038	1.68682	1.72622	1.57239	1.72975	1.88811	1.65224	2.23778	1.85849	2.44707	0.826902	0.905495	0.905786	0.666489	2.4217	2.18645	1.45502	1.64111	1.71115	1.44918	1.08408	1.29663	1.10473	0.971801	0.704347	0.685288
	25.121	1.67795	1.72222	1.56305	1.7067	1.7332	1.62118	2.22518	1.71686	2.49727	0.817787	0.901607	0.928448	0.658082	2.40562	2.21389	1.4457	1.58513	1.72224	1.42929	1.0852	1.29438	1.08633	0.966524	0.688157	0.672494
	25.2038	1.6639	1.71861	1.57214	1.7154	1.75057	1.59309	2.23237	1.82145	2.5103	0.827165	0.912351	0.932015	0.654597	2.40512	2.27907	1.5698	1.62832	1.67434	1.43409	1.08161	1.27815	1.08016	0.961539	0.674846	0.677319
	25.287	1.664	1.72889	1.55607	1.72981	1.75107	1.56703	2.25851	1.86077	2.64989	0.840708	0.883667	0.926448	0.603019	2.3925	2.25549	1.64213	1.63194	1.65071	1.4074	1.091	1.26809	1.07649	0.959431	0.691295	0.675924
	25.37	1.66592	1.73039	1.57608	1.713	1.71913	1.55037	2.24309	1.72497	2.49241	0.810179	0.868882	0.921337	0.653025	2.33765	2.36221	1.56741	1.58666	1.66319	1.39447	1.07515	1.26203	1.05655	0.953381	0.696599	0.665019
	25.4528	1.67564	1.73197	1.57682	1.72273	1.7369	1.57541	2.20847	1.72746	2.50435	0.70918	0.853651	0.899936	0.63802	2.3305	2.30287	1.56993	1.55218	1.56776	1.38015	1.07122	1.25476	1.03544	0.952669	0.690545	0.655241
	25.5358	1.67773	1.72793	1.57106	1.72234	1.66783	1.54584	2.17575	1.64186	2.44102	0.76945	0.894804	0.907766	0.629226	2.26116	2.16257	1.50904	1.54594	1.59835	1.37385	1.07	1.25129	1.00388	0.956693	0.71638	0.662906
	25.619	1.66862	1.75291	1.5671	1.73396	1.63919	1.53153	2.19086	1.65006	2.55978	0.780512	0.888363	0.934317	0.652753	2.26566	2.03129	1.46524	1.54563	1.56497	1.35107	1.07016	1.24163	1.00724	0.949755	0.683958	0.626134
	25.702	1.67634	1.76221	1.56061	1.726	1.65424	1.59984	2.13059	1.782	2.57476	0.772968	0.84753	0.942921	0.621925	2.21243	2.11112	1.43039	1.51836	1.53703	1.34405	1.0685	1.23349	0.994912	0.952291	0.676848	0.650843
	25.7852	1.66864	1.76323	1.57879	1.72963	1.58037	1.59178	2.20602	1.64546	2.54479	0.768244	0.857161	0.883807	0.621094	2.23081	2.12328	1.41502	1.50804	1.53666	1.34021	1.06192	1.22448	0.980912	0.948123	0.67136	0.663655
	25.868	1.67457	1.78167	1.57242	1.73355	1.60191	1.51962	2.20785	1.64874	2.47573	0.759084	0.840377	0.874799	0.668796	2.21899	2.01967	1.52792	1.49535	1.54014	1.33209	1.06372	1.22442	0.980574	0.942873	0.691508	0.658962
	25.951	1.66891	1.78134	1.57019	1.72389	1.63479	1.52119	2.187	1.62443	2.44622	0.756142	0.848564	0.867319	0.624437	2.20987	1.8911	1.49383	1.46866	1.49642	1.32158	1.06544	1.22236	0.983273	0.948885	0.689566	0.681447
	26.0342	1.67406	1.78339	1.55678	1.71688	1.62386	1.51015	2.18354	1.61563	2.41883	0.755888	0.860945	0.884549	0.636793	2.20572	1.77881	1.43673	1.48845	1.47989	1.30992	1.05541	1.20662	0.974467	0.942143	0.708114	0.663515
	26.117	1.65404	1.78017	1.58672	1.71449	1.58071	1.49653	2.19119	1.56983	2.36855	0.765217	0.853534	0.873928	0.628025	2.2148	1.91877	1.4052	1.47272	1.46098	1.30572	1.06291	1.20409	0.967209	0.940318	0.696048	0.676932
	26.2003	1.66652	1.77953	1.55978	1.73556	1.59687	1.48456	2.19316	1.60277	2.31707	0.773601	0.867242	0.877935	0.634045	2.20573	2.05787	1.40757	1.46652	1.44303	1.30659	1.05401	1.18875	0.973179	0.933636	0.686959	0.668483
	26.2832	1.66839	1.79412	1.58082	1.70425	1.60065	1.46108	2.1076	1.48314	2.43575	0.765205	0.85257	0.883405	0.655645	2.1785	2.00347	1.40633	1.43023	1.4284	1.28422	1.04987	1.1828	0.963769	0.94452	0.706149	0.6654
	26.3662	1.68589	1.82177	1.56338	1.71023	1.5422	1.47749	2.13461	1.49687	2.4105	0.769549	0.868302	0.890241	0.62526	2.19487	1.83053	1.47759	1.44657	1.44222	1.28327	1.04592	1.17249	0.951687	0.937693	0.694876	0.661364
	26.4493	1.6857	1.80946	1.57516	1.7026	1.58163	1.45439	2.14191	1.60195	2.22998	0.757402	0.848755	0.876375	0.621842	2.19453	1.71906	1.45761	1.43143	1.41033	1.27529	1.04577	1.17101	0.957418	0.937713	0.698157	0.676857
	26.5322	1.68742	1.79406	1.55687	1.68842	1.55604	1.427	2.15023	1.48893	2.26111	0.772798	0.85465	0.872275	0.647938	2.09857	1.72632	1.42551	1.41807	1.42412	1.28063	1.04746	1.16864	0.958464	0.940203	0.691317	0.656421
	26.6152	1.65699	1.77675	1.57256	1.70859	1.58792	1.3788	2.14668	1.46487	2.26856	0.75612	0.846949	0.863891	0.62117	2.05726	1.92464	1.3514	1.37523	1.39688	1.27384	1.03685	1.16215	0.959279	0.941071	0.676472	0.674365
	26.698	1.66323	1.79748	1.57406	1.69166	1.5635	1.39157	2.17793	1.45886	2.41631	0.762654	0.848954	0.872216	0.65977	2.07248	1.86413	1.32587	1.36383	1.39939	1.27153	1.03993	1.1562	0.957895	0.939471	0.686106	0.652828
	26.7812	1.6486	1.806	1.53634	1.70701	1.52154	1.38233	2.14761	1.4274	2.28191	0.765693	0.850754	0.847701	0.651083	2.02921	1.77903	1.31241	1.3446	1.36846	1.27161	1.02685	1.14149	0.951447	0.940517	0.681976	0.666583
	26.8642	1.65606	1.79031	1.55659	1.68812	1.55532	1.35205	2.13495	1.39225	2.09592	0.74688	0.856604	0.879642	0.63249	2.03777	1.66762	1.30419	1.32469	1.3613	1.27043	1.02932	1.12353	0.953727	0.931967	0.678952	0.643597
	26.9473	1.6371	1.79353	1.55701	1.69624	1.53543	1.34304	2.15826	1.40698	2.22785	0.762473	0.833067	0.881749	0.636151	2.06792	1.58634	1.35181	1.3301	1.3572	1.2552	1.02592	1.12882	0.952221	0.941	0.676942	0.657028
	27.0303	1.63297	1.7773	1.55871	1.70883	1.45147	1.34961	2.11179	1.39509	2.18295	0.752473	0.841937	0.859962	0.62949	2.06448	1.52339	1.3511	1.33282	1.33989	1.25457	1.02128	1.12212	0.946056	0.947345	0.675577	0.637407
	27.1132	1.63983	1.77298	1.54424	1.69234	1.42415	1.32505	2.05225	1.3604	2.13821	0.755164	0.829714	0.856696	0.629888	2.0294	1.58167	1.33131	1.30483	1.31768	1.25487	1.03322	1.11479	0.945391	0.933308	0.67382	0.660201
	27.1963	1.62949	1.75773	1.5499	1.67325	1.43733	1.32068	2.15838	1.3548	2.22787	0.763524	0.839173	0.885629	0.61865	2.04402	1.66941	1.34404	1.29441	1.334	1.26214	1.01703	1.10334	0.950305	0.936414	0.681272	0.654105
	27.279	1.63579	1.77191	1.5395	1.68498	1.43273	1.30292	2.09192	1.3324	2.02769	0.762794	0.835755	0.872855	0.641457	2.0857	1.64527	1.32516	1.29798	1.31104	1.25065	1.01791	1.10158	0.946492	0.930889	0.656057	0.649467
	27.3622	1.63498	1.77289	1.53579	1.67908	1.44412	1.29054	2.11774	1.29511	1.9347	0.762737	0.82743	0.884072	0.642237	2.06785	1.62528	1.35004	1.28913	1.31092	1.22415	1.01883	1.09169	0.947525	0.929528	0.677069	0.637606
	27.4452	1.6372	1.76411	1.53995	1.68377	1.40423	1.28967	2.0699	1.29472	1.90132	0.761541	0.822502	0.874884	0.645096	2.07458	1.57123	1.33224	1.27348	1.30875	1.23437	1.01817	1.08403	0.940557	0.932738	0.674576	0.649117
	27.528	1.63236	1.77742	1.54231	1.68245	1.36661	1.28158	2.09401	1.26626	1.93931	0.754515	0.811238	0.852832	0.633476	2.05341	1.52496	1.33725	1.27018	1.31663	1.22043	1.02061	1.0723	0.948265	0.932163	0.67489	0.631891
	27.6112	1.62879	1.76136	1.54697	1.67997	1.37607	1.27182	2.06665	1.24136	1.90434	0.750122	0.799582	0.857166	0.664657	2.02108	1.50269	1.30771	1.26405	1.29858	1.22173	1.0088	1.06371	0.943514	0.929672	0.677903	0.642122
	27.6942	1.63062	1.77975	1.53585	1.68497	1.33167	1.28721	2.06931	1.23589	1.84167	0.722094	0.769467	0.850126	0.650918	1.95188	1.60916	1.31979	1.2427	1.29004	1.22666	1.01111	1.0569	0.950774	0.928872	0.671696	0.642765
	27.7773	1.64029	1.77525	1.5419	1.68899	1.32153	1.25653	2.06213	1.21812	1.79431	0.706522	0.760582	0.843823	0.660058	1.95733	1.65864	1.28685	1.25587	1.28695	1.22141	1.00814	1.0542	0.946477	0.934142	0.66615	0.624951
	27.8603	1.63085	1.7836	1.5356	1.67757	1.29501	1.24492	2.07587	1.20394	1.77868	0.67941	0.74872	0.833145	0.657868	1.98918	1.62651	1.3118	1.25002	1.26709	1.20653	1.01115	1.04781	0.938766	0.941695	0.66978	0.638051
	27.9435	1.62688	1.76096	1.53387	1.68294	1.32512	1.22292	2.03396	1.18487	1.80605	0.690399	0.753833	0.824462	0.62962	2.00194	1.49361	1.30241	1.23754	1.26938	1.19594	1.00445	1.03652	0.948461	0.93148	0.659659	0.618382
	28.0263	1.63701	1.76161	1.53564	1.6856	1.30339	1.21031	2.01655	1.18321	1.70065	0.689651	0.717065	0.805604	0.647955	1.99026	1.45406	1.30772	1.22029	1.25977	1.19218	0.998262	1.02819	0.943079	0.930716	0.676423	0.627693
	28.1093	1.62882	1.76291	1.53338	1.68814	1.28512	1.19571	2.02009	1.19448	1.82052	0.691303	0.748338	0.805748	0.668037	1.94042	1.45526	1.32557	1.21588	1.26345	1.20811	0.99973	1.0224	0.940644	0.927477	0.66139	0.644132
	28.1925	1.63702	1.75661	1.5177	1.68152	1.2023	1.12301	2.04991	1.17908	1.63881	0.684195	0.743441	0.760809	0.625151	2.00858	1.40771	1.29722	1.21463	1.25566	1.18991	0.991169	1.01682	0.945003	0.920147	0.668761	0.626882
	28.2752	1.59611	1.74365	1.5175	1.67272	1.17833	1.10611	2.03785	1.17485	1.60955	0.691411	0.722594	0.75449	0.640319	2.02876	1.37112	1.29722	1.20496	1.25143	1.187	0.992053	1.01712	0.945544	0.92488	0.650837	0.634343
	28.3583	1.60517	1.7519	1.50886	1.67152	1.16698	1.08659	2.01894	1.15456	1.6221	0.695427	0.698589	0.79026	0.668912	2.04391	1.43114	1.31471	1.20444	1.25632	1.18331	0.977976	1.00753	0.947571	0.920825	0.661278	0.639772
	28.4412	1.62448	1.75986	1.50364	1.67122	1.15646	1.09126	2.01315	1.15518	1.55599	0.689095	0.710689	0.780939	0.650922	2.01795	1.40796	1.29408	1.19218	1.25431	1.17714	0.981794	0.995623	0.946459	0.921285	0.671385	0.649322
	28.5243	1.60698	1.75029	1.4981	1.67222	1.13142	1.09614	2.02317	1.13774	1.5353	0.694053	0.70764	0.75655	0.652564	2.01178	1.52015	1.30443	1.18713	1.24734	1.18624	0.982948	0.992332	0.945939	0.922504	0.670244	0.613334
	28.6073	1.60683	1.73845	1.50189	1.66397	1.13331	1.07836	1.98645	1.13507	1.49958	0.691574	0.700036	0.759571	0.634106	2.04354	1.58465	1.32872	1.18727	1.23713	1.17525	0.972659	0.986154	0.952233	0.924176	0.658167	0.629732
	28.6903	1.61244	1.73402	1.50391	1.66938	1.12662	1.07457	2.00242	1.13169	1.47537	0.678379	0.684274	0.752469	0.644726	2.09881	1.55438	1.27995	1.17632	1.23427	1.17638	0.974372	0.984657	0.955211	0.920538	0.663153	0.626473
	28.7735	1.59015	1.73187	1.48687	1.65362	1.13047	1.06303	2.00126	1.12546	1.45381	0.682129	0.705537	0.763281	0.679641	2.09109	1.50555	1.29556	1.16615	1.22931	1.1803	0.970508	0.981929	0.948845	0.928239	0.664352	0.611777
	28.8563	1.58993	1.73632	1.50032	1.65081	1.11196	1.05841	1.92849	1.12529	1.46356	0.677806	0.682632	0.754805	0.642981	2.03059	1.48316	1.29061	1.15881	1.21755	1.17447	0.969933	0.978584	0.972848	0.933953	0.674452	0.627526
	28.9393	1.6004	1.73598	1.4939	1.65658	1.1181	1.06962	1.94351	1.11774	1.52361	0.673829	0.681819	0.776986	0.62628	1.94304	1.3968	1.28269	1.1569	1.22672	1.18549	0.965574	0.976894	1.00266	0.943442	0.662826	0.631316
	29.0225	1.60274	1.73641	1.48156	1.64769	1.09759	1.03944	1.94912	1.10684	1.52457	0.689728	0.700537	0.751774	0.649318	1.95982	1.38351	1.28021	1.15683	1.20922	1.18189	0.960279	0.971981	1.07709	0.973544	0.667589	0.613846
	29.1053	1.61325	1.72453	1.47282	1.64902	1.09938	1.04253	1.91087	1.09891	1.48035	0.686266	0.688416	0.762258	0.642165	2.00547	1.4185	1.27717	1.1453	1.22152	1.18297	0.954219	0.968499	1.17324	1.03107	0.653917	0.625436
	29.1883	1.58699	1.71735	1.46481	1.64594	1.07482	1.04175	1.90637	1.08387	1.48139	0.714672	0.732909	0.781592	0.647303	2.0149	1.45154	1.29361	1.13313	1.2091	1.17109	0.951996	0.962389	1.26795	1.1277	0.661197	0.644215
	29.2712	1.58117	1.70297	1.45927	1.63274	1.06065	1.03913	1.90983	1.09198	1.54983	0.786488	0.792537	0.817545	0.625509	2.00702	1.5538	1.29519	1.13414	1.2103	1.17573	0.952487	0.962566	1.38552	1.22439	0.668236	0.637572
	29.3543	1.5889	1.72463	1.45486	1.64144	1.06682	1.03546	1.88627	1.07908	1.46592	0.867614	0.882869	0.916118	0.653683	1.98567	1.50169	1.27613	1.14144	1.21888	1.17458	0.947958	0.964963	1.49671	1.35851	0.663043	0.650033
	29.4373	1.59374	1.71839	1.43959	1.64303	1.05046	1.04965	1.87727	1.08484	1.45039	0.975183	0.988707	0.966969	0.666425	1.96236	1.49356	1.3072	1.13987	1.21125	1.17573	0.948789	0.960249	1.61084	1.5102	0.670323	0.661908
	29.5205	1.58624	1.70266	1.44115	1.63811	1.03925	1.05588	1.89799	1.06851	1.41257	1.10418	1.07871	1.07746	0.656043	2.03334	1.47304	1.28236	1.13034	1.20765	1.17807	0.936035	0.965741	1.70383	1.66373	0.68064	0.674174
	29.6035	1.57536	1.71921	1.43431	1.64204	1.04223	1.05741	1.85062	1.07512	1.44404	1.24401	1.22657	1.21224	0.680266	2.00739	1.48752	1.2908	1.13648	1.20959	1.17316	0.942819	0.956171	1.79037	1.82324	0.704502	0.773547
	29.6863	1.5919	1.71844	1.44078	1.64138	1.08266	1.08746	1.8928	1.09095	1.67865	1.41279	1.35708	1.33228	0.715253	1.98195	1.48187	1.30243	1.13667	1.21001	1.17526	0.940288	0.961315	1.85149	1.95386	0.738112	0.785192
	29.7693	1.58994	1.72801	1.45866	1.63483	1.08309	1.10678	1.93815	1.11538	1.71437	1.57009	1.47887	1.52101	0.748586	1.93897	1.51653	1.30712	1.14416	1.19897	1.1774	0.941804	0.964404	1.92391	2.08788	0.777414	0.831545
	29.8525	1.6339	1.73992	1.49851	1.66863	1.10065	1.11985	2.02305	1.17645	1.87097	1.67219	1.57824	1.65485	0.819876	1.95705	1.61966	1.30709	1.13885	1.21501	1.17884	0.938069	0.978334	1.97299	2.19066	0.836374	0.935984
	29.9353	1.6912	1.78224	1.55052	1.68621	1.13329	1.1542	2.04544	1.22207	2.07957	1.79797	1.66617	1.78511	0.942189	2.02143	1.72417	1.3456	1.14127	1.21616	1.18358	0.95055	0.984743	2.00307	2.26509	0.939575	1.02013
	30.0185	1.76812	1.83178	1.6472	1.73344	1.13808	1.21464	2.16079	1.35549	2.13574	1.89341	1.7578	1.90034	1.09201	2.0706	1.81702	1.37062	1.14593	1.2119	1.16732	0.943954	0.998353	2.05817	2.34893	0.953666	1.14775
	30.1015	1.8873	1.92756	1.8036	1.81629	1.19337	1.29567	2.21732	1.52471	2.35317	2.00905	1.8188	2.01073	1.2608	2.13357	1.93254	1.39691	1.16266	1.2248	1.18675	0.959508	1.01464	2.07882	2.40713	1.1372	1.14691
	30.1843	2.06389	2.03383	2.00319	1.93634	1.21715	1.3965	2.33028	1.72516	2.58794	2.08333	1.86546	2.06587	1.38398	2.16112	2.06489	1.45885	1.17692	1.25904	1.1903	0.982798	1.03635	2.08846	2.46847	1.06793	1.20376
	30.2673	2.29789	2.22045	2.2462	2.07854	1.28914	1.53445	2.437	2.00151	2.77264	2.13105	1.95239	2.13558	1.49944	2.25698	2.18033	1.51805	1.24606	1.30578	1.22818	1.01053	1.06154	2.12665	2.4318	1.01712	1.16581
	30.3505	2.54122	2.42857	2.49013	2.29252	1.38432	1.65663	2.56935	2.25603	2.99828	2.21477	1.94538	2.23321	1.52453	2.30049	2.28835	1.56757	1.34915	1.37354	1.27035	1.04356	1.11477	2.11199	2.44968	1.03397	1.14123
	30.4335	2.8236	2.65939	2.72154	2.55091	1.4627	1.781	2.71818	2.55767	3.23914	2.28507	1.9724	2.25954	1.62101	2.4292	2.37117	1.64487	1.43904	1.43875	1.319	1.05818	1.15444	2.11726	2.42947	1.09276	1.21427
	30.5163	3.10727	2.96416	2.98644	2.86384	1.59421	1.90847	2.82234	2.87191	3.4733	2.29773	1.97725	2.23979	1.62626	2.46207	2.44586	1.70894	1.53439	1.54909	1.37633	1.10873	1.19607	2.07692	2.42582	1.14627	1.21495
	30.5995	3.422	3.26319	3.23161	3.18265	1.70112	1.97509	2.95145	3.16385	3.70783	2.32307	1.96778	2.25637	1.65772	2.52695	2.52531	1.7708	1.6742	1.65146	1.44113	1.23958	1.29151	2.06137	2.40219	1.17007	1.24033
	30.6825	3.67074	3.63921	3.45083	3.5103	1.80456	2.03727	3.04014	3.42177	3.95087	2.33432	1.92556	2.32037	1.63511	2.57828	2.57276	1.85875	1.85383	1.77858	1.53713	1.37117	1.41554	2.05503	2.40631	1.18506	1.27497
	30.7657	3.9391	3.98849	3.69693	3.79866	1.95807	2.13767	3.12031	3.62409	4.11794	2.32737	1.92016	2.28691	1.69115	2.61629	2.62786	1.87214	2.01732	1.94043	1.63878	1.54752	1.53475	2.04394	2.4435	1.23446	1.28066
	30.8485	4.14454	4.31012	3.91356	4.04025	2.04228	2.22605	3.21263	3.83666	4.33031	2.33949	1.9492	2.26331	1.73369	2.61148	2.67064	1.93493	2.25081	2.09753	1.7848	1.71922	1.66825	1.99454	2.34089	1.20602	1.21392
	30.9315	4.33841	4.61604	4.04377	4.27575	2.14062	2.27088	3.28958	3.98939	4.51438	2.37379	1.93615	2.26413	1.70862	2.59925	2.64971	1.94865	2.48026	2.26577	1.96334	1.8926	1.7948	1.96724	2.34692	1.19789	1.23869
	31.0143	4.50195	4.82661	4.20175	4.45841	2.27564	2.32534	3.3752	4.14967	4.64381	2.35663	1.95157	2.25769	1.71659	2.63344	2.69829	1.95531	2.66644	2.4057	2.14745	2.06373	1.92849	1.9515	2.28709	1.23931	1.22931
	31.0977	4.66643	5.02662	4.37247	4.60655	2.34236	2.38007	3.44417	4.27747	4.79074	2.33792	1.89286	2.2439	1.71603	2.76574	2.8169	2.04447	2.8336	2.53223	2.32513	2.22278	2.04717	1.93991	2.30312	1.25077	1.25194
	31.1805	4.79035	5.21315	4.50232	4.78411	2.42718	2.41891	3.50882	4.39365	4.91667	2.368	1.85969	2.23913	1.76681	2.90112	2.94757	2.16937	2.98604	2.64394	2.50047	2.36299	2.17259	1.91495	2.23534	1.21619	1.22608
	31.2635	4.88236	5.35856	4.6127	4.87667	2.52385	2.4551	3.57347	4.52278	5.03111	2.3579	1.79377	2.24186	1.8014	3.04178	3.04054	2.34984	3.10976	2.75871	2.68861	2.47851	2.2692	1.89801	2.21478	1.21602	1.20168
	31.3467	5.00857	5.4947	4.68727	4.96867	2.59368	2.49681	3.6101	4.58421	5.09271	2.34057	1.7393	2.24026	1.75938	3.16965	3.19994	2.50103	3.23096	2.84553	2.83355	2.58278	2.36872	1.88915	2.21533	1.22939	1.22747
	31.4295	5.08402	5.61007	4.81042	5.0628	2.64159	2.50579	3.64457	4.67635	5.15822	2.31492	1.73377	2.22043	1.78832	3.2266	3.26269	2.60925	3.31204	2.9272	2.95797	2.68362	2.43953	1.87907	2.16433	1.20528	1.2168
	31.5125	5.17966	5.71661	4.85646	5.17389	2.72408	2.54264	3.70975	4.73748	5.23739	2.30915	1.7251	2.21398	1.77157	3.34603	3.46131	2.70766	3.42198	2.99024	3.10301	2.7315	2.48302	1.84027	2.139	1.17399	1.1901
	31.5957	5.22202	5.74421	4.95049	5.24015	2.71827	2.53562	3.63436	4.44745	5.1626	2.27135	1.67906	2.20269	1.69298	3.33385	3.34648	2.72921	3.5058	3.04606	3.20572	2.80272	2.53572	1.83227	2.09114	1.18779	1.14317
	31.6785	5.3114	5.84985	5.04267	5.30872	2.75795	2.55281	3.67032	4.14472	5.19673	2.27615	1.63573	2.16593	1.72816	3.39073	3.3084	2.76996	3.54935	3.08166	3.31121	2.86375	2.57148	1.8343	2.05263	1.17908	1.1337
	31.762	5.3391	5.86554	5.11805	5.34839	2.77593	2.55001	3.6945	4.15327	5.19035	2.30064	1.64118	2.11821	1.63417	3.39671	3.36694	2.86751	3.59473	3.10154	3.39028	2.88258	2.61058	1.82095	2.02759	1.1455	1.14708
	31.8447	5.41478	5.94709	5.15749	5.35314	2.81799	2.55982	3.68309	4.1279	5.21124	2.26125	1.58964	2.14608	1.62032	3.47074	3.50422	3.08942	3.60325	3.10818	3.4371	2.92373	2.64037	1.81001	2.00576	1.12887	1.08097
	31.9277	5.37735	5.95296	5.18656	5.36916	2.83505	2.5585	3.69974	4.12185	5.19235	2.25847	1.55595	2.0721	1.65933	3.53572	3.64744	3.11755	3.62961	3.12645	3.46254	2.94201	2.66874	1.84091	2.01823	1.09885	1.07878
	32.0108	5.40122	5.99824	5.17809	5.3311	2.87492	2.56851	3.73198	4.09703	5.21014	2.24613	1.58279	2.05663	1.60115	3.61906	3.79045	3.23529	3.67433	3.14649	3.48449	2.96972	2.66957	1.82681	2.01505	1.12444	1.07695
	32.0937	5.38515	6.00593	5.16234	5.34181	2.9129	2.56427	3.73278	4.11409	5.20927	2.20279	1.51098	2.0437	1.6518	3.70909	4.02588	3.23864	3.68886	3.14837	3.50927	2.97009	2.67885	1.84013	2.01149	1.11065	1.06328
	32.1767	5.38249	5.97871	5.14457	5.30708	2.9225	2.54155	3.73327	4.0973	5.18236	2.14797	1.50213	1.96691	1.58705	3.79302	4.07414	3.3344	3.68845	3.14099	3.53089	2.99561	2.67742	1.85728	2.02207	1.06958	1.06024
	32.2595	5.33984	5.98627	5.14269	5.27162	2.95285	2.54561	3.73194	4.09777	5.20219	2.14298	1.47092	1.98136	1.61126	3.83879	4.03215	3.39711	3.70007	3.14057	3.54192	2.98089	2.67442	1.85213	2.00908	1.05048	1.06865
	32.3427	5.35107	5.96174	5.12272	5.23795	2.96687	2.5583	3.73749	4.09462	5.18529	2.11184	1.46182	1.99737	1.57558	3.90218	4.07331	3.40406	3.70233	3.1395	3.57736	2.96767	2.67948	1.84337	1.96805	1.05619	1.0399
	32.4257	5.3322	5.93588	5.10785	5.23262	2.99407	2.50108	3.72461	4.07878	5.19418	2.05358	1.4249	1.95223	1.59977	3.90058	4.08682	3.39863	3.69541	3.1259	3.60291	2.94982	2.67091	1.81959	1.93879	1.07497	1.02714
	32.5088	5.28102	5.9357	5.07926	5.19078	2.96945	2.52457	3.72905	4.07362	5.16506	2.02741	1.40248	1.96118	1.59051	3.89086	4.08034	3.41671	3.70478	3.12463	3.61247	2.92463	2.6635	1.80944	1.93634	1.08462	0.997282
	32.5918	5.25631	5.91497	5.05241	5.12387	2.97173	2.5259	3.73293	4.06087	5.13455	2.00339	1.36278	1.97737	1.52321	3.88677	3.94187	3.37715	3.68468	3.11283	3.62842	2.90075	2.66912	1.79938	1.94209	1.07809	1.04469
	32.6747	5.21578	5.87239	5.03028	5.12075	2.98361	2.50202	3.71907	4.03122	5.11409	1.98355	1.34717	1.97543	1.49459	3.77724	3.77508	3.27032	3.67811	3.07349	3.62147	2.89064	2.67486	1.7974	1.89208	1.09983	1.01497
	32.7578	5.15937	5.83478	4.95325	5.07523	2.99815	2.46797	3.71453	4.06662	5.12514	1.96541	1.34088	1.96685	1.51759	3.7276	3.77006	3.2338	3.65534	3.0671	3.62497	2.87843	2.65586	1.80932	1.90669	1.06767	1.00332
	32.8408	5.10074	5.78067	4.89745	5.03572	2.96765	2.47213	3.70085	4.01836	5.08173	1.96913	1.30423	2.01639	1.50047	3.78512	3.81552	3.28785	3.67527	3.05474	3.62949	2.84729	2.65015	1.75628	1.8964	1.10212	1.01282
	32.9237	5.03887	5.78307	4.83757	5.00491	2.9953	2.46102	3.68717	4.02792	5.0089	1.99516	1.31376	1.97848	1.50351	3.9068	3.86571	3.37271	3.65038	3.05741	3.60638	2.83834	2.63813	1.76572	1.8791	1.07213	0.97832
	33.0068	4.99615	5.8095	4.80231	4.96502	2.98021	2.44742	3.68068	4.00041	4.99753	1.95249	1.30269	1.97879	1.51138	3.98702	3.92783	3.51338	3.62301	3.04225	3.60749	2.81929	2.62651	1.77272	1.86183	1.10527	0.962925
	33.0898	4.96398	5.77094	4.72914	4.95882	2.96558	2.44398	3.66186	4.02792	4.97075	1.96544	1.30565	1.97303	1.45704	4.11073	4.0072	3.51027	3.61744	3.02336	3.5932	2.79079	2.61077	1.76008	1.84422	1.07203	0.965581
	33.1727	4.964	5.77855	4.70773	4.95829	2.97017	2.43276	3.64734	4.02903	4.95153	1.99127	1.25841	2.02031	1.48448	4.18789	4.07113	3.54739	3.60894	3.00039	3.58382	2.7613	2.58684	1.7362	1.8339	1.06283	0.9637
	33.2558	4.9706	5.79309	4.68177	4.95281	2.95628	2.41767	3.63449	3.96562	4.91807	1.93826	1.24706	1.9721	1.5425	4.26267	4.03503	3.54117	3.58963	3.00128	3.55247	2.76248	2.56449	1.71877	1.81946	1.01695	0.952379
	33.3388	4.93426	5.8211	4.59344	4.96132	2.98301	2.39739	3.63123	3.98557	4.88903	1.90961	1.23169	1.99347	1.59426	4.32688	4.11338	3.61959	3.57328	2.99306	3.54729	2.72567	2.54434	1.69796	1.79502	1.01516	0.911239
	33.4217	4.93832	5.82741	4.55143	4.95056	2.96325	2.38678	3.61191	3.97599	4.85683	1.92341	1.23711	1.94728	1.4454	4.3432	3.99917	3.59189	3.54157	2.97562	3.51519	2.72248	2.53707	1.69497	1.8014	1.0307	0.925539
	33.505	4.93352	5.82515	4.51914	4.96742	2.94927	2.37201	3.61689	3.98816	4.83398	1.90937	1.24289	1.9639	1.48442	4.33099	3.98967	3.63119	3.51454	2.96449	3.51115	2.70012	2.5235	1.70166	1.77218	0.992184	0.912655
	33.5878	4.95055	5.7968	4.47903	4.97259	2.95977	2.35646	3.61333	3.98864	4.7949	1.93122	1.2214	1.9189	1.51727	4.30352	3.94996	3.63309	3.4893	2.94572	3.50092	2.70099	2.48885	1.68314	1.75784	0.965616	0.890845
	33.6708	4.93267	5.81144	4.44474	4.9763	2.97932	2.35558	3.6059	3.95692	4.75917	1.89729	1.24017	1.92475	1.52421	4.24686	3.91484	3.59303	3.49539	2.95243	3.5054	2.69516	2.4866	1.66793	1.76787	0.96765	0.899308
	33.754	4.93947	5.78169	4.41462	4.9596	2.99539	2.34741	3.60829	3.97922	4.74183	1.91263	1.23627	1.89552	1.53174	4.1961	3.76895	3.54799	3.47346	2.93501	3.48549	2.67694	2.4657	1.64065	1.76659	1.0275	0.894114
	33.8368	4.93362	5.79131	4.38347	4.93755	3.02771	2.35843	3.58862	3.97153	4.71343	1.89784	1.22637	1.89156	1.5733	3.9991	3.58164	3.36781	3.48317	2.9271	3.45629	2.65799	2.45855	1.65374	1.75202	0.982089	0.883426
	33.9198	4.93586	5.81339	4.35277	4.90364	3.05644	2.37164	3.57699	3.96751	4.69425	1.87099	1.25224	1.91345	1.528	3.95022	3.57471	3.30585	3.47101	2.92022	3.47749	2.65992	2.45686	1.64337	1.72728	0.965509	0.860308
	34.0027	4.94543	5.77318	4.35015	4.88523	3.03247	2.33662	3.55768	3.97156	4.66522	1.91533	1.2442	1.8773	1.54477	3.98532	3.54996	3.32308	3.44481	2.90077	3.44905	2.67027	2.46187	1.62197	1.74141	0.986807	0.866729
	34.0858	4.92963	5.77604	4.33479	4.87889	3.0434	2.35893	3.55634	3.94104	4.62728	1.91929	1.23078	1.87516	1.45606	4.00843	3.53309	3.36475	3.42632	2.88506	3.46616	2.65899	2.47171	1.60467	1.73444	0.943415	0.846798
	34.1688	4.94618	5.77341	4.28841	4.88742	3.01345	2.33225	3.53516	3.92318	4.5935	1.94296	1.24084	1.84737	1.41098	4.02827	3.58853	3.44442	3.41839	2.9034	3.47024	2.63401	2.4577	1.61357	1.70643	0.969735	0.839925
	34.252	4.94007	5.80501	4.23803	4.86227	3.0354	2.34244	3.52413	3.92104	4.5632	1.95835	1.23203	1.86361	1.45558	4.06828	3.62339	3.40554	3.38934	2.89856	3.50367	2.62762	2.45944	1.59048	1.72166	0.939322	0.82308
	34.335	4.92573	5.7688	4.21073	4.84707	3.00371	2.31327	3.50807	3.92675	4.53129	1.93005	1.23926	1.8365	1.39416	4.05293	3.61549	3.37098	3.37567	2.89621	3.48334	2.60892	2.45819	1.59028	1.66934	0.998313	0.804373
	34.4178	4.86406	5.78676	4.19794	4.81097	2.99271	2.32946	3.49845	3.92843	4.48663	1.95571	1.22668	1.84136	1.3846	4.03581	3.6729	3.45811	3.37493	2.89905	3.43753	2.59219	2.4527	1.54775	1.65258	1.0705	0.807519
	34.5008	4.91412	5.77853	4.19415	4.83746	2.98226	2.32283	3.46027	3.90276	4.45496	1.91227	1.23568	1.79499	1.38055	4.07878	3.60645	3.37659	3.33878	2.88491	3.44525	2.58206	2.44672	1.54022	1.65787	0.987916	0.829134
	34.584	4.94775	5.82015	4.17971	4.84527	2.96012	2.28193	3.4596	3.90532	4.44717	1.91766	1.22758	1.79163	1.36012	4.06032	3.59742	3.395	3.31983	2.88805	3.4435	2.56693	2.43543	1.53816	1.65767	0.932948	0.817998
	34.6668	4.88594	5.8388	4.19102	4.85689	2.95666	2.27834	3.43862	3.92553	4.44391	1.94132	1.21946	1.80022	1.38269	3.99833	3.56987	3.34318	3.31932	2.89592	3.44572	2.54599	2.41742	1.52643	1.66388	0.963122	0.811934
	34.75*	4.860022*	5.792744*	4.161162*	4.847091*	2.947105*	2.263962*	3.441239*	3.897731*	4.441732*				1.35533*	3.985314*	3.642728*	3.432886*	3.333067*	2.903907*	3.449633*	2.533993*	2.441401*	1.506681*	1.644942*	0.89659*	0.815974*
	34.833*	4.818509*	5.754356*	4.109002*	4.804988*	2.924326*	2.253786*	3.419193*	3.884936*	4.391708*				1.324558*	3.908694*	3.552856*	3.338011*	3.352574*	2.901225*	3.448719*	2.537826*	2.432249*	1.493532*	1.627865*	0.919509*	0.814175*
	34.91583*	4.795997*	5.768772*	4.106656*	4.798006*			3.418937*	3.873569*	4.378106*				1.315847*	3.888027*	3.564027*	3.304046*	3.384789*	2.917904*	3.447102*	2.523275*	2.416256*			0.876032*	0.830206*
	34.99917*	4.787791*	5.730382*	4.106328*	4.797894*			3.393483*	3.862026*	4.34246*				1.33129*	3.81633*	3.547762*	3.307901*	3.399137*	2.909801*	3.486563*	2.509334*	2.409603*			0.908868*	0.806532*
	35.082*	4.737427*	5.736709*	4.137977*	4.798828*			3.373629*	3.818404*	4.332146*				1.353143*	3.66962*	3.428468*	3.048295*	3.382205*	2.898523*	3.485301*	2.494746*	2.413074*			0.910788*	0.785642*

## Sheet: Figure 6 e
																																				Wnt4 600ng Total n=34 islets								Control Total n=31 islets
			10112019 1102 male Wnt4 600ng n=6 islets						1209 male	Wnt4 600ng n=16 islets															1239 male	Wnt4 600ng n=12 islets											Wnt4 600ng Average	Stdev	Ftest	Ttest	Control Average	Stdev		1209 male control n=8
	Low glucose	1	0.971815	0.97256	1.01876	0.965357	0.992684	0.976439	0.977574	1.0082	0.972565	1.01354	1.01989	0.992541	1.0103	0.986548	0.997214	0.990711	0.993841	0.99036	0.972786	0.998615	0.990873	1.00496	0.987902	1.01126	1.00292	0.985759	1.00004	0.98872	0.986007	1.01677	1.00165	1.00104	0.988769	0.997252	0.993712	0.0144705	0.0163714	0.33157	0.998337	0.0223393	1	1.01653	0.993128	0.984822	0.994705	0.972189	0.994295
		2	0.971456	0.99121	0.991286	0.966033	1.00275	0.985491	0.983794	1.0086	0.968791	1.00561	1.00239	0.984164	1.01168	0.988712	0.994057	0.990855	1.01858	0.987191	0.973366	0.985295	0.967613	0.984737	1.00604	0.999196	1.00509	0.988121	1.00303	0.98226	0.986962	1.03529	0.991649	0.999995	0.988611	0.997096	0.992559	0.0148805	0.12237	0.0429189	1.00144	0.0196355	2	1.00308	0.993151	0.991024	0.985618	0.992272	1.01744
		3	0.972782	0.988968	0.977912	0.975371	0.980474	1.00882	1.00046	0.992255	0.989754	1.02053	0.981181	1.00223	1.01368	0.986603	1.00214	0.996258	0.994793	0.988868	0.97195	0.983672	0.988365	1.02605	1.00837	0.998827	0.995571	0.997817	0.986048	0.995656	1.00205	1.01483	0.992851	0.979674	0.998607	0.995217	0.994372	0.0131558	0.0810434	0.0119599	1.00443	0.0180023	3	1.00706	0.989152	0.973591	0.993008	1.00723	1.00432
		4	0.993003	1.00044	0.986902	0.9875	1.01379	0.988411	0.991976	0.976059	0.995607	0.998158	0.986704	0.994992	0.9877	0.987646	1.00202	1.00267	0.981367	0.988201	0.989656	0.996348	1.00127	1.00476	0.99393	1.0037	0.988294	1.00143	0.98431	1.00446	0.994609	1.00572	0.997324	0.985085	1.00163	0.999943	0.994577	0.00827505	1.36095e-06	0.0381904	1.00306	0.0205496	4	1.00466	0.999913	0.979	0.996631	1.00727	1.00371
		5	0.994667	0.998456	0.986245	1.00051	1.01623	0.98586	0.991146	0.989696	1.0043	0.979964	0.991289	0.982722	0.982388	0.991782	1.00803	0.995835	1.00411	0.985684	0.987649	1.00451	0.996213	1.01651	1.00449	0.987877	0.993726	0.99339	0.999428	0.994383	0.99924	0.998903	0.997064	1.00992	1.00229	0.994008	0.996133	0.0090908	0.00324661	0.243416	0.999908	0.0155364	5	0.994971	1.00336	0.985553	0.976186	0.999164	0.985848
		6	1.01162	0.999406	0.972306	0.997369	0.997471	1.01737	0.995713	0.989767	0.981952	0.981245	0.999385	0.981047	0.982614	0.980223	0.984956	0.997192	0.982171	0.986736	1.00713	0.999984	0.997554	1.0011	0.997927	0.996523	1.00069	0.996911	1.01855	1.00544	1.0062	0.989712	0.995591	0.997445	0.999825	1.01224	0.995923	0.0110261	0.00295238	0.777832	0.997027	0.0189488	6	0.98612	0.995178	0.988669	1.01157	0.979596	0.992298
		7	1.02536	0.999363	1.01509	1.0162	0.994154	1.01551	1.00725	1.00367	1.00767	0.988416	0.996243	1.00947	1.01034	1.00332	0.997728	1.01007	0.992802	1.00299	1.00829	1.00261	1.00339	0.999699	0.99852	1.00132	1.0033	1.00666	1.0055	0.999051	0.995372	0.970958	1.00716	1.00064	0.99655	0.993929	1.00261	0.00948446	0.0973469	0.371134	1.00011	0.0127748	7	0.997068	1.00268	1.00906	1.0066	1.01231	1.01301
		8	0.993875	1.00559	0.993617	1.0125	0.998448	0.996664	0.999207	1.01009	1.0177	0.998909	0.996381	1.00678	0.995158	1.02485	0.996644	1.00587	1.01023	1.0166	1.01416	0.9998	1.01065	0.999802	0.999463	1.00628	0.996209	1.00969	1.00182	1.01176	1.00772	0.986774	1.00228	1.02119	1.00938	1.00563	1.00476	0.00864298	0.000397342	0.0432296	0.997839	0.0165659	8	0.994505	1.00226	1.0248	0.997716	1.01717	1.00162
		9	1.03251	1.01012	1.04279	1.03708	0.998691	1.02053	1.02012	1.01267	1.03386	0.998349	1.00911	1.0058	1.00023	1.02098	1.00222	1.01435	1.01276	1.01811	1.03164	1.01427	1.00979	0.982061	0.99635	0.994884	1.00488	1.00803	0.995385	1.00696	1.00448	0.989201	1.00834	1.00292	1.00075	1.0012	1.01004	0.0138933	0.306327	0.00203075	0.997822	0.0166813	9	0.992746	1.01059	1.02568	1.01796	0.99783	0.99572
		10	1.03291	1.03388	1.01508	1.04208	1.00531	1.00491	1.03276	1.00899	1.0278	1.01527	1.01742	1.04026	1.0059	1.02934	1.01498	0.996183	1.00934	1.03526	1.04337	1.0149	1.03428	0.980308	1.00701	1.00015	1.00932	1.01219	1.00588	1.0113	1.01735	0.991839	1.0061	1.00208	1.01359	1.00349	1.01532	0.0151472	0.377123	0.000388414	1.00002	0.0177346	10	1.00326	1.01059	1.0378	1.02001	1.01497	0.991745
		11	1.12018	1.0946	0.937227	1.04533	1.02731	1.02062	1.0075	1.07211	1.03007	1.02712	1.04141	1.08972	1.06746	1.0449	1.01212	1.02381	1.02477	1.05181	1.02863	1.05451	1.18829	1.07481	1.02638	1.03861	1.11004	0.974739	1.16779	1.09335	1.03315	1.03446	1.07523	1.14987	1.13764	1.06418	1.05852	0.0526468	0.316081	0.000129882	0.99999	0.0629793	11	1.02222	0.995391	1.00838	1.07889	1.00893	1.03715
		12	1.13979	1.11599	0.971468	1.06569	1.00697	1.02561	1.01546	1.06249	1.04087	1.03311	1.02764	1.0707	1.06821	1.03555	1.00466	1.02577	1.00234	1.0792	1.03612	1.05592	1.21117	1.04539	1.02047	1.0357	1.10267	0.982123	1.16153	1.08761	1.00725	1.03358	1.06456	1.13557	1.12817	1.06435	1.05776	0.0529919	0.766628	8.33595e-05	1.00376	0.0501839	12	1.02311	0.982992	1.02147	1.08447	1.01099	1.02826
		13	1.19093	1.13992	0.979164	1.10586	1.03925	1.03574	1.01348	1.08023	1.06336	1.06016	1.02176	1.10934	1.0891	1.04959	0.999679	1.03108	1.01008	1.08633	1.03442	1.05813	1.20915	1.07286	1.01624	1.01458	1.09455	0.980772	1.14246	1.09002	1.02003	1.03717	1.04919	1.13341	1.13885	1.05732	1.0663	0.0558684	0.638647	4.0495e-05	1.00739	0.0512839	13	1.01917	0.980707	1.02072	1.08127	0.999782	1.05262
		14	1.1918	1.15836	1.00663	1.13275	1.04747	1.03131	1.02072	1.07506	1.06587	1.06877	1.03662	1.11321	1.08619	1.02866	1.01334	1.03863	1.01859	1.08227	1.04839	1.07048	1.24229	1.07231	1.00979	1.01229	1.10898	0.975974	1.14518	1.07568	1.03049	1.03772	1.06017	1.14422	1.15105	1.06875	1.07265	0.0589585	0.388272	1.47902e-05	1.00845	0.0503998	14	1.01414	0.986224	1.03655	1.08583	0.992657	1.03886
		15	1.2056	1.19446	1.02399	1.15964	1.05059	1.05171	1.03978	1.09309	1.08294	1.07655	1.06778	1.12856	1.08695	1.05657	1.03065	1.05594	1.0323	1.09063	1.06333	1.09338	1.22139	1.07606	1.02335	1.01727	1.10329	0.976678	1.14	1.07293	1.02098	1.02421	1.07552	1.14807	1.15117	1.08078	1.08283	0.0574347	0.483354	7.09252e-07	1.00857	0.0505608	15	1.02682	0.992072	1.02201	1.08588	1.00883	1.03797
		16	1.1861	1.16893	1.02866	1.15301	1.06731	1.04614	1.04173	1.09909	1.0815	1.07208	1.07619	1.1312	1.10035	1.04027	1.03974	1.06281	1.02842	1.09665	1.07287	1.08051	1.22131	1.10335	1.01923	1.01658	1.10555	0.970655	1.15567	1.08597	1.01485	1.02897	1.06941	1.16205	1.11863	1.08898	1.08338	0.0554177	0.694901	1.40362e-06	1.01238	0.0515858	16	1.03886	0.988969	1.04547	1.08298	0.990399	1.03912
		17	1.19785	1.18819	0.99085	1.1831	1.05987	1.05087	1.04489	1.10891	1.09597	1.09073	1.08245	1.14067	1.11652	1.04337	1.022	1.06939	1.03468	1.11303	1.06446	1.08598	1.22018	1.09987	1.02514	1.03837	1.1034	0.988957	1.14848	1.0849	1.01757	1.02789	1.05743	1.13632	1.15503	1.08024	1.08728	0.0586674	0.464365	1.71787e-06	1.0148	0.0513587	17	1.04032	0.978218	1.0556	1.07928	1.01092	1.03029
		18	1.20548	1.16987	0.997033	1.18469	1.02599	1.04949	1.04603	1.12034	1.09408	1.10253	1.07794	1.1274	1.10808	1.04021	1.03482	1.06597	1.03794	1.11975	1.07148	1.09409	1.24268	1.10003	1.025	1.02494	1.08535	0.970706	1.12675	1.07363	1.01654	1.02813	1.06023	1.13761	1.15867	1.09841	1.08594	0.0608927	0.312267	9.16811e-06	1.01849	0.050672	18	1.04082	0.983096	1.03444	1.09494	1.02606	1.03272
		19	1.20573	1.18043	0.977095	1.20502	1.047	1.05208	1.04743	1.12717	1.1002	1.11792	1.1003	1.12663	1.12612	1.06307	1.05223	1.08095	1.05047	1.12075	1.08182	1.10393	1.25202	1.09746	1.00974	1.02004	1.08866	0.972067	1.11749	1.05189	1.01579	1.0262	1.04825	1.12775	1.15865	1.096	1.08966	0.0637037	0.392839	1.19201e-05	1.01937	0.0545381	19	1.04334	0.974784	1.0494	1.11443	1.03561	1.05776
		20	1.20475	1.19306	0.997983	1.20659	1.05219	1.05028	1.05077	1.12806	1.09585	1.1091	1.09092	1.14136	1.12985	1.03816	1.05937	1.0763	1.04928	1.12432	1.08995	1.10723	1.24508	1.08268	1.00002	1.00451	1.08655	0.979624	1.11581	1.06258	0.999396	1.0325	1.01023	1.11883	1.16657	1.08635	1.08783	0.0653577	0.289086	4.49215e-05	1.0223	0.0538971	20	1.04636	0.985851	1.04163	1.11384	1.0171	1.04523
	High glucose	21	1.77143	1.75351	1.27374	1.92166	1.60859	1.21582	1.39864	1.3845	1.20547	1.33266	1.23517	1.34106	1.3619	1.27345	1.18371	1.20093	1.45923	1.22654	1.29819	1.34082	1.43403	1.15877	1.12691	1.27572	1.23628	1.25862	1.2428	1.13436	1.18939	1.39337	1.07724	1.3479	1.18328	1.2453	1.32621	0.189218	0.00021659	5.99261e-09	1.06939	0.0941457	21	1.15412	0.963233	0.951297	1.1178	1.19641	1.01151
		22	1.7481	1.70726	1.22366	1.87957	1.63637	1.19017	1.2756	1.29604	1.10536	1.20478	1.10095	1.19881	1.24178	1.16372	1.09278	1.12856	1.39414	1.16767	1.22839	1.17972	1.28402	1.05942	1.09689	1.22655	1.19838	1.25859	1.23167	1.13275	1.15841	1.33964	1.07378	1.33548	1.15463	1.21311	1.26255	0.196623	0.000907672	1.73276e-07	1.02895	0.105649	22	1.07453	0.843359	0.859479	1.01017	1.14545	0.960268
		23	1.70464	1.72804	1.37566	1.91462	1.53915	1.10358	1.25465	1.24905	1.1491	1.19418	1.08511	1.19295	1.18127	1.13022	1.09147	1.11276	1.36253	1.16698	1.219	1.1703	1.26916	1.06387	1.07247	1.25278	1.22168	1.31454	1.20999	1.15348	1.1066	1.35346	1.14816	1.40029	1.15013	1.24105	1.26126	0.197242	0.189889	0.0036214	1.0934	0.249461	23	1.05759	0.833727	0.883675	1.01741	1.11879	1.00729
		24	1.72622	1.83515	1.5326	1.98408	1.64892	1.07105	1.28227	1.2293	1.19471	1.23691	1.11398	1.20306	1.20158	1.16758	1.13509	1.1344	1.36253	1.18106	1.24081	1.15803	1.31118	1.09533	1.06261	1.27034	1.22493	1.30683	1.21653	1.14124	1.33365	1.35048	1.15387	1.47924	1.1294	1.32884	1.29541	0.218514	0.0866799	0.0162624	1.13656	0.297303	24	1.06866	0.901131	0.919186	1.02369	1.10247	1.02857
		25	1.67141	1.83153	1.59042	2.00557	1.76513	1.24319	1.8366	1.40658	1.40879	1.46599	1.12887	1.36082	1.47805	1.29681	1.15782	1.22142	1.3795	1.47193	1.53562	1.37482	1.36954	1.38531	1.09707	1.29291	1.21296	1.2923	1.21402	1.15303	1.39195	1.37002	1.1609	1.47191	1.2484	1.34311	1.40101	0.217342	0.0185207	0.00697075	1.20294	0.332711	25	1.08885	0.926725	1.04655	1.24686	1.12992	1.49328
		26	1.68476	1.92127	1.72444	2.01584	1.8477	1.63453	2.36196	2.21929	2.31405	2.22331	1.64383	2.13675	2.26742	2.25737	1.81545	1.52719	2.21248	2.78053	2.38949	1.89145	2.43549	1.48748	1.11611	1.31223	1.36486	1.30461	1.35798	1.23802	1.4315	1.38939	1.1805	1.49855	1.38056	1.39612	1.78713	0.441695	0.540533	0.00205486	1.4516	0.395144	26	1.32596	1.87247	1.84673	2.20204	1.79819	2.00135
		27	1.73903	1.91312	1.80033	2.02613	1.89443	1.75913	2.3703	2.24433	2.43847	2.25965	1.76361	2.21114	2.30799	2.3861	2.12549	1.55525	2.5992	2.91298	2.4564	1.92473	2.7649	1.50407	1.13409	1.32262	1.38572	1.33735	1.37673	1.27885	1.43031	1.45314	1.28388	1.54262	1.38483	1.47423	1.86356	0.484254	0.0154979	0.243908	1.74584	0.309952	27	2.08856	2.10847	2.04776	2.24319	2.07926	2.06666
		28	1.74592	1.9047	1.76712	2.01811	1.96902	1.84497	2.34052	2.22721	2.42763	2.27104	1.75183	2.20035	2.31806	2.33984	2.12849	1.55219	2.60109	2.91607	2.4238	1.92492	2.75303	1.50846	1.12021	1.33518	1.38828	1.38612	1.39272	1.28133	1.43487	1.47502	1.33458	1.53835	1.39269	1.4764	1.86736	0.475297	0.00144727	0.425266	1.79171	0.26221	28	2.11744	2.07571	2.00466	2.18662	2.07575	2.05815
		29	1.78967	1.88023	1.7039	2.01634	1.98064	1.89123	2.32072	2.18728	2.44516	2.28849	1.76928	2.17833	2.31505	2.30871	2.13147	1.55282	2.58187	2.91254	2.38589	1.91101	2.72875	1.5088	1.12923	1.32219	1.39434	1.38591	1.4125	1.27739	1.44104	1.45361	1.3591	1.5289	1.38883	1.4865	1.86376	0.46885	0.000801213	0.309311	1.76917	0.250182	29	2.09152	2.04333	1.9594	2.14467	2.04145	2.03809
		30	1.78457	1.87752	1.62984	1.99939	2.00601	1.8743	2.34067	2.18552	2.42596	2.28845	1.78212	2.15243	2.31308	2.32017	2.12265	1.54314	2.57448	2.92772	2.35975	1.91412	2.6993	1.52274	1.10878	1.29667	1.41496	1.37637	1.42138	1.27067	1.44345	1.47497	1.35522	1.51778	1.38497	1.49192	1.85885	0.468663	0.000407504	0.186194	1.7365	0.241061	30	2.06283	2.03899	1.93267	2.07748	1.96716	1.99599
		31	1.80042	1.90102	1.62219	2.00198	1.93699	1.82156	2.30758	2.20811	2.43736	2.30532	1.78593	2.14006	2.2806	2.3115	2.11455	1.54637	2.57563	2.93166	2.37372	1.88899	2.70657	1.50498	1.10483	1.29823	1.42736	1.37979	1.42943	1.24746	1.52555	1.4508	1.36236	1.62759	1.39236	1.51752	1.86078	0.464482	0.000339903	0.127662	1.72091	0.236619	31	2.0405	2.01579	1.92778	2.0679	1.97409	1.9537
		32	1.79733	1.91317	1.66628	1.98268	1.95791	1.71405	2.31183	2.19391	2.42611	2.27119	1.77942	2.14728	2.29184	2.27959	2.11458	1.53521	2.57124	2.88504	2.34317	1.88848	2.66349	1.49706	1.10022	1.3118	1.43707	1.38769	1.42958	1.24729	1.52835	1.43427	1.34428	1.6017	1.36935	1.5344	1.85167	0.457071	0.000532465	0.125859	1.71265	0.238503	32	2.0342	2.04532	1.90013	2.06535	1.95738	1.95761
		33	1.81123	1.89739	1.64053	1.98244	1.95076	1.66247	2.32541	2.19226	2.41311	2.26444	1.78957	2.13959	2.31098	2.29956	2.09506	1.54406	2.58672	2.87297	2.34695	1.88823	2.63481	1.49454	1.10321	1.30553	1.4162	1.3965	1.42736	1.22808	1.51727	1.43964	1.3253	1.63347	1.38284	1.50642	1.84779	0.458224	0.00049001	0.109659	1.70211	0.238034	33	2.06106	2.03345	1.90194	2.02425	1.95772	1.91187
		34	1.81772	1.89672	1.628	1.99361	1.93448	1.59663	2.31796	2.1928	2.403	2.26622	1.77706	2.14236	2.27081	2.28731	2.08514	1.5507	2.57043	2.8641	2.33004	1.88584	2.63444	1.47401	1.08914	1.30376	1.40511	1.38435	1.42186	1.21393	1.49903	1.43262	1.32535	1.58346	1.33664	1.50005	1.83573	0.46065	0.000413429	0.118611	1.69323	0.237122	34	2.01404	2.05322	1.91612	2.04564	1.90698	1.93286
		35	1.81283	1.91017	1.58356	1.98287	1.92531	1.6208	2.33338	2.19727	2.38462	2.25599	1.77816	2.11474	2.30248	2.2935	2.09721	1.53214	2.5634	2.84934	2.32843	1.89125	2.66822	1.48187	1.09779	1.27	1.44549	1.3784	1.40164	1.19957	1.48329	1.42938	1.33596	1.56661	1.31191	1.49004	1.83287	0.464374	0.000245268	0.100209	1.68223	0.232547	35	1.99565	2.02593	1.89407	2.02641	1.87928	1.91067
		36	1.805	1.93452	1.63689	1.99523	1.94225	1.54693	2.33468	2.19077	2.39471	2.25472	1.77104	2.12113	2.28104	2.25938	2.08705	1.532	2.58572	2.86909	2.31691	1.86476	2.65989	1.46601	1.07913	1.24706	1.45268	1.37419	1.40042	1.18566	1.46953	1.42185	1.30439	1.56491	1.28209	1.52094	1.82802	0.469892	0.000129577	0.0983734	1.67573	0.227727	36	1.96428	2.00036	1.87337	2.00953	1.85913	1.922
		37	1.81066	1.92782	1.57139	2.00225	1.96872	1.5492	2.31873	2.1984	2.40129	2.25537	1.78658	2.12802	2.27369	2.24051	2.07078	1.52488	2.56314	2.86462	2.31599	1.85466	2.60089	1.45116	1.08583	1.24768	1.45613	1.36032	1.38393	1.18714	1.46824	1.40902	1.30435	1.54755	1.28969	1.52216	1.82179	0.466784	0.000155897	0.0791896	1.66053	0.228356	37	1.96705	1.96477	1.8918	1.98294	1.8506	1.88778
		38	1.79264	1.92883	1.61705	1.99354	1.95687	1.52546	2.32741	2.18812	2.35959	2.25492	1.7714	2.10475	2.26675	2.22917	2.0638	1.52556	2.57064	2.86327	2.29408	1.86148	2.62562	1.46717	1.13186	1.246	1.44481	1.32525	1.37204	1.19144	1.47119	1.39748	1.30894	1.5156	1.28027	1.49919	1.81683	0.465259	0.000131817	0.0786887	1.65609	0.225677	38	1.95098	1.97306	1.86565	1.99619	1.82726	1.86763
		39	1.81069	1.93286	1.55942	1.99379	1.94956	1.51976	2.31288	2.19793	2.35515	2.24268	1.77081	2.11878	2.25403	2.25385	2.04126	1.51188	2.56592	2.8203	2.29478	1.87688	2.57014	1.45369	1.1275	1.24442	1.42375	1.30313	1.37479	1.18488	1.44818	1.36273	1.30565	1.49999	1.30244	1.46422	1.80731	0.463951	0.000207076	0.084584	1.64947	0.230303	39	1.97113	1.98472	1.85247	1.94609	1.79376	1.85962
		40	1.82461	1.95058	1.59181	1.99444	1.95834	1.57537	2.30074	2.20926	2.34412	2.23769	1.77007	2.10428	2.24154	2.2256	2.07006	1.52306	2.5631	2.85968	2.29014	1.87911	2.5037	1.4471	1.12853	1.24091	1.43715	1.30032	1.36856	1.16402	1.45933	1.33256	1.30903	1.47933	1.28885	1.42337	1.80578	0.463594	0.000101337	0.0666198	1.63888	0.22191	40	1.92249	1.94659	1.84099	1.93868	1.7938	1.82181
		41	1.81842	1.93906	1.60293	1.98923	1.97656	1.54552	2.31764	2.21285	2.35067	2.25233	1.75947	2.10036	2.25256	2.24425	2.06756	1.51363	2.53779	2.80926	2.3072	1.84833	2.52347	1.43922	1.11984	1.23107	1.42243	1.30181	1.3417	1.14687	1.44271	1.33124	1.30097	1.49222	1.26471	1.41803	1.80064	0.467017	8.47723e-05	0.0634186	1.63071	0.221565	41	1.95248	1.94098	1.8438	1.94814	1.75088	1.82732
		42	1.81836	1.96019	1.6184	1.98933	1.98809	1.5247	2.31178	2.20017	2.3784	2.24142	1.75074	2.11068	2.25087	2.2309	2.07744	1.51332	2.55599	2.79448	2.28548	1.86	2.61144	1.45194	1.1368	1.23446	1.41427	1.29037	1.33354	1.15519	1.43305	1.30625	1.28539	1.4775	1.29697	1.43609	1.80365	0.470902	5.17409e-05	0.0526729	1.62528	0.218039	42	1.89258	1.91899	1.84064	1.90732	1.74031	1.83651
		43	1.82479	1.95104	1.60777	1.99433	1.95615	1.53471	2.29982	2.21923	2.38614	2.24417	1.74719	2.10951	2.22421	2.22629	2.03522	1.51613	2.55413	2.79833	2.28089	1.86832	2.56215	1.4483	1.1338	1.23559	1.40724	1.28465	1.32235	1.15765	1.40622	1.27995	1.28228	1.48022	1.28232	1.42346	1.7966	0.469995	4.16591e-05	0.0503565	1.61706	0.215338	43	1.87453	1.90779	1.79407	1.91406	1.76722	1.80953
		44	1.81824	1.94965	1.58879	1.98733	1.98607	1.52944	2.33174	2.21505	2.37364	2.2315	1.74382	2.1169	2.24209	2.21683	2.02786	1.52544	2.51148	2.80943	2.28668	1.86733	2.58766	1.45299	1.13865	1.23135	1.39832	1.29413	1.32613	1.15196	1.40847	1.25513	1.28138	1.47316	1.19532	1.42784	1.79358	0.474794	2.9329e-05	0.0490902	1.61168	0.213894	44	1.90251	1.90018	1.81062	1.92038	1.73092	1.79504
		45	1.81279	1.97918	1.55774	1.99706	1.93107	1.46672	2.31802	2.22523	2.37836	2.25688	1.76316	2.124	2.2557	2.195	2.05121	1.51964	2.51256	2.80968	2.25814	1.86723	2.53431	1.45607	1.14324	1.21589	1.39333	1.28259	1.33348	1.14678	1.40384	1.24365	1.28154	1.48435	1.21846	1.44567	1.79008	0.473751	2.9521e-05	0.0463944	1.60625	0.213491	45	1.86424	1.86506	1.82639	1.88384	1.69989	1.83247
		46	1.8272	1.99334	1.61681	1.99961	2.02529	1.4694	2.30576	2.23595	2.41072	2.24471	1.74699	2.1235	2.23818	2.22255	2.04659	1.51289	2.50802	2.83356	2.2676	1.85141	2.51574	1.45072	1.15747	1.23362	1.40392	1.26796	1.34215	1.14246	1.39207	1.24309	1.27528	1.49592	1.22166	1.41733	1.79528	0.475924	4.03256e-05	0.0446843	1.60861	0.217711	46	1.86132	1.92419	1.82448	1.91354	1.71526	1.79979
		47	1.84234	1.9753	1.56798	1.98877	2.00025	1.49665	2.31448	2.24951	2.36325	2.25166	1.75505	2.10819	2.23815	2.21196	2.05527	1.52891	2.52316	2.79098	2.25503	1.84553	2.53995	1.46114	1.15375	1.22063	1.39662	1.25805	1.32333	1.15919	1.39154	1.24402	1.26024	1.51405	1.18316	1.44601	1.79159	0.474054	2.62261e-05	0.0412284	1.60306	0.212424	47	1.85653	1.88065	1.80479	1.89969	1.70852	1.75325
		48	1.83039	2.00026	1.59614	1.9894	1.99644	1.51772	2.31687	2.22537	2.40532	2.26348	1.7346	2.13041	2.2477	2.17187	2.04136	1.52921	2.50051	2.81974	2.25348	1.85923	2.55624	1.46056	1.15533	1.23548	1.38477	1.27871	1.32008	1.16864	1.39804	1.22787	1.26658	1.48565	1.20169	1.44606	1.79456	0.474773	2.21531e-05	0.0320985	1.59611	0.211047	48	1.85768	1.89382	1.78372	1.91016	1.72082	1.76506
		49	1.8291	1.99884	1.60478	1.98922	2.04165	1.42513	2.30428	2.21121	2.4056	2.26302	1.73206	2.10462	2.215	2.16318	2.03309	1.51845	2.54677	2.83103	2.23155	1.87302	2.51071	1.46252	1.1408	1.24244	1.37912	1.26525	1.32559	1.15278	1.39255	1.22013	1.24459	1.48022	1.19282	1.43456	1.78723	0.478201	1.59267e-05	0.0357526	1.59208	0.209291	49	1.82236	1.86935	1.75939	1.92076	1.71006	1.77452
		50	1.83823	1.98917	1.60446	1.98394	2.01022	1.45705	2.31366	2.22901	2.41264	2.26642	1.75956	2.12768	2.22259	2.17545	2.03025	1.52514	2.50438	2.76272	2.22418	1.8528	2.46863	1.4525	1.15956	1.22352	1.36427	1.26913	1.29598	1.17129	1.38673	1.21827	1.24366	1.48166	1.17057	1.43658	1.78329	0.471775	2.14237e-05	0.0352942	1.58983	0.209382	50	1.81833	1.83416	1.75629	1.9149	1.71479	1.78067
	KCL	51	1.88626	2.16064	2.40004	2.03668	2.88352	2.40264	2.40039	2.22738	2.38888	2.2649	1.81782	2.19491	2.30443	2.36677	2.19806	1.62803	2.5542	3.1878	2.35291	2.04165	2.81794	1.71789	1.17173	1.25158	1.39875	1.24691	1.34079	1.29266	1.48464	1.37539	1.1944	1.51797	1.44831	1.42819	1.9525	0.546241	0.0023308	0.376287	1.85528	0.309827	51	2.24335	2.16673	2.18987	2.1263	2.21223	2.0166
		52	1.8983	2.18215	2.38179	2.04142	2.94923	2.45301	2.36767	2.22968	2.48512	2.16487	1.71014	2.16259	2.30126	2.26861	2.12509	1.56575	2.43738	2.83348	2.27205	1.96301	2.49102	1.63744	1.16562	1.24819	1.39231	1.25752	1.32666	1.27756	1.48482	1.38423	1.1989	1.53629	1.43742	1.44754	1.91406	0.510153	0.0170281	0.34822	1.81423	0.328681	52	2.22455	2.14795	2.14811	2.07881	2.1828	1.96096
		53	1.91061	2.25066	2.30597	2.06764	2.91415	2.33444	2.3768	2.24302	2.50279	2.18746	1.73818	2.16367	2.27412	2.27033	2.13811	1.5562	2.47713	2.91232	2.2684	1.96764	2.66012	1.60704	1.1673	1.25214	1.41499	1.25752	1.3286	1.28353	1.50017	1.38325	1.18069	1.49895	1.42013	1.45199	1.91959	0.518386	0.00446774	0.192797	1.78178	0.305844	53	2.18029	2.0973	2.08845	2.04136	2.1162	1.91214
		54	1.9217	2.29184	2.2355	2.08734	2.90002	2.26141	2.37471	2.2261	2.45922	2.22812	1.76812	2.1715	2.30096	2.28258	2.16341	1.57375	2.48273	2.98035	2.31472	1.9814	2.73766	1.61818	1.18327	1.25587	1.35038	1.25298	1.32443	1.26864	1.49254	1.36843	1.20125	1.49068	1.42158	1.45299	1.92425	0.525623	0.000865051	0.125722	1.76335	0.281672	54	2.12433	2.0778	2.03415	1.99722	2.056	1.86181
		55	1.92079	2.33708	2.17881	2.08001	2.8695	2.23782	2.37461	2.2417	2.45831	2.24207	1.76458	2.17794	2.3136	2.29639	2.18358	1.57494	2.49173	3.03189	2.30737	2.00531	2.79997	1.62122	1.15811	1.24159	1.32132	1.23032	1.30569	1.2404	1.46195	1.36182	1.20313	1.4572	1.42571	1.45136	1.92258	0.538233	0.000122249	0.102355	1.75034	0.26008	55	2.06002	2.03241	1.99128	1.98727	1.99223	1.83281
		56	1.93206	2.34803	2.10262	2.0937	2.86498	2.16595	2.38627	2.22035	2.43576	2.23436	1.7576	2.17209	2.29921	2.27253	2.18204	1.58419	2.52875	3.06231	2.32165	2.01112	2.75097	1.62195	1.13914	1.24032	1.33598	1.22178	1.2883	1.24373	1.45844	1.34352	1.19428	1.45812	1.40623	1.43032	1.91496	0.538842	3.61988e-05	0.0717695	1.72639	0.245212	56	2.02291	1.98612	1.95016	1.9375	1.93443	1.80036
		57	1.92792	2.36421	2.03682	2.08511	2.78422	2.09217	2.36704	2.21844	2.40385	2.23589	1.7637	2.18517	2.27547	2.29639	2.15625	1.58388	2.52806	3.02853	2.3093	1.98547	2.75959	1.61512	1.10883	1.23125	1.33704	1.22058	1.2885	1.22341	1.42271	1.33416	1.18591	1.47427	1.39298	1.42383	1.90135	0.533913	2.34582e-05	0.0680175	1.71256	0.237981	57	1.98145	1.94665	1.91604	1.91818	1.92847	1.78398
		58	1.91462	2.35731	1.98228	2.07193	2.73659	2.02132	2.39187	2.22575	2.39874	2.21388	1.77939	2.18044	2.29284	2.25791	2.16563	1.58957	2.51821	3.01405	2.33309	1.98695	2.75775	1.63607	1.10271	1.23022	1.32034	1.207	1.27982	1.22196	1.39714	1.30338	1.18418	1.45104	1.37691	1.4276	1.89201	0.533265	2.05849e-05	0.0678117	1.70349	0.236226	58	1.9647	1.9693	1.90414	1.91279	1.87888	1.75812
		59	1.90436	2.33885	1.94152	2.06878	2.69551	1.98789	2.39289	2.24042	2.35503	2.21411	1.75133	2.1795	2.28011	2.26554	2.18614	1.57819	2.51663	3.00554	2.31698	1.98287	2.74009	1.64219	1.0996	1.21858	1.32847	1.22356	1.26496	1.21901	1.38041	1.27968	1.17786	1.4282	1.38354	1.38626	1.88161	0.531474	1.43111e-05	0.0620198	1.68999	0.231446	59	1.94801	1.9327	1.89653	1.89088	1.87028	1.72976
		60	1.92225	2.34589	2.02383	2.07153	2.69924	2.0199	2.36813	2.23191	2.35503	2.22789	1.78962	2.17867	2.27259	2.26194	2.16611	1.57758	2.49303	3.02374	2.29511	1.97076	2.72602	1.63313	1.09049	1.23258	1.3337	1.20138	1.256	1.21932	1.3901	1.26577	1.16022	1.41818	1.38059	1.37733	1.88175	0.532732	3.88316e-06	0.039357	1.67067	0.218538	60	1.89996	1.90719	1.87169	1.86107	1.84323	1.71459
[truncated: 25 more columns]

## Sheet: Figure 6 i
		Figure 6 i
		PBS	0.12mM WNT4	1.28mM WNT4	12.8mM WNT4	25mM Glucose	25mM Glucose + 12.8mM WNT4
		7.33	63.582	26.1421	88.6903	155.762	140.526
		10.1005	9.69896	13.3368	57.9088	19.2663	55.5522
		9.4189	20.8923	14.6034	27.6519	106.985	114.225
		9.59163	25.4573	9.58614	8.19699	157.175	71.1023
		8.23269	26.7207	27.5817	37.1234	45.4162	47.6179
		11.4183	3.67791	22.7329	16.7837	66.1555	41.7122
		11.2836	12.9102	77.4651	13.8324	147.713	200.133
		4.23785	10.9114	14.1962	15.2752	37.3601	49.3502
		15.4392			112.142
		14.3705			60.5561
		18.8329			37.7985
		9.77246			91.5429
		5.00911			28.2021
					78.7243
					95.7277
					170.723
					157.21

## Sheet: Supplementary Fig.1a-d
	Supplementary Fig. 1a						P-Value	P-Value	log 10 (p-value)
		KEGG_PATHWAY	Maturity onset diabetes of the young				4.0E-10	4e-10	9.39794
		KEGG_PATHWAY	Insulin secretion				3.9E-6	3.9e-06	5.40894
		KEGG_PATHWAY	Metabolic pathways				4.3E-6	4.3e-06	5.36653
		KEGG_PATHWAY	Protein processing in endoplasmic reticulum				5.1E-5	5.1e-05	4.29243
		KEGG_PATHWAY	Dopaminergic synapse				4.2E-4	0.00042	3.37675
		KEGG_PATHWAY	Type II diabetes mellitus				1.5E-3	0.0015	2.82391
		KEGG_PATHWAY	Circadian entrainment				2.9E-3	0.0029	2.5376
		KEGG_PATHWAY	Pyruvate metabolism				5.1E-3	0.0051	2.29243
		KEGG_PATHWAY	Synaptic vesicle cycle				6.9E-3	0.0069	2.16115
		KEGG_PATHWAY	GABAergic synapse				8.5E-3	0.0085	2.07058
		KEGG_PATHWAY	Glycolysis / Gluconeogenesis				1.0E-2	0.01	2
		KEGG_PATHWAY	Amphetamine addiction				1.1E-2	0.011	1.95861
		KEGG_PATHWAY	Biosynthesis of antibiotics				1.6E-2	0.016	1.79588
		KEGG_PATHWAY	Long-term depression				1.9E-2	0.019	1.72125
		KEGG_PATHWAY	Complement and coagulation cascades				2.4E-2	0.024	1.61979
		KEGG_PATHWAY	Glutamatergic synapse				2.6E-2	0.026	1.58503
		KEGG_PATHWAY	Circadian rhythm				2.7E-2	0.027	1.56864
		KEGG_PATHWAY	Retrograde endocannabinoid signaling				2.8E-2	0.028	1.55284
		KEGG_PATHWAY	Serotonergic synapse				3.2E-2	0.032	1.49485
		KEGG_PATHWAY	Fructose and mannose metabolism				3.8E-2	0.038	1.42022
	Supplementary Fig. 1b						P-Value	P-Value	log 10 (p-value)
		GOTERM_BP_DIRECT	transport				8.0E-11	8e-11	10.0969
		GOTERM_BP_DIRECT	positive regulation of insulin secretion				1.9E-10	1.9e-10	9.72125
		GOTERM_BP_DIRECT	endocrine pancreas development				4.8E-10	4.8e-10	9.31876
		GOTERM_BP_DIRECT	response to glucose				1.6E-8	1.6e-08	7.79588
		GOTERM_BP_DIRECT	regulation of insulin secretion				2.1E-6	2.1e-06	5.67778
		GOTERM_BP_DIRECT	type B pancreatic cell differentiation				7.2E-5	7.2e-05	4.14267
		GOTERM_BP_DIRECT	intraciliary transport				1.1E-4	0.00011	3.95861
		GOTERM_BP_DIRECT	exocytosis				1.3E-4	0.00013	3.88606
		GOTERM_BP_DIRECT	phosphorylation				1.3E-4	0.00013	3.88606
		GOTERM_BP_DIRECT	glucose homeostasis				2.9E-4	0.00029	3.5376
		GOTERM_BP_DIRECT	protein transport				3.1E-4	0.00031	3.50864
		GOTERM_BP_DIRECT	vesicle-mediated transport				3.4E-4	0.00034	3.46852
		GOTERM_BP_DIRECT	ion transport				3.9E-4	0.00039	3.40894
		GOTERM_BP_DIRECT	regulation of exocytosis				4.5E-4	0.00045	3.34679
		GOTERM_BP_DIRECT	ER to Golgi vesicle-mediated transport				5.9E-4	0.00059	3.22915
		GOTERM_BP_DIRECT	pancreatic A cell differentiation				1.9E-3	0.0019	2.72125
		GOTERM_BP_DIRECT	peptide hormone processing				2.8E-3	0.0028	2.55284
		GOTERM_BP_DIRECT	insulin secretion				3.8E-3	0.0038	2.42022
		GOTERM_BP_DIRECT	oxidation-reduction process				4.1E-3	0.0041	2.38722
		GOTERM_BP_DIRECT	carbohydrate transport				5.2E-3	0.0052	2.284
		GOTERM_BP_DIRECT	intracellular protein transport				5.3E-3	0.0053	2.27572
		GOTERM_BP_DIRECT	metabolic process				6.1E-3	0.0061	2.21467
		GOTERM_BP_DIRECT	positive regulation of glycolytic process				7.4E-3	0.0074	2.13077
		GOTERM_BP_DIRECT	response to insulin				8.4E-3	0.0084	2.07572
	Supplementary Fig. 1c						P-Value	P-Value	log 10 (p-value)
		KEGG_PATHWAY	Focal adhesion				2.9E-29	2.9e-29	28.5376
		KEGG_PATHWAY	ECM-receptor interaction				5.5E-16	5.5e-16	15.2596
		KEGG_PATHWAY	PI3K-Akt signaling pathway				1.1E-15	1.1e-15	14.9586
		KEGG_PATHWAY	Rap1 signaling pathway				1.9E-13	1.9e-13	12.7212
		KEGG_PATHWAY	Leukocyte transendothelial migration				3.8E-13	3.8e-13	12.4202
		KEGG_PATHWAY	Regulation of actin cytoskeleton				2.1E-11	2.1e-11	10.6778
		KEGG_PATHWAY	Platelet activation				4.5E-9	4.5e-09	8.34679
		KEGG_PATHWAY	Hippo signaling pathway				9.5E-8	9.5e-08	7.02228
		KEGG_PATHWAY	Chemokine signaling pathway				2.7E-6	2.7e-06	5.56864
		KEGG_PATHWAY	MAPK signaling pathway				3.6E-6	3.6e-06	5.4437
		KEGG_PATHWAY	Axon guidance				9.9E-6	9.9e-06	5.00436
		KEGG_PATHWAY	Protein digestion and absorption				1.0E-5	1e-05	5
		KEGG_PATHWAY	Osteoclast differentiation				1.7E-5	1.7e-05	4.76955
		KEGG_PATHWAY	Ras signaling pathway				3.3E-5	3.3e-05	4.48149
		KEGG_PATHWAY	Vascular smooth muscle contraction				5.3E-5	5.3e-05	4.27572
		KEGG_PATHWAY	Adherens junction				1.4E-4	0.00014	3.85387
		KEGG_PATHWAY	Sphingolipid signaling pathway				2.2E-4	0.00022	3.65758
		KEGG_PATHWAY	Neurotrophin signaling pathway				4.1E-4	0.00041	3.38722
		KEGG_PATHWAY	Fc gamma R-mediated phagocytosis				4.2E-4	0.00042	3.37675
		KEGG_PATHWAY	cGMP-PKG signaling pathway				4.5E-4	0.00045	3.34679
	Supplementary Fig. 1d						P-Value	P-Value	log 10 (p-value)
		GOTERM_BP_DIRECT	angiogenesis				3.4E-28	3.4e-28	27.4685
		GOTERM_BP_DIRECT	cell adhesion				5.2E-23	5.2e-23	22.284
		GOTERM_BP_DIRECT	positive regulation of cell migration				3.6E-20	3.6e-20	19.4437
		GOTERM_BP_DIRECT	extracellular matrix organization				1.3E-15	1.3e-15	14.8861
		GOTERM_BP_DIRECT	regulation of cell migration				2.8E-15	2.8e-15	14.5528
		GOTERM_BP_DIRECT	positive regulation of angiogenesis				8.6E-14	8.6e-14	13.0655
		GOTERM_BP_DIRECT	multicellular organism development				1.3E-12	1.3e-12	11.8861
		GOTERM_BP_DIRECT	inflammatory response				1.8E-12	1.8e-12	11.7447
		GOTERM_BP_DIRECT	negative regulation of angiogenesis				4.3E-12	4.3e-12	11.3665
		GOTERM_BP_DIRECT	vasculogenesis				4.9E-12	4.9e-12	11.3098
		GOTERM_BP_DIRECT	blood vessel development				1.1E-10	1.1e-10	9.95861
		GOTERM_BP_DIRECT	response to hypoxia				1.3E-10	1.3e-10	9.88606
		GOTERM_BP_DIRECT	negative regulation of cell migration				1.8E-10	1.8e-10	9.74473
		GOTERM_BP_DIRECT	negative regulation of cell proliferation				2.4E-10	2.4e-10	9.61979
		GOTERM_BP_DIRECT	positive regulation of protein phosphorylation				9.0E-10	9e-10	9.04576
		GOTERM_BP_DIRECT	regulation of cell proliferation				1.1E-9	1.1e-09	8.95861
		GOTERM_BP_DIRECT	positive regulation of MAPK cascade				1.9E-9	1.9e-09	8.72125
		GOTERM_BP_DIRECT	positive regulation of cell proliferation				2.3E-9	2.3e-09	8.63827
		GOTERM_BP_DIRECT	substrate adhesion-dependent cell spreading				2.5E-9	2.5e-09	8.60206
		GOTERM_BP_DIRECT	chemotaxis				4.6E-9	4.6e-09	8.33724

## Sheet: Supplementary Fig.4a, c-j
	Supplementary Fig4 a								Supplementary Fig4 c 7 weeks Blood glucose (mmol/L)								Supplementary Fig4 d 2 months Blood glucose (mmol/L)								Supplementary Fig4 e 3 months Blood glucose (mmol/L)								Supplementary Fig4 f 10 months Blood glucose (mmol/L)
		HPRT	average	Wnt4 ex1-2	average	Wnt4 ex1-2/HPRT				control	t=0	t=15	t=30	t=60	t=120			control	t=0	t=15	t=30	t=60	t=120			control	t=0	t=15	t=30	t=60	t=120			control	t=0	t=15	t=30	t=60	t=120
	739C control 7W islet Pdx1CreERTg- Wnt4 fl fl	1461.74		2025.57					n=11	female number	Pdx1CreER Tg- Wnt4 fl/fl						n=9	female number	Pdx1CreER Tg- Wnt4 fl/fl						n=10	female number	Pdx1CreER Tg- Wnt4 fl/fl						n=7	female number	Pdx1CreER Tg- Wnt4 fl/fl
		2007.65	1734.69	2120.02	2072.8	1.19491	0.816407			402	9.7	20.3	14.9	11.2	7.9			538	10.5	26.9	17.4	11.7	8			556	8.3	24.5	21.8	13.8	7.7			966	4.4	25.1	18.2	6.5	3.7
	747C control 7W islet Pdx1CreERTg- Wnt4 fl fl	1661.96		2718.67						404	8.4	19	14.1	9.3	7.5			540	11.4	21.1	14.5	11.3	8.3			560	8.2	19.2	16.8	11.5	8.3			968	7.7	24.2	18.5	12.2	7.4
		1368.79	1515.38	2590.22	2654.44	1.75167	1.19681			412	8.1	21.8	15.8	10.3	7.2			542	10.7	23.8	13.9	8.9	7.2			566	10	21.8	20.4	14.8	8.4			974	8.6	20.5	22	13	7.9
	753C control 7W islet Pdx1CreERTg- Wnt4 fl fl	6596.36		9739.47						580	9.8	27.5	26.5	17.6	8.4			550	9.3	20.4	17.8	12.5	8.4			568	7.5	19.1	13.8	10	8.2			976	8	25.8	13.2	8.8	6.7
		6862.95	6729.65	11175	10457.2	1.5539	1.06169			584	7.6	17.5	10.9	8	5.8			560	6.2	18.6	7.9	9.9	6.9			576	5.7	13	8	7.9	5.7			980	8.3	28.2	23.5	15.1	7.5
	759C control 7W islet Pdx1CreERTg- Wnt4 fl fl	11612.2		14350.7						586	11.2	24.2	15.6	10.3	7.9			566	7.3	16.2	17.3	10.9	7.7			580	7	19.5	26.1	19.3	7.6			982	9.6	26.4	26.2	14.1	8.9
		10735	11173.6	15906.9	15128.8	1.35398	0.925092			588	9.3	21.4	12.8	9	7.7			576	3.9	14.6	10.4	7.6	5.8			582	7.5	20.7	23.5	14.7	8.2			984	8.7	24.7	22.3	13.7	8.8
						1.46362	1			590	8.7	19.9	15.8	9.4	7.4			598	10.4	27.1	24.1	14.1	8.3			600	9.8	23.8	16	10.3	7.9			Average	7.9	24.9857	20.5571	11.9143	7.27143
	741M mutant 7W islet Pdx1CreERTg+ Wnt4 fl fl	2257.22		3210.43						562	9.4	22.8	13.4	9.8	6.2			600	8.9	23.9	23.3	11.4	7.8			598	8.8	27.8	22.1	15	9.2			Stdev	1.65731	2.37447	4.27273	3.11952	1.75757
		3051.1	2654.16	2874.48	3042.45	1.1463	0.783194			516	8.9	19.6	13.9	8.4	6.6			Average	8.73333	21.4	16.2889	10.9222	7.6			590	8.8	20.6	14.8	10.8	7.9
	743M mutant 7W islet Pdx1CreERTg+ Wnt4 fl fl	1597.59		1530.3						472	10.6	24.9	17	10	7.4			Stdev	2.47639	4.42945	5.34636	1.92794	0.845577			Average	8.16	21	18.33	12.81	7.91			mutant	t=0	t=15	t=30	t=60	t=120
		1939.43	1768.51	1190.66	1360.48	0.769279	0.525602			Average	9.24545	21.7182	15.5182	10.3	7.27273											Stdev	1.29889	3.94856	5.42731	3.32481	0.897466		n=6	female number	Pdx1CreER Tg+ Wnt4 fl/fl
	749M mutant 7W islet Pdx1CreERTg+ Wnt4 fl fl	1314.67		1343.87						Stdev	1.06524	2.93217	4.01468	2.58534	0.781141			hetero	t=0	t=15	t=30	t=60	t=120											946	9.7	28.3	32.4	31.8	12.1
		1407.01	1360.84	1467.83	1405.85	1.03307	0.705836										n=11	female number	Pdx1CreER Tg+ Wnt4 fl/+							hetero	t=0	t=15	t=30	t=60	t=120			948	9.2	27.3	31	30.2	17.6
	737M mutant 7W islet Pdx1CreERTg+ Wnt4 fl fl	5614.03		3360.45						mutant	t=0	t=15	t=30	t=60	t=120			872	7.3	19.9	12.8	9.7	6.5		n=11	female number	Pdx1CreER Tg+ Wnt4 fl/+							950	8.9	32.4	30.9	28.3	12.8
		5115.43	5364.73	3674.86	3517.66	0.6557	0.448		n=8	female number	Pdx1CreER Tg+ Wnt4 fl/fl							874	8.7	20.4	17.4	12.1	6.9			872	7.3	18.2	10.9	9.4	6.5			952	8.3	30	30.6	29.9	14.5
	745M mutant 7W islet Pdx1CreERTg+ Wnt4 fl fl	7224.01		5795.01						576	10.5	25.9	24.4	18.5	9			876	6.9	20.4	16.7	11.2	7.5			874	8.4	23.8	23.4	11.4	5.9			962	7.2	27.7	31.2	28.7	11.2
		6136.94	6680.47	5090.01	5442.51	0.81469	0.556628			582	10.5	23.4	16.7	10.5	7.9			878	8.5	21.5	18.3	10.8	7.3			876	8.3	26.3	27.1	13.5	7.9			970	7.9	24.3	18.5	10.1	5.4
	751M mutant 7W islet Pdx1CreERTg+ Wnt4 fl fl	6050.6		4282.94						512	7.8	22.4	17.6	11.4	7.2			880	8.3	23.3	20.5	13.8	7.8			878	8.7	19.4	12.9	10	7.2			Average	8.53333	28.3333	29.1	26.5	12.2667
		3300.76	4675.68	4626.93	4454.93	0.952789	0.650983			514	7.3	16.8	11.4	7.5	5.6			882	9.7	23.9	22.3	12.8	7.9			880	6.5	20.3	13.3	9.3	6.3			Stdev	0.913601	2.72225	5.22991	8.12871	4.05051
						0.895304	0.611707			520	10.3	17.9	11.8	8.8	6.5			884	8.3	23.4	20.5	11	9			882	7.4	16.4	11	8.5	6			Ftest	0.212187	0.739626	0.63201	0.037182	0.0657692
						Ftest	0.537715			466	10	16.5	15.1	10.4	7.4			886	8.9	23.1	19.3	13.4	7.7			884	8.9	20.4	13	9.9	6			Ttest	0.423763	0.0371271	0.00780345	0.0055365	0.0127578
						Ttest	0.00273154			468	11.2	25.2	20.2	11.8	7.5			842	7	20.3	16.8	7.6	5.9			886	8.8	26.6	19.6	11.4	7.4
			Control	Wnt4 bKO						464	10.2	23.2	17.8	10.7	7.2			846	7.2	18.4	12.8	9.7	7.4			842	8.9	27.9	19.6	11	7
			0.816407	0.783194						Average	9.725	21.4125	16.875	11.2	7.2875			850	9.3	21.8	21.5	12.6	8.4			846	9.6	27.3	23.7	15.8	8.9
			1.19681	0.525602						Stdev	1.39361	3.78623	4.27576	3.26278	0.989137			Average	8.19091	21.4909	18.0818	11.3364	7.48182			850	10.3	31	29.6	18.4	9.7
			1.06169	0.705836						Ftest	0.42513	0.446882	0.82765	0.486487	0.480567			Stdev	0.961722	1.76887	3.20182	1.85433	0.855357			Average	8.46364	23.4182	18.5545	11.6909	7.16364
			0.925092	0.448						Ttest	0.406045	0.844846	0.488525	0.510807	0.971367			Ftest	0.00736521	0.0091042	0.131432	0.89007	0.993513			Stdev	1.07636	4.71886	6.73251	3.05007	1.24762
				0.556628														Ttest	0.549174	0.954952	0.364694	0.63131	0.760895			Ftest	0.565162	0.603233	0.528844	0.786883	0.335964
				0.650983																						Ttest	0.565128	0.220747	0.934266	0.43099	0.135529
		Average	1	0.611707														mutant	t=0	t=15	t=30	t=60	t=120
		Stdev	0.165185	0.124144													n=10	female number	Pdx1CreER Tg+ Wnt4 fl/fl							mutant	t=0	t=15	t=30	t=60	t=120
		Ftest	0.537715															536	10.8	30.5	26.3	16.4	8.4		n=8	female number	Pdx1CreER Tg+ Wnt4 fl/fl
		Ttest	0.00273154															546	10.5	27.7	27.4	15.6	8.1			552	8.6	25.9	29.6	25.9	15.7
																		548	9.7	25.9	20.2	12.7	7.9			558	10.5	24.4	22.9	17.5	9
	Supplementary Fig4 g 7 weeks Blood glucose mmol/L																	552	9.4	19.8	18.8	9.9	7.2			562	9.2	27.2	27.4	27	12.6
		Control	Wnt4 bKO															558	9	15.8	14	10	7.2			564	9.8	25.2	28.6	25.5	11.2
		8	8															562	7.5	17.5	21.3	13.4	8.9			574	9.4	32.5	33.3	31.6	14.3
		8.3	9.5															564	7.9	18.7	23.4	19.8	9.3			578	6.7	30.4	28.2	20.4	9
		7.7	8.2															574	6.8	20.1	19.6	13.8	8			594	9	30	20.3	12.7	6.8
		7.2	6.9															594	9.2	31.2	31.5	26.5	11.2			602	10.2	30.1	32.1	27.2	11.4
		7.7	8.8															602	11.5	14.7	14.8	10.9	8.9			Average	9.175	28.2125	27.8	23.475	11.25
		8.2	9.3															Average	9.23	22.19	21.73	14.9	8.51			Stdev	1.17929	2.92547	4.36218	6.13602	2.94909
		9.3	10															Stdev	1.49818	6.106	5.5247	5.10577	1.17421			Ftest	0.817066	0.441256	0.577825	0.0911787	0.00193041
		8.9	8.7															Ftest	0.155748	0.378461	0.93704	0.0115923	0.367735			Ttest	0.105714	0.000552677	0.00102897	0.000231143	0.0147765
	Average	8.1625	8.675															Ttest	0.599215	0.753285	0.0439244	0.0414439	0.0720824
	Stdev	0.680205	0.97651
	Ftest	0.360811
	Ttest	0.243332
	Supplementary Fig4 h 2 months Blood glucose mmol/L
		Control	Hetero	Wnt4 bKO
		9.2	7.8	10.9
		9.8	8.7	12.2
		9.5	9.7	10.1
		9.3	8.5	8.5
		9.2	8.9	7.9
		9.3	8.8	9.4
		8.7	8.2	8.3
			9.7
			9.7
			8.7
			8.2
	Average	9.28571	8.80909	9.61429
	Stdev	0.333809	0.653383	1.55609
	Ftest		0.113815	0.0015925
	Ttest		0.0950015	0.603004
	Supplementary Fig4 i 3 months Blood glucose mmol/L
		Control	Hetero	Wnt4 bKO
		9.5	8.6	8.2
		8.1	7.6	9.1
		6.2	8.8	8.4
		9.4	6.8	9.2
		6.3	9.1	7.8
		7.3	7.2	7.8
		7.4	6.9	9.3
		7.2	6.4	7.9
		7.5		11.4
		7.4		9.5
		6.5
		11.4
		9.7
		8.8
		8
		8.3
	Average	8.0625	7.675	8.86
	Stdev	1.40991	1.02644	1.10775
	Ftest		0.40256	0.142534
	Ttest		0.498481	0.142534
	Supplementary Fig4 j 10 months Blood glucose mmol/L
		Control	Wnt4 bKO
		5.9	9.9
		8.4	11.2
		8.5	9.5
		8.3	10.3
		8	10.4
		8.7	10.2
		8.8
	Average	8.08571	10.25
	Stdev	0.999047	0.568331
	Ftest	0.236312
	Ttest	0.000672623

[truncated: 9 more sheets: Supplementary Fig.5b-e, g,h, Supplementary Fig.6b-i, Supplementary Fig.7a-d, Supplementary Fig. 8a-h, l-r, Supplementary Fig. 8j, Supplementary Fig. 8k, Supplementary Fig. 9a, Supplementary Fig. 9b-k, Supplementary Fig. 9l]
